# Supplementary material for: A unique symbiosome in an anaerobic single-celled eukaryote
Source: Nat Commun. 2024 Nov 9;15:9726. doi: 10.1038/s41467-024-54102-7 (PMC11550330; doi:10.1038/s41467-024-54102-7)
Supplement: Supplementary file 7 — Supplementary Data 3 [file 41467_2024_54102_MOESM7_ESM.xlsx]

## Sheet: Suppl. Data 3 contents
	Supplementary Data contents
	3A	Metatranscriptomics of Sym_BMAN
	3B	Metatranscriptomics of Sym_BUSS2
	Summary tables of symbiont gene expression in Sym_BMAN (Supplementary Data 3A) and Sym_BUSS2 (Supplementary Data 3B) with locus ID and annotation data from RAST. Sorted based on the highest total expression in RPKM.
	Key for gene categories
		Transporter
		Stress response
		Dissimilatory sulfate reduction
		Hydrogenase
		Wood-Ljungdahl pathway
		ATP synthase
		Flagella/Pilin
		Methylmalonate-CoA pathway

## Sheet: Suppl. Data 3A Metatranscript
Supplementary Data S3: Metatranscriptomics of Sym_BMAN
contig_id	Locus_id	feature_id	RPKM sense	RPKM antisense	RPKM total	type	location	start	stop	strand	function	aliases	figfam	evidence_codes	nucleotide_sequence	aa_sequence
CP054837	HUN04_24140	fig|2294.7.peg.4721	34040.8	395.729	34436.5	peg	CP054837_5488242_5489288	5488242	5489288	+	hypothetical protein	locus|HUN04_24140,protein_id|PRJNA634776:HUN04_24140			atgaaaaaatttattgtagccattgcagcatttgcaatgatgaccggttctgcctttgcagcagactgggctttttacggcgatgcccgtgttgacactttttacagttccactgacgttatcaacggtgctaacggcgaaactaatattgctgaatctctcatgggtacttcccgtgtaggtgccaacgtcaccgtttccgatgagctcgttggtaactttgagttcagagctgtcgacggcgatatcactctccgtcgtctgttcggcgaatggaactttggtgcaggtaaactgttggtaggccaggaatggactccctgtaatattgcttattcttctcaggtgtacggcgatgacggcatgggcgataccggtgatgtgacttctctccgcgct…	MKKFIVAIAAFAMMTGSAFAADWAFYGDARVDTFYSSTDVINGANGETNIAESLMGTSRVGANVTVSDELVGNFEFRAVDGDITLRRLFGEWNFGAGKLLVGQEWTPCNIAYSSQVYGDDGMGDTGDVTSLRAPMIQLTFGDFKIAAVSPDTTAIIPGATQEVDLPTIEVKYSHAFDNITLDLAAGYNTYKETTGGVEYDIDSYVIGAGVKATFGAVMLAGNIMFGQNAGNIIGVDTDLDGLTAATNTNDGYATWNGTQVFDTDVTGYQLVAAYTVNDMFRLEAGYGYVEADSDDATIADDEAANYYVQAAITLAPGVTVTPEIGVYDYEENNDGEITYYGAKWQINF
CP054837	HUN04_20380	fig|2294.7.peg.3980	10798.7	48.446	10847.1	peg	CP054837_4622468_4621923	4622468	4621923	-	Hydrogenase maturation protease (EC 3.4.24.-)	locus|HUN04_20380,protein_id|PRJNA634776:HUN04_20380		idu(2);Coenzyme_F420_hydrogenase idu(2);Hydrogen-sensing_regulatory_system	atgactgagaccaatacccgcccggacaattgcaagaataatattaccgtcctgggggtgggcaatatcctctacaaagacgacggcgtgggcatccgggtgatccagcgcctggaggaaaaatacgaattttcagataatgtcatcctggtggacgggggcgtcctggggatcaaccttcttggggttattgcccaggccggccgccttctggtggtggacacggtgctcaacaacggccgtcccggtgatcttcaccgtctggagcaccatgagatcccggaccggatcctggccaaaaactccctccaccaggttgacatgatcgaagccctgaccctgtgcaaggctttggaccacgtcccccaaaccacggtcatcggcattgagcccaaggac…	MTETNTRPDNCKNNITVLGVGNILYKDDGVGIRVIQRLEEKYEFSDNVILVDGGVLGINLLGVIAQAGRLLVVDTVLNNGRPGDLHRLEHHEIPDRILAKNSLHQVDMIEALTLCKALDHVPQTTVIGIEPKDLSTLDDCLTPEIEDRLGALTDAVLDEIQSLGGSFTLKSQTALSGETAE
CP054837	HUN04_09590	fig|2294.7.peg.1865	7215.39	70.958	7286.35	peg	CP054837_2074282_2074100	2074282	2074100	-	hypothetical protein	locus|HUN04_09590,protein_id|PRJNA634776:HUN04_09590			atgtttaagtcgattgagacaccggaccaggatgacttttttgattttttaagaatggatgaactctcatctgatcaatcctggttaaaagagagtttttctgaaaaacaatccgaccaaacttccgattctctcctacattcctttaaggattctgataaagatgagggtatcttctcctaa	MFKSIETPDQDDFFDFLRMDELSSDQSWLKESFSEKQSDQTSDSLLHSFKDSDKDEGIFS
CP054837	HUN04_09995	fig|2294.7.peg.1946	6678.92	14.145	6693.06	peg	CP054837_2167637_2167840	2167637	2167840	+	Cold shock protein CspA	locus|HUN04_09995,protein_id|PRJNA634776:HUN04_09995	FIG00004100	idu(3);Cold_shock,_CspA_family_of_proteins	atggcaaatggtatcgtaaaatggtttaacgacacaaaaggttttggatttattgagcaggaagacggcggaaaagacgtattcgttcatcattccggcattaacgccacaggttttaaatccctgaacgaaggtgaccgcgtcacatttgacattgaagaaggccagaaagggcctgccgcaaccaacgtgaccgtaatttag	MANGIVKWFNDTKGFGFIEQEDGGKDVFVHHSGINATGFKSLNEGDRVTFDIEEGQKGPAATNVTVI
CP054837	HUN04_00045	fig|2294.7.peg.8	3419.21	66.996	3486.2	peg	CP054837_8129_8329	8129	8329	+	Cold shock protein CspA	locus|HUN04_00045,protein_id|PRJNA634776:HUN04_00045	FIG00004100	idu(3);Cold_shock,_CspA_family_of_proteins	atggcaaatgggatcgtaaaatggttcaatgatgcaaagggttacggatttattgagcaggaagaaggacccgatgtatttgtccatcattcaggcattaattcgaccggcttcagatccttgaacgagggcgacaaggtgacatttgacgtggaagacggacagaaaggtccggctgcggttaacgttaccgttcagtag	MANGIVKWFNDAKGYGFIEQEEGPDVFVHHSGINSTGFRSLNEGDKVTFDVEDGQKGPAAVNVTVQ
CP054837	HUN04_19605	fig|2294.7.peg.3825	3367.77	92.12	3459.89	peg	CP054837_4445864_4446064	4445864	4446064	+	Cold shock protein CspA	locus|HUN04_19605,protein_id|PRJNA634776:HUN04_19605	FIG00004100	idu(3);Cold_shock,_CspA_family_of_proteins	atggccactggtaccgtaaaatggtttaacgacgcaaaaggttttggatttatcgaacaggaaagcggacaggatgtattcgtccaccacacagggatcaactccaccggattcaggtccctgaacgaaggtgacagggttgaatttgaagttgaagaaggccagaaaggccctgccgctaaaaacgtcactgtgatctaa	MATGTVKWFNDAKGFGFIEQESGQDVFVHHTGINSTGFRSLNEGDRVEFEVEEGQKGPAAKNVTVI
CP054837	HUN04_19995	fig|2294.7.peg.3903	3111.27	36.418	3147.69	peg	CP054837_4539227_4540507	4539227	4540507	+	Oxalate/formate antiporter	locus|HUN04_19995,protein_id|PRJNA634776:HUN04_19995	FIG01351990	ff	atgaaagaaatcaaaaacctcggttggcgggtcacttttgccgggctgggaatcaatctggccctgggaattctttacacctggagtattttcaagatggccatcaaggaatccattgaggccggcgacggggtattcaactggagccttgcctcactgaacgatccctatgcggtctgttgcctggtcttcgcctttgccatgatattcgccggacgggttcaggacaggaccagtccccgggttacagcggtcctcggcggccttctcaccggttccggactgattctcattgccttctccacatcatgggttatctggatcatcggcttcggcatcctcatgggactggggctggggttcggctatgcctcggccacgccgccggcaatcaaatgg…	MKEIKNLGWRVTFAGLGINLALGILYTWSIFKMAIKESIEAGDGVFNWSLASLNDPYAVCCLVFAFAMIFAGRVQDRTSPRVTAVLGGLLTGSGLILIAFSTSWVIWIIGFGILMGLGLGFGYASATPPAIKWFPPAKTGMIAGIVVAGFGLASVYIAPLGTYLIGRFGLSQAMMIFGVAFLLVVSVLAQFLVNPPEGYVHPDAQPSAASAAAPAGIDFSPGEMMKTPSFYKLWIMFCVASGAGLMIIGGVAGMAKAGMGSLAWLVVALMAVGNASGRVVAGILSDKIGRTNTLFIMLVFQALVIFSLLFITPGQVVLLVLAATFIGFNYGSNLSLFPSATKDYFGLKNFGVNYGLVFSAWGVGGFIFPRVSQMIVAYTNSPRMAYILAACLLLAGAVL…
CP054837	HUN04_24145	fig|2294.7.peg.4722	2942.12	69.018	3011.14	peg	CP054837_5489603_5490811	5489603	5490811	+	hypothetical protein	locus|HUN04_24145,protein_id|PRJNA634776:HUN04_24145			atgaaaaaactaatggcaattgcagtgttgatgctgcttatgaccggctctgcctgggccgccgccgagtggaatttttacggcagtgccaggatttcgactttttattcggatattgaaaataatccgtttttgactggcacgccgaatacggacaattttgagatggataacaatggtaatgcccgtgtcggcgccaatataaaggtcagtgatactttaaccggccgttttgagtttggtgcaaagaatgcggatatcaacctgcgtatcctctggggtgaatgggacttcggcgccggctctctgggggtcggccagaattacaccccgcttctcatgccgtattctaatcaggtctataatatctatgcccgtaaggacggcgatacaaatatg…	MKKLMAIAVLMLLMTGSAWAAAEWNFYGSARISTFYSDIENNPFLTGTPNTDNFEMDNNGNARVGANIKVSDTLTGRFEFGAKNADINLRILWGEWDFGAGSLGVGQNYTPLLMPYSNQVYNIYARKDGDTNMSLFGMLYGKREPMIRLKFGNFQIAAVAPRLRVYSYATTIGTAGSTAVSGTAAYYNDQPNSQVKLPNIQAKYKIDFDCGHINLAGGYQTYDLLDNGEEFKVESYVLALGGRLNVGKAYFKGDIWGGQNVGNLADILVSGSIASTMAAAGGGDLDGAGLGFARWSDGNIYTATAGAAGVARGVTNNDAIAGLIVAGYEIRKGLYVEAGYGYTRTELDVGGATKDDAETWYVQSTIFLAPGVFITPEIGGFNGKQTGDPDIFYYGAKWQ…
CP054837	HUN04_17695	fig|2294.7.peg.3447	2963.59	23.608	2987.2	peg	CP054837_3984506_3984069	3984506	3984069	-	Adenylylsulfate reductase beta-subunit (EC 1.8.99.2)	gene_name|aprB,locus|HUN04_17695,protein_id|PRJNA634776:HUN04_17695	FIG00590542	isu;Adenylylsulfate_reductase icw(1);Anaerobic_respiratory_reductases	atgccatcttttgttattgcagaaaaatgtgacggctgcaaaggcggcgataaaaccgcatgtatgtacatctgccccaatgacctgatggttctggacgccaacgaaatgaaggcttacaaccaggaaccggatcagtgctgggaatgctactcctgtgttaaaatctgcccctcacaggccattgaagtaagaggttactctgacttcgtacccatgggcgcttctgtacagcccatgatgggtaccgaagacatcatgtggacctgtaagttcagaaacggtgttgtaaaacgcttcaagttccccatcagaactactcccgaaggcgaagccaacgcttatgaagatctcaagggtaaagacctgagctccggcctgctttccactcaggaagct…	MPSFVIAEKCDGCKGGDKTACMYICPNDLMVLDANEMKAYNQEPDQCWECYSCVKICPSQAIEVRGYSDFVPMGASVQPMMGTEDIMWTCKFRNGVVKRFKFPIRTTPEGEANAYEDLKGKDLSSGLLSTQEADGYVLVTPQELA
CP054837	HUN04_02630	fig|2294.7.peg.512	2366.13	96.793	2462.92	peg	CP054837_606781_607098	606781	607098	+	tRNA 2-thiouridine synthesizing protein E (EC 2.8.1.-) @ Sulfite reductase, dissimilatory-type gamma subunit (EC 1.8.99.3)	locus|HUN04_02630,protein_id|PRJNA634776:HUN04_02630	FIG00132737	isu;Lipoic_acid_synthesis_cluster isu;Sulfite_reduction-associated_complex_DsrMKJOP_and_co-clustering_genes	atggcaactgttgaatttaacggaaaaacctttgaaatagatgaagacggcttcctgcttgactacaacctgtactgcgacgagtgggtcgattatgtaaaaggccaggaaggcatcgaagaaatgactgacgaacactggcagctggtcaaggttcttcaggactactacgaaaagaacggtatcgctcccatggtacgtgttctgtccaagctgaccaagttcaaactgaaacacatctatgaactgttcccctctggacctggtaaaggcgcctgcaaaatggccggtctgcccaaacccaccggttgtgtatag	MATVEFNGKTFEIDEDGFLLDYNLYCDEWVDYVKGQEGIEEMTDEHWQLVKVLQDYYEKNGIAPMVRVLSKLTKFKLKHIYELFPSGPGKGACKMAGLPKPTGCV
CP054837	HUN04_24675	fig|2294.7.peg.4828	2222.66	26.969	2249.62	peg	CP054837_5595355_5595675	5595355	5595675	+	hypothetical protein	locus|HUN04_24675,protein_id|PRJNA634776:HUN04_24675			atgaaaattaagctgcttatcacggcatttctggcccttggcattttaagtgcaccggtctgccaggcccacacccccctatgctcctgctatgacaacggagacggctccatcacctgcgaaggcggattttcagacggatcctctgcctcgggcgttgagatgcgggtggaagacaaggacggcaaggtgctggtcaaaggcaagatgagccaagacagtgagtacacctttgacaaacccgccgctgcctacaaggtggtgtttgatgccggtgaaggccataaggtggttgttgacggcaaggaaattaccgaatag	MKIKLLITAFLALGILSAPVCQAHTPLCSCYDNGDGSITCEGGFSDGSSASGVEMRVEDKDGKVLVKGKMSQDSEYTFDKPAAAYKVVFDAGEGHKVVVDGKEITE
CP054837	HUN04_21825	fig|2294.7.peg.4268	2136.34	56.923	2193.27	peg	CP054837_4957942_4958148	4957942	4958148	+	Dodecin	locus|HUN04_21825,protein_id|PRJNA634776:HUN04_21825			atggaaacaagtgtttacaaaattatcgaagtggtggggttttctgaaacatcatgggaagatgccgccaaggccgctgttgccaccgtggataaatccatccgggatatacgggtggccgaggtgatccagatggacatgcgcctggaggacaataggatcatcggctaccgtacaaagctgaaagtttcttttaagcttgaatga	METSVYKIIEVVGFSETSWEDAAKAAVATVDKSIRDIRVAEVIQMDMRLEDNRIIGYRTKLKVSFKLE
CP054837	HUN04_17690	fig|2294.7.peg.3446	2053.3	16.791	2070.09	peg	CP054837_3984020_3982059	3984020	3982059	-	Adenylylsulfate reductase alpha-subunit (EC 1.8.99.2)	locus|HUN04_17690,protein_id|PRJNA634776:HUN04_17690	FIG00135056	icw(1);Adenylylsulfate_reductase icw(2);Anaerobic_respiratory_reductases	atggcattacctaacaaacctgttggcgaactcaaagtcgttagagagccagaagtagaaaaaagagacgttgacgtactgatcatcggcggtggtatggctgcctgcggtactgcatttgaaatcaaaaaatgggctgacgatgacaccaagatcctgctggtggacaaagctgctctggaaaggtccggcgctgtagcccagggtctgtccgcaatcaacacctacatcggtgacaacaaacccgaagattacgtgcgcatggtacgtaacgacctgatgggtattgttcgtgaagacttgatcttcgacctgggccgtcacgttgacgattccgtacatctgttcgaagaatggggtctgcccgtttggaaaaaaaccgaagacaacaaaaacctc…	MALPNKPVGELKVVREPEVEKRDVDVLIIGGGMAACGTAFEIKKWADDDTKILLVDKAALERSGAVAQGLSAINTYIGDNKPEDYVRMVRNDLMGIVREDLIFDLGRHVDDSVHLFEEWGLPVWKKTEDNKNLDGKKGQKQGTLKGGATPVRTGKWQIMINGESYKRIVAEAGKKALGDENILERVFIVEILNDKDDPSRVAGAVGFSVRENKVYIINAKVMMVACGGAVNIYQPRSVAEGKGRAWYPVWNAGSTYTMALRAGAELSMMENRFTPARFKDGYGPVGAWFLLFKAKTVNGLGENYAGSDDAKAELEKYAPYGTAAVTPTCLRNHLMMKEYKEGRGPIIMETSKALAALGETMSKKELKHLESEAWEDFLDMSVGQAGLWCATNTEPEKKD…
CP054837	HUN04_17795	fig|2294.7.peg.3466	1951.36	85.5	2036.86	peg	CP054837_4005280_4005549	4005280	4005549	+	SSU ribosomal protein S15p (S13e)	gene_name|rpsO,locus|HUN04_17795,protein_id|PRJNA634776:HUN04_17795	FIG00000144	isu;Ribosome_SSU_bacterial	gtggtattacttgcagaaaacaaagaggagatgattgaaaaattcaagctccatgaatccgacaccgggtcccctgaagttcaggtggccattctgacccacagaatcagctatctgaccgaacacctcaaggtccataaaaaagaccatcactcaagacgggggctgctgattctcgtcggccggcgtagaagcctgctggattatgtcaagaaaaaagacataaacagataccgctctttgatcgaaaagctcggactcagaaggtaa	MVLLAENKEEMIEKFKLHESDTGSPEVQVAILTHRISYLTEHLKVHKKDHHSRRGLLILVGRRRSLLDYVKKKDINRYRSLIEKLGLRR
CP054837	HUN04_21135	fig|2294.7.peg.4131	1986.14	19.948	2006.09	peg	CP054837_4799814_4801139	4799814	4801139	+	Dissimilatory sulfite reductase, alpha subunit (EC 1.8.99.3)	gene_name|dsrA,locus|HUN04_21135,protein_id|PRJNA634776:HUN04_21135	FIG00006306	icw(1);Sulfite_reduction-associated_complex_DsrMKJOP_and_co-clustering_genes icw(1);Anaerobic_respiratory_reductases	atggctaagcatgaaactcctttactggaccagttggaatccggtccgtggcctagcttcgtctctgacctgaaacaccaggctgaggtcagggctaaaaacgaaaaaggcgtagaataccagattcctgtggattgcgttgacgatcttctgggagttgtggaactttcttacaaacacggcaggacccactggaaacacggcggcatcgtaggcgtattcggctacggcggcggtgttatcggccggtactgtgaccagcctgaactttttcctggtgttgagcattttcacaccatgcgtgttaaccagcctgctggcaaatactataaaacttcttacctgagagaactgatggacctctgggatttccggggttccggtgttaccaacatgcac…	MAKHETPLLDQLESGPWPSFVSDLKHQAEVRAKNEKGVEYQIPVDCVDDLLGVVELSYKHGRTHWKHGGIVGVFGYGGGVIGRYCDQPELFPGVEHFHTMRVNQPAGKYYKTSYLRELMDLWDFRGSGVTNMHGATGDIILLGTTTPQLEEVFHTLTHDMNQDLGGSGSNLRTPANCLGTSRCEYSCYDTSALCHFLTNEYQDELHRPAFPYKFKFKFDGCPNCCVASIARSDMSFIGTWRDDIKIDQDAVAKYVENDAAYPANAGAHKGKDWGAFDLEKEVLALCPTKCMKYENNKLTIDNANCTRCMHCINVMPRALKIGDDRGLSILVGAKAPILDGAQMGSLLVPFVKADADNDYEEITEVIENIWDWWMEEGKNRERLGELIMRQGFQKLLEVT…
CP054837	HUN04_02535	fig|2294.7.peg.494	1966.34	28.389	1994.73	peg	CP054837_585378_585665	585378	585665	+	Preprotein translocase subunit SecG (TC 3.A.5.1.1)	gene_name|secG,locus|HUN04_02535,protein_id|PRJNA634776:HUN04_02535	FIG00001563	icw(1);CBSS-331978.3.peg.2915	atgagcaccattgtaatagcactgcatgttacggtttgtatcctcctcatactcatcgttctgctccagacaggaaagggagcggaaatgggggcttcaatcggcggagctggaagtcaggccttgttcggcgcagcaggaccggcaacaatcctgaccaaaatcaccaccgtcgttgccatcgtcttcatgatcacgtcactgagtctggcttacatgtccggcaatcagtcccagacaagtgttatgaaggacactaaagcacccatagaaaaaactgctgaataa	MSTIVIALHVTVCILLILIVLLQTGKGAEMGASIGGAGSQALFGAAGPATILTKITTVVAIVFMITSLSLAYMSGNQSQTSVMKDTKAPIEKTAE
CP054837	HUN04_00960	fig|2294.7.peg.187	1920.65	37.903	1958.55	peg	CP054837_221245_220859	221245	220859	-	response regulator receiver protein	locus|HUN04_00960,protein_id|PRJNA634776:HUN04_00960			atgagtgaaaacaaactggttttagttgttgatgatgatccggatctggtagaagcggtatccatgaaactggaagccaaatcctacaaggtagaaaaggcctatgacggcgtggaagccatggaaaaaatcgcggcggaaaagccggccctggtgattctggatgtcatgatgccccgtaaaaacggctgggaagtctgtgaagagatcaagaacgacgacgggctcaaggaaattgtcgtggtattgctgacggcggtggccgattcagtgaaaaccacttcatatacccatcacgacggcaaaaccacgctggcggacgactacgtgcccaaacccatcgacctggacgcgttgatggaaatcgttgacgaccactgcaaataa	MSENKLVLVVDDDPDLVEAVSMKLEAKSYKVEKAYDGVEAMEKIAAEKPALVILDVMMPRKNGWEVCEEIKNDDGLKEIVVVLLTAVADSVKTTSYTHHDGKTTLADDYVPKPIDLDALMEIVDDHCK
CP054837	HUN04_08130	fig|2294.7.peg.1582	1677.23	1.512	1678.75	peg	CP054837_1760231_1760073	1760231	1760073	-	LSU ribosomal protein L33p @ LSU ribosomal protein L33p, zinc-dependent	gene_name|rpmG,locus|HUN04_08130,protein_id|PRJNA634776:HUN04_08130		icw(2);Ribosome_LSU_bacterial icw(4);Ribosome_LSU_bacterial	gtggatagagtacttatcgctcttgcctgtacagagtgcaagagaaaaaattatacaacgaccaagaacaagcgtaagactccggacaagatcgagttcaaaaagtactgcaagttttgcaacaagcatctcgttcataaggaaacgaagataaaatag	MDRVLIALACTECKRKNYTTTKNKRKTPDKIEFKKYCKFCNKHLVHKETKIK
CP054837	HUN04_13760	fig|2294.7.peg.2677	1637.66	32.063	1669.72	peg	CP054837_3040514_3040708	3040514	3040708	+	LSU ribosomal protein L28p	locus|HUN04_13760,protein_id|PRJNA634776:HUN04_13760	FIG01970833	isu;Ribosome_LSU_bacterial	atgtcaaaacaatgtgcaatttgcggaaagaaaccaatggtcggcaacaatgtcagccatgcccacaatctgaacaaaagacggttcaaccccaatcttcagagagtccgcgcagtgatcaaacagggttgcgtcagaaaaattgatgtatgcacctcctgcatcaaggcaggcaaagtcgttaaagcctcctaa	MSKQCAICGKKPMVGNNVSHAHNLNKRRFNPNLQRVRAVIKQGCVRKIDVCTSCIKAGKVVKAS
CP054837	HUN04_24680	fig|2294.7.peg.4829	1574.33	27.906	1602.24	peg	CP054837_5595725_5596534	5595725	5596534	+	Additional periplasmic component NikK of nickel ECF transporter	locus|HUN04_24680,protein_id|PRJNA634776:HUN04_24680	FIG00040858	ff	atgaaaaaactgattgctgccgcagccggcgtcgccatcatggccatgaccgcccctgcatttgcccacttccagatgatctacaccccggaagccgccatggacaaggggggtaaaatccccctggccctggttttcacccatccctttgaggccggccacaccatggatatgggaaaacccgagcagttttttgtggtccgcagccggggcgaaaatgcgcccaagaaaaccgacctgctgcctaccctcaaacccatcacctggaccagcctcaccaattcgggtgcagcctttgaaaccgagtacagcgccaggggcggtgaccatatcttctgcctggttccggaaccctattttgaagccgaagaaggcgcttatatcaaacagaataccaag…	MKKLIAAAAGVAIMAMTAPAFAHFQMIYTPEAAMDKGGKIPLALVFTHPFEAGHTMDMGKPEQFFVVRSRGENAPKKTDLLPTLKPITWTSLTNSGAAFETEYSARGGDHIFCLVPEPYFEAEEGAYIKQNTKVIVNVGGEPGAWMEPVGLPTEIVPLCKPYDRWTGNVFQGRVLFNGKPVPNAEIEIEYLNHAPDLAKKAFAKEAKAKAPQDAFVLQTIFADENGVFTFGIPKAGWWGFAALGLDPDYKYKGKECSRDAVIWINAQDM
CP054837	HUN04_05815	fig|2294.7.peg.1130	1572.38	12.078	1584.46	peg	CP054837_1265873_1265655	1265873	1265655	-	LSU ribosomal protein L31p	gene_name|rpmE,locus|HUN04_05815,protein_id|PRJNA634776:HUN04_05815	FIG01969625	isu;Ribosome_LSU_bacterial	atgaaaaaagacatccatccgaactacactaaaaccaccgcttcctgtgcttgcggtgcgacttttgaagtgggatccaccaaggaaaacatcaaggttgaaatttgttcccagtgccatccctttttcaccggtaaacagaaactggttgacactgccggccgtattgaccgcttcaagaaaaaatacgcagggtttgacgcaagcaaactggtttag	MKKDIHPNYTKTTASCACGATFEVGSTKENIKVEICSQCHPFFTGKQKLVDTAGRIDRFKKKYAGFDASKLV
CP054837	HUN04_20390	fig|2294.7.peg.3982	1558.83	13.317	1572.14	peg	CP054837_4625236_4624298	4625236	4624298	-	Uptake hydrogenase small subunit precursor (EC 1.12.99.6)	locus|HUN04_20390,protein_id|PRJNA634776:HUN04_20390	FIG00133578	isu;Hydrogenases	atgacacaaaaaaccacagaattttatgagaccctggaaaaaaaaggggtgagccggagggactttttaaagtattgcacagccctgaccgcaaccatgggcctctcctactcctgcgtggggcaggtagctgaaaaaatagaaaaggcggcggcccagcggccggcggttgtctggctccacttcggtgaatgcaccgggtgctccgaagcctttttgcgtacccctgatgtgggggccctcatccttgaaaccatttccgttgaataccatgaaaccatcatggcggcctcgggccaccaggccgaagaaaaccttcacaacgcagtaaaaaaatacgatgggaaattcgtctgcgtggttgaagggtcaattgcaacggcatacaacggcgcctac…	MTQKTTEFYETLEKKGVSRRDFLKYCTALTATMGLSYSCVGQVAEKIEKAAAQRPAVVWLHFGECTGCSEAFLRTPDVGALILETISVEYHETIMAASGHQAEENLHNAVKKYDGKFVCVVEGSIATAYNGAYGKVGGRTFLEIAKEVIPHSAAVIALGTCSAYGGLPAAEPNPGGYKGVKDAIGVKTINLPGCPTNPMNLLGTIVKYLNNEPMELDDYDRPMFAYGETVHDNCPRLHHYEEGNFVEEFGSKEEELGYCLYQMGCKGPETYNNCPTVKFNNGTSFPIQAGHPCIGCSEPEFWDSMTPFYEES
CP054837	HUN04_24820	fig|2294.7.peg.4857	1528.17	32.656	1560.82	peg	CP054837_5623358_5624329	5623358	5624329	+	hypothetical protein	locus|HUN04_24820,protein_id|PRJNA634776:HUN04_24820			atgattaaaaccatgtttaaaaaagccgttaaaagactgcacaatgccaagaaaagatccaaccagagtggcttcaccctgcttgagctcctggttgtcgtggccatcatggccgccatcgccggcaccgccaccatcgccctgaaagacaccgacgcccgggcctcggccgccgcccacgtggccatgatggatgaattgaataagggcatccggacctatagggttattaagcggaatgaactgcccaaccattttgattcgctaatggagcttggtgcaacagacagtactgatggtgttcgtgcaggttctaccgcaacttctggtgacagtcttcttggctgggatgctgctgatgcagttaccgctccattaactgctgctgctgttgggatt…	MIKTMFKKAVKRLHNAKKRSNQSGFTLLELLVVVAIMAAIAGTATIALKDTDARASAAAHVAMMDELNKGIRTYRVIKRNELPNHFDSLMELGATDSTDGVRAGSTATSGDSLLGWDAADAVTAPLTAAAVGIMGDAGLTHMQYIDTSLDADGTDSANTCADVNAMIRSRANAVVAGNIFLGVGGNGCGISTELVDGSEATFWNGGKERLTGQPGDANPFATGEPVYLLTGVGPASTLFDASSLGGMTTVPVYRHVKPDQYNRFIAVWQVGVCNADGTAPSGDSGTLCTYDAADQFELIAIVDGALDTKEEELGEWDGTRNTI
CP054837	HUN04_26255	fig|2294.7.peg.5131	1488.35	31.304	1519.65	peg	CP054837_5944265_5943252	5944265	5943252	-	Glutamate Aspartate periplasmic binding protein precursor GltI (TC 3.A.1.3.4)	locus|HUN04_26255,protein_id|PRJNA634776:HUN04_26255	FIG00001171	icw(2);Glutamate_and_Aspartate_uptake_in_Bacteria	atgaaattgttcaaaattttaatcagttgcatcaccattctggctatgacatccttggcttgggccaacaccctggatgaagtaaaaaaacgcggatatataaaagccggcgtcaacggcaatgtattcggattcagcatgcccgatgacaagggcgagtggaagggaattgatgtggacactgcgaaagcagtagccgcagccgtattcggcgatgcctccaaggttaaattcgcatctctgacagcggttcagcgtctgcccgccctccagtccaaggaaatcgacgtgttgtgcagaaataccacccagaccctgtccagggagaccaaatcagggttgaatttcgtccagccgaactattacgacggccagggctttctcatccctaaaaagctt…	MKLFKILISCITILAMTSLAWANTLDEVKKRGYIKAGVNGNVFGFSMPDDKGEWKGIDVDTAKAVAAAVFGDASKVKFASLTAVQRLPALQSKEIDVLCRNTTQTLSRETKSGLNFVQPNYYDGQGFLIPKKLGVKSAKELDGATVCVLPGTTTEMNAADYFRTNGMKWSPVVIENTAELNKAFFAGRCDVLTSDVSQLAAQRSVAPNPADYELLPEVISKEPLCPVVRHGDDQWYDIVNWTVMAMIQAEEFGITSKNIDQMLKSTNPGIKRFLGVTPGMGAQMGIDDKWAYNIIKQVGNYGEIFERNIGPKTALALERGLNDLWTKGGLMYASPIR
CP054837	HUN04_21140	fig|2294.7.peg.4132	1487.6	14.859	1502.46	peg	CP054837_4801155_4802303	4801155	4802303	+	Dissimilatory sulfite reductase, beta subunit (EC 1.8.99.3)	gene_name|dsrB,locus|HUN04_21140,protein_id|PRJNA634776:HUN04_21140	FIG00006709	isu;Sulfite_reduction-associated_complex_DsrMKJOP_and_co-clustering_genes isu;Anaerobic_respiratory_reductases	atggcttttatttctactggttataatccagacaaaccgatggaaaacagaatcactgacatcggtccccgggactataacgaattctatcctcctgtaattgcgaaaaaccagggtaaatggtctcaccatgaaatcctggaacccggcgtactggtacacgttgccgagtccggagacgaagtatacactgtcagagtcggcggtgcccgtctgatgtccacctctctgatcaatgagatctgcgacattgctgacaaacactgtgacggctacgttcgtttcaccaccagaaacaacgttgagttcatggttgattccaaggacaaactggaacccctgaaaaccgaactggcttccagaaagttcgacggcggatccttcaagttccccatcggc…	MAFISTGYNPDKPMENRITDIGPRDYNEFYPPVIAKNQGKWSHHEILEPGVLVHVAESGDEVYTVRVGGARLMSTSLINEICDIADKHCDGYVRFTTRNNVEFMVDSKDKLEPLKTELASRKFDGGSFKFPIGGTGAGVTNIVHTQGWIHCHTPATDASGTVKATMDALFSDFQDMRLPAQLRVSMACCLNMCGAVHCSDIAILGYHRKPPMLDHEYLDKVCEIPLAVSACPTAAIKPSKQTLADGTEVKSVAVKNERCMYCGNCYTMCPSMPLADTEGDGIVLMAGGKVSNRISDPKFSKVVVGFLPNEMPRWPSMTAAITRMVEAYASGANKYERLGDWAERIGWEKFFEVCELDFTHHLIDDFRQQAYMSWRQSTQFKF
CP054837	HUN04_07400	fig|2294.7.peg.1438	1381.52	28.29	1409.81	peg	CP054837_1614729_1614526	1614729	1614526	-	Cold shock protein CspA	locus|HUN04_07400,protein_id|PRJNA634776:HUN04_07400	FIG00004100	idu(3);Cold_shock,_CspA_family_of_proteins	atggctaatggtatcgtaaaatggtttaacgacacaaaaggttttggatttatcgaacagcaagacggtggaaaagatgtttttgtacatcattcagcaattaatgccaccggttttaaatccctcaatgaaggggatagcgttacattcgacattgaagaaggccagaaaggtcctgcagctgcaaacgtaaccgtggtttag	MANGIVKWFNDTKGFGFIEQQDGGKDVFVHHSAINATGFKSLNEGDSVTFDIEEGQKGPAAANVTVV
CP054837	HUN04_05075	fig|2294.7.peg.984	1359.5	27.14	1386.64	peg	CP054837_1121258_1120878	1121258	1120878	-	Superoxide reductase (EC 1.15.1.2)	locus|HUN04_05075,protein_id|PRJNA634776:HUN04_05075	FIG00062547	idu(2);Oxidative_stress icw(3);Rubrerythrin	atggctgagcaactaggtatctataaatgcgaaaaatgcggtaatattgtgcaggttcttcatggggagaaaccgccggtgacctgctgcggaaaacccatggaacgactggtggagaacacggttgacgcggccgttgagaaacatgtgcccgtgattgaaaagattgacggcggctataaagtctgtgtggggtcagtcgcccatcccatgaccccggaccattggatcgaatggatcgaactggtctcctgcgacggtaaatatgtgcagcgcatgatgctggaaccctccaatattcccgaagcgacctttaaatgtgatgctgacaaggtgacggccctggcttactgcaacctccatggattgtggaagtcctag	MAEQLGIYKCEKCGNIVQVLHGEKPPVTCCGKPMERLVENTVDAAVEKHVPVIEKIDGGYKVCVGSVAHPMTPDHWIEWIELVSCDGKYVQRMMLEPSNIPEATFKCDADKVTALAYCNLHGLWKS
CP054837	HUN04_06970	fig|2294.7.peg.1352	1296.72	9.613	1306.33	peg	CP054837_1522478_1520703	1522478	1520703	-	Formate--tetrahydrofolate ligase (EC 6.3.4.3)	locus|HUN04_06970,protein_id|PRJNA634776:HUN04_06970	FIG00000877	isu;One-carbon_metabolism_by_tetrahydropterines isu;5-FCL-like_protein	atggcattagatcctaccaaacatgcagactgggaaattgcagaagatgcagaaaaaaacatgctcaccatttatgaaattggtgagaaactcggtctgacaaaggaagagctgcttccccagggccattacatcgcaaaaatcgatttcagaaaagttcttgagcgtctaaaagacagacccaacggcaagtacattgatgtaactgcgatctccccaacaccactgggtgaaggcaaatccacttcttcaatgggcctggtgcagggccttggaaagatcggtaaaaacgtttgcgccgccatccgtcagccttccggcggaccgaccatgaatatcaaaggttctgctgccggcggcggtctggcccagtgtatccccctgacgcctttctctctc…	MALDPTKHADWEIAEDAEKNMLTIYEIGEKLGLTKEELLPQGHYIAKIDFRKVLERLKDRPNGKYIDVTAISPTPLGEGKSTSSMGLVQGLGKIGKNVCAAIRQPSGGPTMNIKGSAAGGGLAQCIPLTPFSLGFTGDINAIMNAHNLAMVALTSRMQHERNYTDEQLERLSGMKRIDIDPTNVEMGWIMDFCCQALRNIIIGIDGVNGKADGFMMKSKFGIAVSSEVMAILSLATDLKDMRERMGKIVVAYTKKGKPVTTEDLQVAGAMTAWMVDALNPSLMQTLEGQPVIVHAGPFANIAIGQSSIIADKVGLKLADYHVTESGFGADIGFEKFWNLKCRYSGLTPDCAVVVATIRALKCHGGAPVPVPGKPMPEEYASENVEWVAKGCANLIHHIK…
CP054837	HUN04_20385	fig|2294.7.peg.3981	1265.91	20.7	1286.61	peg	CP054837_4624257_4622620	4624257	4622620	-	[Ni/Fe] hydrogenase, group 1, large subunit	locus|HUN04_20385,protein_id|PRJNA634776:HUN04_20385	FIG01955975	icw(1);Hydrogenases	atgggcaaaagaatcctcattgatcccattacacgtatagaaggccacctgagaattgaggtggaagttgaaaacggcaaagtcaaggacgcctggagttccgggcagatgttccggggcattgaaatcatgctcaagggccgggaccccagagatgctcagcatttcgtccagcggtcctgcggggtctgcacctatatccacgccctctcctcggtgagggccgttgaagatgcctgcaatatcgttattccccaaaatgccagaattatccgtaacctgctccacggcgcccagtaccagcacgaccatattgtccatttctaccatctccacgccctggactgggtggacatcgtatcggccctgtctgcggaccctgttaaaaccgccaagctc…	MGKRILIDPITRIEGHLRIEVEVENGKVKDAWSSGQMFRGIEIMLKGRDPRDAQHFVQRSCGVCTYIHALSSVRAVEDACNIVIPQNARIIRNLLHGAQYQHDHIVHFYHLHALDWVDIVSALSADPVKTAKLSENVSGRPGTSEYFKTVKEKLATFVNSGQLGPFNNAYWGHPAYKLSCEANLMAAAHYLEAIKLQAKAARMHAIFGGKNPHPQSLVVGGVTSRGDLTPERINEFAGILKETQDFVEQVYIPDLLAVASFYKDWGAIGGNNETYLCYGDFPRAGVNDDLLLPAGVLEGDLTPKAVDVNQITEDVTRGWYEPGSAKHPFEGETRPIKGEVTYDTDDKYSWMKAPRYKGKPAEVGPLARVLVAYTQGQKDVVKLVDHVLKTLNVGKEALF…
CP054837	HUN04_17525	fig|2294.7.peg.3417	1252.75	14.876	1267.63	peg	CP054837_3947503_3948876	3947503	3948876	+	Tryptophan synthase beta chain like (EC 4.2.1.20)	locus|HUN04_17525,protein_id|PRJNA634776:HUN04_17525	FIG00011422	idu(1);Chorismate:_Intermediate_for_synthesis_of_Tryptophan,_PAPA_antibiotics,_PABA,_3-hydroxyanthranilate_and_more.	atgccgaccaaaatttttctaagcgaagatgaaattccccgccaatggtataatttagctgcagatctgcccggtaccatcaacccgcccctgggccaggacggaaatcccatcagcccggacatgctggcggcggtattccccatgaacctcatcgaacaggaagtctcccaggaaagatggatcgacatccccgaaggcgtcctggacctgctttaccgctggcgtccctctccccttcaccgggccctgtacctggaaaaggccctggataccccggccaagattttttataaaaacgagagcgtctcccctgccgggagccacaagcccaatacggcagtggcccaggcctggtacaataaggaattcggaatcaaacgcctgacaacggaaacc…	MPTKIFLSEDEIPRQWYNLAADLPGTINPPLGQDGNPISPDMLAAVFPMNLIEQEVSQERWIDIPEGVLDLLYRWRPSPLHRALYLEKALDTPAKIFYKNESVSPAGSHKPNTAVAQAWYNKEFGIKRLTTETGAGQWGSALSYSCALLGLECKVFMVRVSFDQKPFRKVLMQTWGGKCIPSPSMETQVGREILEQMPDTPGSLGIAISEAIEQAVGDETGQTRYSLGSVLNHVMLHQTIIGLEAKKQLKKAGIDKVDTVIGCAGGGSNFAGLSFPFVYDKINGADIEIIPVEPASCPTLTATPFSYDHGDVAKMTPMLPMHSLGHKFIPAPIHAGGLRYHGMAPLVSHAVEAGLMDPIAVKQLECYEAGLLFARTEGLLVAPETCHAVAAAIRSANQA…
CP054837	HUN04_16315	fig|2294.7.peg.3178	1186.81	38.835	1225.65	peg	CP054837_3668581_3669354	3668581	3669354	+	Molybdenum ABC transporter, periplasmic molybdenum-binding protein ModA (TC 3.A.1.8.1)	gene_name|modA,locus|HUN04_16315,protein_id|PRJNA634776:HUN04_16315	FIG00021644	icw(2);Molybdenum_cofactor_biosynthesis	atgaaaatcaacctggtacgcacgattatggcctcaacccttatcctattgaccgcccttagcattccggtgctggctgagaccaatgcggtcacggtgtttgccgccgcatccaccaccaatgccgtcaccgatattgccgcactttataaaacatcccataaaatggacatccgcctctcatttgcctcttcctccaccctggccaagcagattgaaaaaggcgcccccgccgatatctatctttccgccaatcccaaatggatgaattatctggagaaacaaggggcgattgtcaaggaaagccgtcagaatctcctgggaaaccgcctggtactcattgcaccggcagcctcttccgttaaaaccatagacgtggacgggacgctggacctggcc…	MKINLVRTIMASTLILLTALSIPVLAETNAVTVFAAASTTNAVTDIAALYKTSHKMDIRLSFASSSTLAKQIEKGAPADIYLSANPKWMNYLEKQGAIVKESRQNLLGNRLVLIAPAASSVKTIDVDGTLDLAGLLSDGRLSMGDPDQVPAGMYGKKAMENLGLWGGIENRIARAKDVRAALVLVERAEAPLGQVYATDAAISSKVKVVGFFPEESHPKIVYPVALVKKSAAARDFLAFVRSEAAAEIFKKYGFSIR
CP054837	HUN04_16125	fig|2294.7.peg.3140	1200.6	13.94	1214.54	peg	CP054837_3627733_3627596	3627733	3627596	-	LSU ribosomal protein L34p	gene_name|rpmH,locus|HUN04_16125,protein_id|PRJNA634776:HUN04_16125	FIG00000471	isu;Ribosome_LSU_bacterial icw(4);RNA_modification_cluster icw(5);Cell_Division_Subsystem_including_YidCD	atgaaacggacttaccagcccagcaaccggaaaagaaccagaaaacacggattcctcaaaagaatgtctacccccggcggcaaacgggtgatcaatgccagacgggccaaaggcagaaaaagactgactactgtttaa	MKRTYQPSNRKRTRKHGFLKRMSTPGGKRVINARRAKGRKRLTTV
CP054837	HUN04_08080	fig|2294.7.peg.1573	1199.11	9.696	1208.81	peg	CP054837_1747962_1747591	1747962	1747591	-	SSU ribosomal protein S12p (S23e)	locus|HUN04_08080,protein_id|PRJNA634776:HUN04_08080	FIG00000203	isu;Ribosomal_protein_S12p_Asp_methylthiotransferase isu;Ribosome_SSU_bacterial icw(2);Mycobacterium_virulence_operon_involved_in_protein_synthesis_(SSU_ribosomal_proteins)	atgccgaccattaatcaattggtaagaaaaggaagaaagaaagcagagaagaaggtgagtacacctgctctgaagggtggcccccagaagcgtggcgtgtgtacccgcgtgtacacatctacccctaaaaaaccgaactcggccctgagaaaagtggccagggttcgtctgacaaccggcatggaagttgcggcttacatccccggtatgggtcataaccttcaggaacactctgttgttcttgtcaggggcggcagggtaaaggaccttccaggtgtacgctaccatatcgtcaggggtgcgcttgatacgcttggtgtagatgataggcgccagggccgttctaaatacggtgcaaagcgtccgaaataa	MPTINQLVRKGRKKAEKKVSTPALKGGPQKRGVCTRVYTSTPKKPNSALRKVARVRLTTGMEVAAYIPGMGHNLQEHSVVLVRGGRVKDLPGVRYHIVRGALDTLGVDDRRQGRSKYGAKRPK
CP054837	HUN04_20210	fig|2294.7.peg.3946	1178.3	20.612	1198.91	peg	CP054837_4583740_4583531	4583740	4583531	-	hypothetical protein	locus|HUN04_20210,protein_id|PRJNA634776:HUN04_20210			atgagttcaaatcaatgtattccccagcgcatatcaaaagccgcccttggatccatcctgctggccgcagcctttggcctggtggtcatcggcctgacccttctgcccatcatcggttttgtactggctgtccccgtggccggtctggctttttattttttcaggatccatctcaatgaccagtgtgaaatggatttttcaacggactga	MSSNQCIPQRISKAALGSILLAAAFGLVVIGLTLLPIIGFVLAVPVAGLAFYFFRIHLNDQCEMDFSTD
CP054837	HUN04_01380	fig|2294.7.peg.270	1175.87	5.344	1181.21	peg	CP054837_343648_342659	343648	342659	-	TRAP transporter solute receptor, TAXI family precursor	locus|HUN04_01380,protein_id|PRJNA634776:HUN04_01380	FIG00008895	icw(1);TRAP_Transporter_unknown_substrate_9	atggaggaagtttcaatgaaaagagttgcacaacttatcgctgtcctggccgttacaggtctcatccttgccggtccggcttcggctgccggcagaatttttttcggcatcgccaccggcggcaccggcggcacctattatcccttaggcggaatgctggcccagatgatctccaacaaggtggttattgacggcaaaaagctgtccgccacagcagaaaccggcaacgcctccgttgccaacgccaccctcctgagccggaagggcatcgagtccgcctttgttgccgccgatattctggacgcggcctataagggcaccaaacagttcaaggggaaaaatctgaaaaacctgcgcgccctgggcgccctctatcctgaaaccgtgcagctggtggtc…	MEEVSMKRVAQLIAVLAVTGLILAGPASAAGRIFFGIATGGTGGTYYPLGGMLAQMISNKVVIDGKKLSATAETGNASVANATLLSRKGIESAFVAADILDAAYKGTKQFKGKNLKNLRALGALYPETVQLVVRAKTGVAAFGDLKGKSISSGSPGSGQWQLLGDLLASYGMDRKTDIKEDYSSFSQSVEKIKDGNLDASLITAGTPTASVLELANHHDIKILPLTGPAIAKLQEVQPYYANAVLPANTYKGQNDDVKTIAVRAIWATHDGLDENTAYHVVKALYENTDTLAKVHVKGKEISLAKALESVSIPLHPGAERYYREKGLIK
CP054837	HUN04_24825	fig|2294.7.peg.4858	1104.96	4.495	1109.45	peg	CP054837_5624555_5624875	5624555	5624875	+	hypothetical protein	locus|HUN04_24825,protein_id|PRJNA634776:HUN04_24825			gtgctgaaaacaaagatgaccctaagttccttttgcgccgtctgcctgatctctctggtcgcggccatggtatccggttgcggcggcgataaggatgccatgaaggccgccctggccaaaaccgggatggcctcggaccaggctgcctgctttgccgagaaaatgattgaagagggcatggaagccgagccctataattatatggccgccctgatgaacaacggggcttcggaaaaagatgccgtaaaccggacccgccgcaaattcactgcggagtttaaaacccctatggatgcggccagaaaaacctgtgtccaatag	MLKTKMTLSSFCAVCLISLVAAMVSGCGGDKDAMKAALAKTGMASDQAACFAEKMIEEGMEAEPYNYMAALMNNGASEKDAVNRTRRKFTAEFKTPMDAARKTCVQ
CP054837	HUN04_21185	fig|2294.7.peg.4141	1088.44	3.164	1091.6	peg	CP054837_4810490_4810035	4810490	4810035	-	Cytochrome c3	locus|HUN04_21185,protein_id|PRJNA634776:HUN04_21185			atgaacaaaagagtgatcacgctgctgttggctgcaggaattgccgtgattttcgctgccaccggaattcaggcaggcaccaccgttgaggacaccctcaccatgcaggacaagggctacaaaaaacacaaaaaaggcctggtgaccttcagccacaaaaaacatgccgaagagtacggtgcaacttgcgctgactgccaccatgacaaagacggcaaaccccttgccgacctgaaaatgggcgacgatgtaaaaaaatgttccgaatgtcacaacaagtttaaaaaagacaaaaagaacaaaaaagacatcatggtccatgaaaacgccatgcatggcaactgcatcgactgccacaaggctttcaacaaaaaggaaaatcccaaggacaaaaagggc…	MNKRVITLLLAAGIAVIFAATGIQAGTTVEDTLTMQDKGYKKHKKGLVTFSHKKHAEEYGATCADCHHDKDGKPLADLKMGDDVKKCSECHNKFKKDKKNKKDIMVHENAMHGNCIDCHKAFNKKENPKDKKGVKGPAPASCGKCHPKKKK
CP054837	HUN04_03210	fig|2294.7.peg.624	1078.89	9.213	1088.1	peg	CP054837_724661_724401	724661	724401	-	hypothetical protein	locus|HUN04_03210,protein_id|PRJNA634776:HUN04_03210			atgaaaacgttaattggcggagctattgcagttcttctcggtgttgttggtctggcggtctggtttggtgagttcgtaaatcttctgttgggatgcatcccccctgtactgcttctgggtggtggccttgccctttacctgggttttgatgaactcaaagactcctggaaaaaagatgaaggcgttgacgctcctgccgatgatgacaaagccaaaattgccgagctggaaaaagaactggaagacctgaaaaaagcataa	MKTLIGGAIAVLLGVVGLAVWFGEFVNLLLGCIPPVLLLGGGLALYLGFDELKDSWKKDEGVDAPADDDKAKIAELEKELEDLKKA
CP054837	HUN04_08645	fig|2294.7.peg.1677	1039.98	10.753	1050.73	peg	CP054837_1881425_1878966	1881425	1878966	-	Flagellin	locus|HUN04_08645,protein_id|PRJNA634776:HUN04_08645	FIG00003668	idu(1);Flagellar_motility	atggcattaagaattaataccaatatcgcgtcaatgaacgcccacaagcagttgattaatacagacagcaagctgtctgattccctggaacgcctgtcttcaggcctccggatcaacaaggccgcagatgacgcgtcgggtatggctattgctgactccctgcgttcccaggcactgggcctgggtcaggccatcagaaacggcaatgacggtatctccatcgttcagaccgctgatgctgccctgcaggagtccatcaatattgttaacaccattaaacagaaatccatccaggctgcccaggacggccagaccaccgaatcccggaaagccattcagtcggatatttctaagctcagggaagagctggacaccattgccaagacaacggcattcaac…	MALRINTNIASMNAHKQLINTDSKLSDSLERLSSGLRINKAADDASGMAIADSLRSQALGLGQAIRNGNDGISIVQTADAALQESINIVNTIKQKSIQAAQDGQTTESRKAIQSDISKLREELDTIAKTTAFNNQKLLSGNFTNKKFQIGAYAGETVDISIQSTEATKIGHITTSDLTFAGEGTTELNIYSNLLDQTFSLNTIDIQYNNSRENSLGAVADAINKLSDVLGISATASVESKTESNIVAGSTDASFAINGITIGALNVAENDADGALVAAINNKTSEHGVTASVDQAGVLTLTSTDDRAIEVTMGADTQAVMGGTEDMSTLGKVEVRQEGTSQITITDANAEAGIAVSVGGDGLLKVGAITNTGEVMELASGTLLDAGTTIASGSNLQGSF…
CP054837	HUN04_21145	fig|2294.7.peg.4133	1047.63	1.864	1049.49	peg	CP054837_4802395_4802652	4802395	4802652	+	Dissimilatory sulfite reductase clustered protein DsrD	locus|HUN04_21145,protein_id|PRJNA634776:HUN04_21145	FIG00093264	ff	atgagcgaacttctggacaacaaagaagaagcagagaaagcggttgttgcgtggctggaaaaaaaatccaaaaccaaaaccaaattctacatcaaagatttctataaaattttccccgacgacaaacccagaatgatcaaaaaggttgtcaacaagatggtggaagacgaaatcctggaattctggtcttccggatccactaccatgtacggcctcaagggggctggcatccagcactcttccgagggtgaagaataa	MSELLDNKEEAEKAVVAWLEKKSKTKTKFYIKDFYKIFPDDKPRMIKKVVNKMVEDEILEFWSSGSTTMYGLKGAGIQHSSEGEE
CP054837	HUN04_06975	fig|2294.7.peg.1353	1032.05	15.202	1047.25	peg	CP054837_1523132_1524697	1523132	1524697	+	Acetyl-CoA synthase corrinoid iron-sulfur protein, small subunit	locus|HUN04_06975,protein_id|PRJNA634776:HUN04_06975	FIG00137803	icw(2);Carbon_monoxide_induced_hydrogenase	gtgggatttgaaataaccaaagaaacttatgccggcagtatcaagggtgttaccattggcaaaggcgacaccgcgcttaccgtcggcggacaaacaagttatcctttctaccagtttgaaggagagatgcccaacaagcccgtggttgccatggaaatctgggacatggaacccgaagactggcccgaagcagccatagcgccgtttaaggatgttgtctcagatcctgcggcctgggcaaagaaatgtgttgaagattacggcgcgcaggccattgttcttcagctgaaaagcattgaccccaacgacaaggacgcaagccctgaagatgccgctgccaccgttaaaaaggtgctgggggcaatcagtgttcccctcattgtctggggatgtgccgtt…	MGFEITKETYAGSIKGVTIGKGDTALTVGGQTSYPFYQFEGEMPNKPVVAMEIWDMEPEDWPEAAIAPFKDVVSDPAAWAKKCVEDYGAQAIVLQLKSIDPNDKDASPEDAAATVKKVLGAISVPLIVWGCAVPAKDEDVLKKIAEECQGENLILGPVEEKNHKGIGAACMGYGHTIISSSPIDVNLAKQVNILLENLGVPLDKVIVDPTTGGLGYGLEYSYSVMERLGQAAMTQGDDKLQNPMINNLGNEVWKCKEAKQTVEDAPELGDPERRAILMEAVGAVSYFMSGSSIMIMRHPEAIKLAKAFIDLLTDGGSAADVAPIAKLCDDVDIDFAALAPEADLTIEEEKKAAPAKAAAPAAKKEAPKAAAPAPEKPAPKAAAPAKEAPKAEAAPAAPA…
CP054837	HUN04_18490	fig|2294.7.peg.3605	1010.25	22.112	1032.36	peg	CP054837_4166300_4166821	4166300	4166821	+	FKBP-type peptidyl-prolyl cis-trans isomerase SlyD (EC 5.2.1.8)	locus|HUN04_18490,protein_id|PRJNA634776:HUN04_18490	FIG00000763	idu(2);Potassium_homeostasis idu(2);G3E_family_of_P-loop_GTPases_(metallocenter_biosynthesis) idu(2);Peptidyl-prolyl_cis-trans_isomerase	atgactgaagcaatcaaatcaggggacaccattgccgtggattacacgggtaaacttgaaaacggagaggtcttcgatacatccgaaggcaaatctcccctgacatttaccgtgggggcagggatgctgattaaaggctttgattccgccgttgtcggcatgaaaaaaggggattccaaaaccgttactatcccgccggaagagggatacggccagagaaacgaggatgcctttgtggaaatccccagagcacagttccccgacgagattcccctgtccgagggactggaactccagcttcaggatccccaggggcggccggtgccggcccgggtggcggaaatttccgacgataatgtaaaaatggatatcaaccatttcctggccggcaagaccctg…	MTEAIKSGDTIAVDYTGKLENGEVFDTSEGKSPLTFTVGAGMLIKGFDSAVVGMKKGDSKTVTIPPEEGYGQRNEDAFVEIPRAQFPDEIPLSEGLELQLQDPQGRPVPARVAEISDDNVKMDINHFLAGKTLVFDITIADTGLEPPAQDCGCGCGTDAQDCGSGCEGGCGCN
CP054837	HUN04_03010	fig|2294.7.peg.584	972.279	50.786	1023.07	peg	CP054837_675017_674625	675017	674625	-	UspA domain protein	locus|HUN04_03010,protein_id|PRJNA634776:HUN04_03010			atgaaaattctggtggggtacaagggcgttaatgtgggaaaggatctgcttgatctggcggtaacgcatgcaaaggcctttgacgccaaggtgctggtggtgacctcaatgcgggaaggcgcggaagatgatcaggcaaaaattgtggaggctgaaaaacatctggcagatgccaaagctttttttaccggaaacgaagtggactgcgacacccatctgctgatccgcggatttgatgccggggacgatctggtggcctatgccagggaaaaagaagtggatgagattctcctcggggtgaaaagcagatccaaagtcggtaaactgctcttcggctccacggcccaggctgtcattcttacggcccattgtccggtggtcacggtaaaataa	MKILVGYKGVNVGKDLLDLAVTHAKAFDAKVLVVTSMREGAEDDQAKIVEAEKHLADAKAFFTGNEVDCDTHLLIRGFDAGDDLVAYAREKEVDEILLGVKSRSKVGKLLFGSTAQAVILTAHCPVVTVK
CP054837	HUN04_26465	fig|2294.7.peg.5171	975.864	43.037	1018.9	peg	CP054837_5990124_5989678	5990124	5989678	-	FIG00655051: hypothetical protein	locus|HUN04_26465,protein_id|PRJNA634776:HUN04_26465	FIG00653059	ff	atgaaaacaagtctcaggctcaccatccttaccttaattttcacctttgttgccgcctgcgccgcctatgcacaggcccccatcgtaggcaagtggaaaaccattgacgatgaaaccaatgaacccaaatccatcgttcagatttttgaaaaagacggaaaatactacggaaaaatagtgaagttattccggaagcccggagaagatcccaatccgatctgcgacgactgcgattccgacgatgacagaaaagacaagcccatcgtggggatggaaattatccgggaccttgaaaaagacggggacgaatttgccgacggcaccatactggatcccaaggacggcaaagtgtatgactgcaaattatgggtggaggaaggcaacctcatggtccgcggc…	MKTSLRLTILTLIFTFVAACAAYAQAPIVGKWKTIDDETNEPKSIVQIFEKDGKYYGKIVKLFRKPGEDPNPICDDCDSDDDRKDKPIVGMEIIRDLEKDGDEFADGTILDPKDGKVYDCKLWVEEGNLMVRGYIAFFFRTQTWFKIQ
CP054837	HUN04_08075	fig|2294.7.peg.1572	981.402	24.664	1006.07	peg	CP054837_1747540_1747073	1747540	1747073	-	SSU ribosomal protein S7p (S5e)	gene_name|rpsG,locus|HUN04_08075,protein_id|PRJNA634776:HUN04_08075	FIG00000209	icw(3);Ribosome_SSU_bacterial isu;Mycobacterium_virulence_operon_involved_in_protein_synthesis_(SSU_ribosomal_proteins)	atggctgaaaaattagtagttaaagagaatctgatgcagggtgccacgcaggaggaaaaacttgctgccaagtttatcaactgcgttatgaaggacggcaagaaaaatgctgcccggaaggtggttaccgatgcgttggtaatcgccgaagaaaaaatcggcgagccggctctggatgtgttcaagaaagcaatcgacaatatcaggccttctgttgaggttaaatcaagaaggatcggcgggtccacctaccaagtacccactgatattaaacccagcaggcagacggccctggcattcaggtggctgatcactttcagtcggagccggtctgaaaaaggctatgccaaaaagctggctgctgaattgcttgacgcctacaaccagaggggtggggcg…	MAEKLVVKENLMQGATQEEKLAAKFINCVMKDGKKNAARKVVTDALVIAEEKIGEPALDVFKKAIDNIRPSVEVKSRRIGGSTYQVPTDIKPSRQTALAFRWLITFSRSRSEKGYAKKLAAELLDAYNQRGGAIKKKEDTHKMAEANKAFAHFRW
CP054837	HUN04_02390	fig|2294.7.peg.465	963.727	4.933	968.66	peg	CP054837_560037_559648	560037	559648	-	Type IV pilin PilA	locus|HUN04_02390,protein_id|PRJNA634776:HUN04_02390		idu(2);Type_IV_pilus	atgaaaaaagtattaaccaacaaaaaaggttttaccctgattgaattgatgattgttgtggccattatcggtattctggcagcaatcgccatccccaatttcttggcttatcagtgtaaagcaaagcagagtgaagccaaatccagccttggtgacatcagaaaaacccaggaagcctattacgcagaaaatgatgcctatgcggcattgggaaccgtcggctggggccttaaaggcggagctgctgctggtcgttatacgtatacaatgaccacagcgaattcaaccggctttactgcccaggcaagtgccacactgagtacgcaactggaccagtggacaatgaacagttcaggcacactcacccacgtcaccaacgcctgtaactag	MKKVLTNKKGFTLIELMIVVAIIGILAAIAIPNFLAYQCKAKQSEAKSSLGDIRKTQEAYYAENDAYAALGTVGWGLKGGAAAGRYTYTMTTANSTGFTAQASATLSTQLDQWTMNSSGTLTHVTNACN
CP054837	HUN04_01130	fig|2294.7.peg.220	831.561	125.89	957.451	peg	CP054837_268630_268142	268630	268142	-	hypothetical protein	locus|HUN04_01130,protein_id|PRJNA634776:HUN04_01130			atgaataaatcgtctgctgtcaaatgggtccggggtgttggcgcggctgtgatcttcctggccttgtggacctgcccgggattttgcaaggacgaacaagaggccgtgcgttccgcagggtcaggatttcatatcatggccctgacccgggcggtaactgaggtgcccatgttcatatcctttaacggcatctcagaccggtttgcctccaggggcgccggagaaccggttaccggcaggcccgccgtccgtcttcccttatccggttccggctccggcattgtggcccggctggcaaagttcaaaaactgcctgttccagtatatacaggtatccgggatgaaggagatatccggtccgggcatcgggttcccggcggctgccgtacccggttcagag…	MNKSSAVKWVRGVGAAVIFLALWTCPGFCKDEQEAVRSAGSGFHIMALTRAVTEVPMFISFNGISDRFASRGAGEPVTGRPAVRLPLSGSGSGIVARLAKFKNCLFQYIQVSGMKEISGPGIGFPAAAVPGSEGSGSAGDISLEFQADMADKSGALLFVFQL
CP054837	HUN04_24760	fig|2294.7.peg.4845	904.09	48.001	952.091	peg	CP054837_5611388_5611903	5611388	5611903	+	Fimh-like protein	locus|HUN04_24760,protein_id|PRJNA634776:HUN04_24760			atgacgattgaattcaaagtattggcattggcactggtttttacgggggcattgcttccttcaatgcttccggcctcggacaagaaaacatgctacagtgaatacggccttgacgtaccttgccctggcgccggggctgaaaaggggacggcggttctcattgataacggtgacggtacggtaatggatctgcgaaccggttatctctggcagcaggccgacgacggcaaggaccggtcctggcaggcggcgggagattattgcagcgccctggaactgggcgggcattccgggtggcggatgcccgaattcaaagagctggaaaccgttgccgaatacggccggagccagtatgagatgagcagggccttctcctatcatgcggcaagctactggacc…	MTIEFKVLALALVFTGALLPSMLPASDKKTCYSEYGLDVPCPGAGAEKGTAVLIDNGDGTVMDLRTGYLWQQADDGKDRSWQAAGDYCSALELGGHSGWRMPEFKELETVAEYGRSQYEMSRAFSYHAASYWTATPHKRHPEKAATIGFSVADSIAYPKTGSHRVRCVCIK
CP054837	HUN04_08905	fig|2294.7.peg.1729	934.026	14.944	948.97	peg	CP054837_1933745_1933392	1933745	1933392	-	hypothetical protein	locus|HUN04_08905,protein_id|PRJNA634776:HUN04_08905			atggatgcagtaaacaacgatgacagacgaaaatatgccagagtgggatttgctaccagagttgaaattatattcgataccggtgacagccggaccgttttaaatgccagctccaaggacttgagccaaaagggggtttttgccaaaacagatgatgccttttcaccggaagcgccctgcaccgtgaatatttttctcaccggcgggattgaagagatttccctggagatccggggccgggtggcccgtcagggcgatggcggtgtgggcattgaatttgaatccatggacgtggacgtatatacccatttgaagaatattgtccgttacaacagtgagcaaagctgggattaa	MDAVNNDDRRKYARVGFATRVEIIFDTGDSRTVLNASSKDLSQKGVFAKTDDAFSPEAPCTVNIFLTGGIEEISLEIRGRVARQGDGGVGIEFESMDVDVYTHLKNIVRYNSEQSWD
CP054837	HUN04_06965	fig|2294.7.peg.1351	926.758	12.332	939.09	peg	CP054837_1520620_1519724	1520620	1519724	-	Methylenetetrahydrofolate dehydrogenase (NADP+) (EC 1.5.1.5) / Methenyltetrahydrofolate cyclohydrolase (EC 3.5.4.9)	gene_name|folD,locus|HUN04_06965,protein_id|PRJNA634776:HUN04_06965	FIG00000105	icw(1);One-carbon_metabolism_by_tetrahydropterines icw(1);One-carbon_metabolism_by_tetrahydropterines icw(1);5-FCL-like_protein	atgactgctgaaattattagcggaacccagatcagaaaagagatcctcgcagagatcaaagaggatgtcgaaaaaatgaaagaaaagcacgggaaagtccccggcctggtaaccattcttgtgggctcaagcccggcttccatttcctatgtgaccttaaaggtgaaaactgccaacagcctgggtttccatgaaatccaggacgaccagcccgatgatatttctgaagaagatctgctggccctgattgacaagtacaacaatgatccggatatccacggtatcctggttcagctgcccctgcccaagcatattgacgataaaaaaatcctcaatgccatcaacccggataaggacgttgatgccttccatcctgtcaatgtgggacgcctgatgatc…	MTAEIISGTQIRKEILAEIKEDVEKMKEKHGKVPGLVTILVGSSPASISYVTLKVKTANSLGFHEIQDDQPDDISEEDLLALIDKYNNDPDIHGILVQLPLPKHIDDKKILNAINPDKDVDAFHPVNVGRLMIGGDEAKFLPCTPAGIQEMIVRSGTETSGAEVVVVGRSNIVGKPIAMMMAQKGVGANATTTIVHTRTKDLAAHCKRADILIVAAGVPDLVKPEWIKPGATVIDVGVNRVGMNEETGKAILKGDVDFDAAKEIAGKITPVPGGVGPMTIAMLMKNTLKSAQWALGDL
CP054837	HUN04_13405	fig|2294.7.peg.2606	893.172	26.174	919.346	peg	CP054837_2959351_2959644	2959351	2959644	+	hypothetical protein	locus|HUN04_13405,protein_id|PRJNA634776:HUN04_13405			atgaaagaaaagctctacaaaaaggagatcaccctgaccattgtattctctgtactcctcctgctcatgggtcactcggcatccatttttgtactgtttcctgtacttcagcagggaaccctctggggatttcccatccagtacatcgtccccatcctattgggctggttcggcattgcaggggtctgcctgatcatgaccctggtatgcaacaaatttgacgatgagatggaagagtatgtcaattcccttccccctgaaactgaaaccgattccgaatccgtaaaagaataa	MKEKLYKKEITLTIVFSVLLLLMGHSASIFVLFPVLQQGTLWGFPIQYIVPILLGWFGIAGVCLIMTLVCNKFDDEMEEYVNSLPPETETDSESVKE
CP054837	HUN04_04055	fig|2294.7.peg.785	902.174	4.422	906.596	peg	CP054837_908229_907795	908229	907795	-	LSU ribosomal protein L13p (L13Ae)	gene_name|rplM,locus|HUN04_04055,protein_id|PRJNA634776:HUN04_04055	FIG00000211	isu;Ribosome_LSU_bacterial	ttgaaaaaatatacatatagtgcgaaaagatctgacaacaaagaaaattggtgcgtgattgatgcaaaagacatggtgctcgggcgccttgcatcacaggttgcttacaggatccgcggaaagcataatcccctttatactccccatgtggatatgggcgattgggtgattgttatcaatgccgacaaggttaagctgaccggtaacaaaatgggccagaaaacctattacaggcattccggttacatgggcggtatcaaatcaacctccgtcaaagaaatgtttgagaaaaaaccggaagaagtgctccggaaggctgtgcgcgggatgcttcccaagaacagactgggccggaagcttggcaaaaaattattcgtatatacaggcgatcagcatccc…	MKKYTYSAKRSDNKENWCVIDAKDMVLGRLASQVAYRIRGKHNPLYTPHVDMGDWVIVINADKVKLTGNKMGQKTYYRHSGYMGGIKSTSVKEMFEKKPEEVLRKAVRGMLPKNRLGRKLGKKLFVYTGDQHPHAAQKPEVVEI
CP054837	HUN04_22000	fig|2294.7.peg.4301	894.052	9.865	903.917	peg	CP054837_5005703_5005897	5005703	5005897	+	hypothetical protein	locus|HUN04_22000,protein_id|PRJNA634776:HUN04_22000			atgctttgcagttattctcaattggatgaaagcgctttaaaatccatccaggcccttgaatcggaaatcggaaagtctctgctttccttttcctgccaggacgtcgagcctgcatcggtcgatgagggggcgctggaaaaaatccgcaaacttgaaaaagcgctttccgtttccctggtcgccgtggatgggtaa	MLCSYSQLDESALKSIQALESEIGKSLLSFSCQDVEPASVDEGALEKIRKLEKALSVSLVAVDG
CP054837	HUN04_05430	fig|2294.7.peg.1054	861.236	12.469	873.705	peg	CP054837_1185908_1185639	1185908	1185639	-	ATP synthase F0 sector subunit c	gene_name|atpE,locus|HUN04_05430,protein_id|PRJNA634776:HUN04_05430	FIG00017607	ff	atggaatttctagttggtagtgtatgggctgcaggtctggcaatcggtattgctgcattcggttgcggtattggtcagggtcttggtttgaacggcgcaatggccggtatctccagaaaccccgaagccgccggtaaaatccaggttaacatgctcatcggtctggcactgatcgaatctctgtgtatctacgcactggttgttgctatgatcctgctgttcgttcatcctgcaatcgctcccgcagttcaggcccttggcggacattaa	MEFLVGSVWAAGLAIGIAAFGCGIGQGLGLNGAMAGISRNPEAAGKIQVNMLIGLALIESLCIYALVVAMILLFVHPAIAPAVQALGGH
CP054837	HUN04_24355	fig|2294.7.peg.4764	864.492	7.617	872.109	peg	CP054837_5526780_5525455	5526780	5525455	-	Signal recognition particle, subunit Ffh SRP54 (TC 3.A.5.1.1)	gene_name|ffh,locus|HUN04_24355,protein_id|PRJNA634776:HUN04_24355	FIG00000113	isu;Universal_GTPases isu;Bacterial_signal_recognition_particle_(SRP)	atgtttgaaaatctgagcgacagactggatacagtctttaagaagttgaaaggtcacggcacccttaacgagaagaacatcgaagacggtttaaagcaggtcaggatggcacttcttgaggctgatgtcaattataaggttgcaaaaaatgtcatttcagatataaagacccgagcccttggtcaggaggtaatggaaagccttaccccgggccagcaggtaatcaaaattgtgaacgaagagtttacaaagatgatggggtcttcccaccaggatctgaactttgccaaaacaggggcaacgtcaatcatgctggtgggcctgcagggctccggtaaaaccaccacggcgggcaagctggcccggcatttgcgcaagcaggggagaaccccctatctt…	MFENLSDRLDTVFKKLKGHGTLNEKNIEDGLKQVRMALLEADVNYKVAKNVISDIKTRALGQEVMESLTPGQQVIKIVNEEFTKMMGSSHQDLNFAKTGATSIMLVGLQGSGKTTTAGKLARHLRKQGRTPYLVPVDVYRPAAIDQLTKLGKQMDVPVFPSTTEMAPLKICQDAQLAAREAGCDTLLLDTAGRLHLDDELMAELEGIKTGINPSEILLVADAMTGQDAVNIAGEFDKRLDINGFVLTKMDGDARGGAALSIKAVTGKPLKFIGVGEKTTALEPFHPDRMASRILGMGDTLSFIEKAVESVDMKEAQALEKKLRKNAFTLEDFKNQMQSVRKMGSIKDLLGMLPGVNKKMLKDLNISDREFVRIEAIINSMTPEEREKHAIIKSSRKKRI…
CP054837	HUN04_04050	fig|2294.7.peg.784	861.681	3.643	865.324	peg	CP054837_907767_907372	907767	907372	-	SSU ribosomal protein S9p (S16e)	gene_name|rpsI,locus|HUN04_04050,protein_id|PRJNA634776:HUN04_04050	FIG00001110	isu;Ribosome_SSU_bacterial	atggaaaccggaaacgttttttacgcaacaggtaagcggaaagattctgtggccaaagtgtggcttgtacctggtacaggaaaaattgtcgtaaacaaaagggaaatggaagaatattttgatatcacagtaaaccaggacctcttgacgtctcctttggtgctcaccgataagggtgatgcattcgatatcaaaatcactgtcatgggcggtggccagagcggtcaggccggggctgtacgccagggcatttccaaagcactggttattgccgatcccgagttgagaggcgtgttaaaatccgccggcttcctgaccagggatgccagaaagaaagagcgtaaaaaatacggtaaaaagggcgcaagagccagtttccagttctcaaaaagatag	METGNVFYATGKRKDSVAKVWLVPGTGKIVVNKREMEEYFDITVNQDLLTSPLVLTDKGDAFDIKITVMGGGQSGQAGAVRQGISKALVIADPELRGVLKSAGFLTRDARKKERKKYGKKGARASFQFSKR
CP054837	HUN04_05710	fig|2294.7.peg.1109	823.607	20.039	843.646	peg	CP054837_1242560_1242799	1242560	1242799	+	hypothetical protein	locus|HUN04_05710,protein_id|PRJNA634776:HUN04_05710			atgagagacagagcagtcagacggcacgaagaattcaaagtcagacgcagattgaacagacaatataatagttgcattgaaaatctctccagcgatgtgcggaacgggattgaagggaatgcagagaagcttaaaagggtgtgcgccaccctcaacgccgaaaggcatgaccggaaactgggtaaaaaaaccatccaggaactcaggcacgatatcaccatgagagaacaactgcagtaa	MRDRAVRRHEEFKVRRRLNRQYNSCIENLSSDVRNGIEGNAEKLKRVCATLNAERHDRKLGKKTIQELRHDITMREQLQ
CP054837	HUN04_07175	fig|2294.7.peg.1393	806.908	33.25	840.158	peg	CP054837_1568616_1568212	1568616	1568212	-	PilZ domain-containing protein	locus|HUN04_07175,protein_id|PRJNA634776:HUN04_07175			atgggggagaatacgtcaatcaattctgacaggagtgataccatccgtgccatccgtaagtccttccgggtgccggtggggccgaaatcaggaatttcggctgttttagggggagagcgttatcctgtcgccgacatcagtcccggaggggtccggatccagggaatggaaaccgccgattttgaaacggaccaggtcatcggcggctgtgaactgatccttcccggtgataaggtgaagcgtctaaccgccaggctggtccattgttccagcgggagaaacggcaggcggggaagcggtattgaatgggtgaatatgccggatcccgatattgagagagtggccgcccatgtatccagaataaaacaggcattgcgcaagacgatccaggaccagccg…	MGENTSINSDRSDTIRAIRKSFRVPVGPKSGISAVLGGERYPVADISPGGVRIQGMETADFETDQVIGGCELILPGDKVKRLTARLVHCSSGRNGRRGSGIEWVNMPDPDIERVAAHVSRIKQALRKTIQDQPA
CP054837	HUN04_17740	fig|2294.7.peg.3456	809.856	11.056	820.912	peg	CP054837_3993757_3994278	3993757	3994278	+	Translation initiation factor 3	locus|HUN04_17740,protein_id|PRJNA634776:HUN04_17740	FIG00000206	isu;Translation_initiation_factors_bacterial icw(1);Mycobacterium_virulence_operon_involved_in_protein_synthesis_(LSU_ribosomal_proteins)	atatctaagcgaggaaggcaggatcagacacgtgtgaataagggaatcagagccagcgaagtgcgggtgattggttctgacggcgaacaggttggggtattgcccatagcagaggcattgcgcattgccgaaaatgaaaatatggatctggtggaggtctctccggatgccaagccccctgtctgcaaagtaatggatcatggaaagtataagtacgagctgaccaagaaaaagcaggaggccaagcggaagcagaaaagcacccagatcaaagagatcaaggtgcggcccaaaacaggcgaccatgatcttgagaccaaggtgcgccatgtcgaaaagttcattaaaaataacgacaaggtgaaaattaccctggtgttccgcggccgggagtttatg…	MSKRGRQDQTRVNKGIRASEVRVIGSDGEQVGVLPIAEALRIAENENMDLVEVSPDAKPPVCKVMDHGKYKYELTKKKQEAKRKQKSTQIKEIKVRPKTGDHDLETKVRHVEKFIKNNDKVKITLVFRGREFMLKEQANAVLEKVVEMTKEFAQVEQYPKFEGRVITMLLGPR
CP054837	HUN04_23240	fig|2294.7.peg.4546	785.722	15.133	800.855	peg	CP054837_5281063_5283096	5281063	5283096	+	multi-sensor hybrid histidine kinase	locus|HUN04_23240,protein_id|PRJNA634776:HUN04_23240			ttggaacaggccaatttttacaaaattcttaccatagacgatgactcctttgtccgtcaaagtatccgttgctatctggaagatgaggggtatgttgtatttgaggcggaaaacggccgtgaagggattgaggtatttaaacggaaacggccggacctcgtacttctggatatgaaaatgccccagatgggagggcttgaggtacttgaaaccattcgtactctggcaccggatatgcccttggtggtcgcctccgggacgggaaccatggatacggtggtccaggcacttcgtatgggggcctgggattatgtgtttaaacccatagatgacatggctgtactctcccattccgttgaaaaatgcctcaaggagagccgcctgaaaaaagagaacaag…	MEQANFYKILTIDDDSFVRQSIRCYLEDEGYVVFEAENGREGIEVFKRKRPDLVLLDMKMPQMGGLEVLETIRTLAPDMPLVVASGTGTMDTVVQALRMGAWDYVFKPIDDMAVLSHSVEKCLKESRLKKENKAYQQRLEVLLQERSLELEKSEQRYKAVFEYAGAAAIIIEPDDVISMVNSNFAEMVGMERETIEGKKKWHEFVSSRDIVVMENHLRAGKGVRPESGAVLHYEMELAAGQGTSRYVYVSLGMIPGTRRQVASMLDVTERKNAEKRWKSLEKQLRKAQKMEAIGTLAGGIAHDLNNILSPVLGYADMIMGAADPASRQFEHSEKIKKAALRAADLVGRILTVNRSDEKGKRRIRLHPVAKEVVTLLRGSIPSTITIVDRIDRNCHAVQA…
CP054837	HUN04_02530	fig|2294.7.peg.493	785.342	11.769	797.111	peg	CP054837_584615_585370	584615	585370	+	Triosephosphate isomerase (EC 5.3.1.1)	locus|HUN04_02530,protein_id|PRJNA634776:HUN04_02530	FIG00000076	isu;Glycolysis_and_Gluconeogenesis isu;CBSS-331978.3.peg.2915	atgagcagaagacccttaattgcgggcaactggaaaatgtacaagaccggtcccgaggcggttaagacagcccaagaactggccggcctgtgccgggatgtgagcgatgtggacatcatgatcgcccccaccgccctgtccctgcccctggtggcaaaggccgttgaaaacaccccggtcaaaatcggggcccagaacctctacttcgagcgtgaaggcgcctataccggagaagtgtccgcagagatgatccgggccgcaggtgccgaatacgtcctgatcgggcattcagaacggcgccagtatttcggagagacggacgaatccgtggcaaagaagacaaaggccgctattgccgcaggcctcacccctgtggtctgcatcggcgagacagaaaaa…	MSRRPLIAGNWKMYKTGPEAVKTAQELAGLCRDVSDVDIMIAPTALSLPLVAKAVENTPVKIGAQNLYFEREGAYTGEVSAEMIRAAGAEYVLIGHSERRQYFGETDESVAKKTKAAIAAGLTPVVCIGETEKERDEEKTFFVLDKQVSVGLKSPGLDDFGTLILAYEPVWAIGTGKTASAEQVDEVHQFLRKLLKEKFSEELADKTRILYGGSVKPDNAKDLMSIEDVDGALVGGASLDADKFINIIRYQ
CP054837	HUN04_23220	fig|2294.7.peg.4543	785.796	10.512	796.308	peg	CP054837_5278962_5278597	5278962	5278597	-	cytochrome c3 family protein	locus|HUN04_23220,protein_id|PRJNA634776:HUN04_23220			atgacatcacaacgagaccttaaagtagctctatggatcatgatcgttcttttggtcacaggtattgtttgctacgcatccttttcatcccctgctccggaaaatccagtgagactcatgtttcaaaaccaggcaggcaaagttctattcacccaccttacgcacacagacgcttacagcttggagtgtctggactgccatcataacattgaagatgatgacacctacaactgcagtgagtgccacgaggcgaccggtgatgaagatttgccgtccagggctgatgcgtttcacgcccagtgcaagggatgccatgaagattatggtgcgggtccggtagaatgtaattcatgtcatgcgttgtaa	MTSQRDLKVALWIMIVLLVTGIVCYASFSSPAPENPVRLMFQNQAGKVLFTHLTHTDAYSLECLDCHHNIEDDDTYNCSECHEATGDEDLPSRADAFHAQCKGCHEDYGAGPVECNSCHAL
CP054837	HUN04_16335	fig|2294.7.peg.3182	753.935	20.33	774.265	peg	CP054837_3673156_3672743	3673156	3672743	-	hypothetical protein	locus|HUN04_16335,protein_id|PRJNA634776:HUN04_16335			atgaaaaaactaattctggtactggtggtaatgattctggcagcgccggcctatgccggcaattacaattatgttgcccctgaaaaagtaaaaacctggatcgcatccggcacccctgtctccattgtggatattcaggtggaagaggaattcaatgcccatcatctcaccggttccatcgccacctacgcctatcccgtcaaatccggggcagacaaagccaaacttgacggggccgtgggcgccctgaaaaaaaacgacacaccggtggtggtggtctgccccaggggtaagggcggcgccaaacgctgctacgactacctggaaagcaagggcattgcccaggaccggctcctgatccttgaaaaggggatgggcggctggccctattcagagatg…	MKKLILVLVVMILAAPAYAGNYNYVAPEKVKTWIASGTPVSIVDIQVEEEFNAHHLTGSIATYAYPVKSGADKAKLDGAVGALKKNDTPVVVVCPRGKGGAKRCYDYLESKGIAQDRLLILEKGMGGWPYSEMVEKD
CP054837	HUN04_16760	fig|2294.7.peg.3267	767.06	5.308	772.368	peg	CP054837_3772583_3773035	3772583	3773035	+	Small heat shock protein	locus|HUN04_16760,protein_id|PRJNA634776:HUN04_16760			atggagcatattgaaattcggtttggggatcatatcgagacaccggccacggaggagaaatcctttgaagagatgtttcagtcggtcaatcccatgttctgctttaccaagcgggtctggaagccccagatggatatatttgaaacacgggagcagattatcatccaggccgagatggccggggtgaggcgggaggacatggtcattgaagtgtccaacaaagccgttaagatttccggcacccggaaatccagccagcccgatcccacggccacctaccggctggccgaaattcagttcggccagtttgagcgggtgctttacctgcccagcgtgattgacgttgaaaaggttaccgcctctttttcagacgggttccttgagttgtccctgggcaaa…	MEHIEIRFGDHIETPATEEKSFEEMFQSVNPMFCFTKRVWKPQMDIFETREQIIIQAEMAGVRREDMVIEVSNKAVKISGTRKSSQPDPTATYRLAEIQFGQFERVLYLPSVIDVEKVTASFSDGFLELSLGKLARQDIKQKQNLSMDFL
CP054837	HUN04_09090	fig|2294.7.peg.1766	739.956	24.511	764.467	peg	CP054837_1972449_1972087	1972449	1972087	-	C4-type zinc finger protein, DksA/TraR family	gene_name|dksA,locus|HUN04_09090,protein_id|PRJNA634776:HUN04_09090	FIG00030797	ff	atgaaaaaagaagaactcgaatattttaaaaacctgttgacggaccggctcaatgaactgctttcccatgcggacagcacggtgaccgggatgaccaagcccaaggaaaatttcgccgatcctacagaccgggcctcccacgaagcggagagaagttttgaacttcgtatccgggaccgggagcataaattgattaaaaaaattaaaaaagccctggtacggattgaaaacgggagcttcggctattgcgagaaatgtgaagaggatatttccattgagcgcctcaaggccagacccgtgaccacccaatgcattgagtgcaaaacccgggaagaagatatggagaaggccctgggcatctaa	MKKEELEYFKNLLTDRLNELLSHADSTVTGMTKPKENFADPTDRASHEAERSFELRIRDREHKLIKKIKKALVRIENGSFGYCEKCEEDISIERLKARPVTTQCIECKTREEDMEKALGI
CP054837	HUN04_26285	fig|2294.7.peg.5136	726.613	6.246	732.859	peg	CP054837_5949211_5949441	5949211	5949441	+	KH domain RNA binding protein YlqC	locus|HUN04_26285,protein_id|PRJNA634776:HUN04_26285	FIG00005628	idu(1);KH_domain_RNA_binding_protein_YlqC	atgaaagagttgattaagtttatcgcacaggcactggttgatgaccccgaacaagtggatgtacaagagattaaagcccagcagactctggttcttgaactcagggttgccaaagaagacctgggaaaggtaatcggaaaaaaagggcggaccgcccaggccatgagaaccatcctgtcctgcgcttcagccaaggaacagaaacgggttatcctggagatcgtcgaatag	MKELIKFIAQALVDDPEQVDVQEIKAQQTLVLELRVAKEDLGKVIGKKGRTAQAMRTILSCASAKEQKRVILEIVE
CP054837	HUN04_06885	fig|2294.7.peg.1336	722.191	8.877	731.068	peg	CP054837_1501420_1502340	1501420	1502340	+	Manganese-dependent inorganic pyrophosphatase (EC 3.6.1.1)	locus|HUN04_06885,protein_id|PRJNA634776:HUN04_06885	FIG00001231	idu(1);Phosphate_metabolism	atgtcaactctcgtatttggtcacaagaacccagataccgattccgtcgtagccgccattgcactggccgacctgaaaaaaagccttggtgaagatatcgcacctgccgttcagggcgatctcaaccccgaatccaaatttgtcctggacaaattcggtctgactgctcccgaagtcatcaccagctatgccggcaaagacgtttacctggtagaccactctgacctggcccagagccccgacgacctgggcgacgccaacatcctgggcatcgttgaccatcacaaactgggcgacgtttccacttctcagcccctggaatgctggatctggcctgtgggctgtacctgcaccgtgatcgcttccatgtacgactacttcaacgttgaagtacccaag…	MSTLVFGHKNPDTDSVVAAIALADLKKSLGEDIAPAVQGDLNPESKFVLDKFGLTAPEVITSYAGKDVYLVDHSDLAQSPDDLGDANILGIVDHHKLGDVSTSQPLECWIWPVGCTCTVIASMYDYFNVEVPKGVAGAMLCAILSDTVIFKSATCTDKDKEVCAKLAEICGETDLETLGIEMFKVKSAVEGTPVRELVLRDYKDFDMSGSGVGCGQLELVDLSIVDGIKADLEKDIRDLKAEKGHHTVLLMLTDIMKEGTELLVASDDESVVEKAFGEKPVEGKCWLPGIMSRKKQIIPDLEKVFG
CP054837	HUN04_10345	fig|2294.7.peg.2013	720.155	2.922	723.077	peg	CP054837_2255912_2254761	2255912	2254761	-	TRAP-type C4-dicarboxylate transport system, periplasmic component	gene_name|dctP,locus|HUN04_10345,protein_id|PRJNA634776:HUN04_10345	FIG00016663	icw(2);TRAP_Transporter_collection	atgaagaccaaacgaaccctggtagtgacctgccttctggcccttgtttttattttgggaacagcccatgccggcaagcgtgagaagttcggagaagatccccgccataagattgccaagcgcgtgaagtttaaaacttccgcggaaaagatccggtggaaaatggtgatgccctggtccaaaggtcttcttttttatgatattgcttcccattttgctgatagcgtccgcctggcatccgccggccgtcttgatatcaaacccttttccgcaggagaactggtccctgccatgcagagttttgatgccgtaagccagggcgccgcccaggtcggccatgactggcccgggtactggaaaggcaaaaacgaagcctttgttgcctttgcatcggtgccc…	MKTKRTLVVTCLLALVFILGTAHAGKREKFGEDPRHKIAKRVKFKTSAEKIRWKMVMPWSKGLLFYDIASHFADSVRLASAGRLDIKPFSAGELVPAMQSFDAVSQGAAQVGHDWPGYWKGKNEAFVAFASVPFGLDAEGYNIWLYEKGGLEMMQELYGKFNLFALPGGQCGQEMGLFSNKRATKMEDFKGMRLRTPGWFMDIMNNLGASVSPLPGGEVYLALERGVIDAAEFSSPAINYPMGFDEITKYVIEPGVHQPGIQCGLFFNKDAYEKLPEDLKWIIDICAKETQLWSYNWINSLNAKAIRLFKEKVEFVHMDEATRIEFRKTTKKYIDSVKAKYPDVKKVMDSQEAFIKDYADWRKARGGAAPWPYDTYISGQTYE
CP054837	HUN04_05080	fig|2294.7.peg.985	703.344	18.063	721.407	peg	CP054837_1121549_1121337	1121549	1121337	-	hypothetical protein	locus|HUN04_05080,protein_id|PRJNA634776:HUN04_05080			atggctgaatcaacgaagcaccggaagaaaaaaagaaccggcgtccctttttacgttgccgtaaaatccaaaaacgaagtctattaccagatggcctccctgtttcaggaagccacccggggcaagggtgaactttcggggaaatggatggattggatactcaggtcacgcggcgtaaataaccctggaaaaaaatttgtcgataacatataa	MAESTKHRKKKRTGVPFYVAVKSKNEVYYQMASLFQEATRGKGELSGKWMDWILRSRGVNNPGKKFVDNI
CP054837	HUN04_11325	fig|2294.7.peg.2201	706.243	6.499	712.742	peg	CP054837_2476369_2475926	2476369	2475926	-	hypothetical protein	locus|HUN04_11325,protein_id|PRJNA634776:HUN04_11325			atggtgcgaatcggattgggactggtgtttctttactccggtctgtccaaatcctttgatttgaattattttgccggggtggtccatgccttcggcatcctgcccacagctttatgcttccccggggcggtggctatcgtaaccctggaactggcattgggcgccggcgttattctggaccggcggggaagcctttcagggatgctggtgatgctgatgggctttatggctgtggccgggtatgccatttatatggggtatgacatcgactgcggctgtttcggccccggagacccgggcgcagaagccttttcccatctgtacgaggtgctctaccgggatgccgccatggtggcggccatcgcctacctgtatctctggcgtcacctcaaccgcttc…	MVRIGLGLVFLYSGLSKSFDLNYFAGVVHAFGILPTALCFPGAVAIVTLELALGAGVILDRRGSLSGMLVMLMGFMAVAGYAIYMGYDIDCGCFGPGDPGAEAFSHLYEVLYRDAAMVAAIAYLYLWRHLNRFQPKPLMLKFYKKLN
CP054837	HUN04_06985	fig|2294.7.peg.1355	705.659	5.974	711.633	peg	CP054837_1526858_1529071	1526858	1529071	+	CO dehydrogenase/acetyl-CoA synthase, acetyl-CoA synthase subunit (EC 2.3.1.169)	gene_name|cdhC,locus|HUN04_06985,protein_id|PRJNA634776:HUN04_06985	FIG00020337	icw(2);Carbon_monoxide_induced_hydrogenase	atgtcaaaattgatcgcatttgctgccattcagggtggatacaaagtggttgcccaggttgaaggtgaacttgaaagagccctgcagacctacgatgccagcactaaaataggattccccaacaccgcatatttcctgccggttatttactctcttaccggcctgaaatgcgaaaccctggaagaccttaaaaaacccatggaatttgcccgcgggctgcttcccccacatattaaactgaaaaactggcttccgtacctggggccattgcttgacgccggtatggcgggcattatctcctatgaggtaaaagaggccctgcgttatctcaacgacccggatttctacattgcccaggaagacccggatattgaaaacggcaaactctgggtgggtgca…	MSKLIAFAAIQGGYKVVAQVEGELERALQTYDASTKIGFPNTAYFLPVIYSLTGLKCETLEDLKKPMEFARGLLPPHIKLKNWLPYLGPLLDAGMAGIISYEVKEALRYLNDPDFYIAQEDPDIENGKLWVGAADDTILRKRGVEFVDGSAPGFAAMVGAAPDVETAKMIVEDYQKKSLYIFCAANHNGKTLIEQCLEAKMQVGWNTRIVPFGPDISSAVFALGFANRAAMAFGGVQPGDYKKILMYNKERIFAFVNALGDVGTEWGVAAAGCVNWGFPTLADTEIPEILPTGICTYEHVVAPVSHDEMCQKSVEVRGLKVQVADIEIPCAFGPAYEGERVRGADLYAQCGGGKTQCTELVKRAEMNEIEDGKVIVDGPDIEDLKEGDTFPLGIFVQIA…
CP054837	HUN04_23435	fig|2294.7.peg.4585	694.963	13.702	708.665	peg	CP054837_5330043_5328289	5330043	5328289	-	Acetyl-coenzyme A synthetase (EC 6.2.1.1)	locus|HUN04_23435,protein_id|PRJNA634776:HUN04_23435	FIG00022631	idu(6);Pyruvate_metabolism_II:_acetyl-CoA,_acetogenesis_from_pyruvate	atgtcgttggaaagcacctacagagaggcaatggccctgaatgagatccaggatatgtccaagcgcgaagtcgaagcgcagaagttcttcgagaagctgaacaaatccgagctgcccgaaaccttcaactgggcggcggaaatatttgaagggattcacgtcaaagaacgcggcgaccagacagcattgatctggacggacctggatacggatgaagaagcccagtatacctatacggaactggccgaaaacggcaacaggcttttgaactacctgcgttcccaaggcgtggaacagggaaataacctgtacatgctcacccccatcgtcccccagacatggtttgccacctttgccggcatcaaggctggcctggtatccgttcccacggccaccacc…	MSLESTYREAMALNEIQDMSKREVEAQKFFEKLNKSELPETFNWAAEIFEGIHVKERGDQTALIWTDLDTDEEAQYTYTELAENGNRLLNYLRSQGVEQGNNLYMLTPIVPQTWFATFAGIKAGLVSVPTATTMTEREIQFRFEAYPPDSIIAFEGLTDLVDDALEKANCTPKAKIVLGKKEGWVSYEAIADQAVEAEAAVVKSEDVLFCFFTSGTTGLPKRVGHSAVSYPLGHMSTAVVIGIEPGDVHHNLSAPGWAKWAWSSFFSPFNVGATATGFNFTALDIKKYISKVAKYKVNSFCAPPTAWRAFVGLDLSQYDLSAMKYSISAGEPLNPEVIDQWREATGCEIRDFYGQTESTCMIGNPPWMEKKMRLGSFGYPSYMYDVILADDDGTEITDP…
CP054837	HUN04_10810	fig|2294.7.peg.2100	676.623	17.971	694.594	peg	CP054837_2357415_2355730	2357415	2355730	-	Long-chain-fatty-acid--CoA ligase (EC 6.2.1.3) / Acetoacetyl-CoA synthetase [leucine] (EC 6.2.1.16)	locus|HUN04_10810,protein_id|PRJNA634776:HUN04_10810	FIG01304894	idu(14);n-Phenylalkanoic_acid_degradation idu(1);HMG_CoA_Synthesis idu(14);Fatty_acid_metabolism_cluster idu(14);Biotin_biosynthesis	atggcagttccccagttccgtgtcggcgaaacaacacttgggcaattggtggatcttgtggcggaccaattcggagagaatgaagcggttaattattatgaatacgggatccgccatacctggtcaggattcagggatgagtgcaatgaaacggccaagggattcatggctctgggaattcaaccgggagacaaggtggcgatctgggcaaataatgtcccccagtggctctattcccagtacggcaccgggaagatgggcggcgtgctggttacggtgaacaccaattataaaagttttgaactggaataccttatgtcccaatccgatgcctcaaccctgattctcatcggcggtgtcagaagtgcggatgaatatatcaatgtggtcagggaggtc…	MAVPQFRVGETTLGQLVDLVADQFGENEAVNYYEYGIRHTWSGFRDECNETAKGFMALGIQPGDKVAIWANNVPQWLYSQYGTGKMGGVLVTVNTNYKSFELEYLMSQSDASTLILIGGVRSADEYINVVREVAPEIMDCEPGQLKSAKLPELKNVVYVGDPRECLPGMLAWDDMIEMGKSVSDEALAARQASLDPDEVINMQYTSGTTGFPKGVMLSHTNIIGNAKSLGACMNLSPEDNLCIPVPFFHCFGCVLGTLTCVVSGAAMSPVTQFKPGTVLEAVEANKCTALHGVPTMFIAELEEMENKSYDTSSLRTGIMAGSPCPIEVMKKVVNLMGADEMTIVYGQTEASPGITQTRPEDSLDLRVSTVGRSLPGVEVKIVDTVTGDPVDICVQGELC…
CP054837	HUN04_08285	fig|2294.7.peg.1608	687.944	3.113	691.057	peg	CP054837_1796332_1796024	1796332	1796024	-	hypothetical protein	locus|HUN04_08285,protein_id|PRJNA634776:HUN04_08285			atgctgaccaatatgtcaaataacagtatatcccaaagatatgcgggtcatcagatctatcaaagccacaccactgccagggcccttgaatcaaataccgatcagaccgaaaaccggcaggacacggtgaccctttccactgaagcctcatccctgaagcagacctatgaggaaaaagagcagagattggatcagagttattccaacgatgccaaggccctagaacgcgaataccagcaggagaaaagccggctccagcgtgaatattcccagaagaaaaagaacctgggtgtcagtatgtacgcctga	MLTNMSNNSISQRYAGHQIYQSHTTARALESNTDQTENRQDTVTLSTEASSLKQTYEEKEQRLDQSYSNDAKALEREYQQEKSRLQREYSQKKKNLGVSMYA
CP054837	HUN04_03185	fig|2294.7.peg.619	667.659	17.072	684.731	peg	CP054837_720386_718584	720386	718584	-	SSU ribosomal protein S1p	locus|HUN04_03185,protein_id|PRJNA634776:HUN04_03185	FIG00000210	idu(1);Ribosome_SSU_bacterial idu(1);Cell_division-ribosomal_stress_proteins_cluster	atgaacaacattgctgaagaaaaccaaaacatgaatgaagaattagagacaaaagaaaacgtgacagagcctgaaattgagctcaccggcgaagaatccatggaagaactcctgggcatttacgagtccagccttagcaaatttgaagagggacaggtagtcaccggaacagtgatctccgtcggcagggacatggttcttgtggatgtgggatataaatctgaaggacagatctctattcaggaattcattgacgaggacggcaatgcgaacgtcaatgttggcgacgaatttgaggtaatgattgaagtttgggatgaagaagaggaaaccgtgcttctctcccatgacaaggccaaaaaggtcaaagtatgggatgccattaaagatatctacgat…	MNNIAEENQNMNEELETKENVTEPEIELTGEESMEELLGIYESSLSKFEEGQVVTGTVISVGRDMVLVDVGYKSEGQISIQEFIDEDGNANVNVGDEFEVMIEVWDEEEETVLLSHDKAKKVKVWDAIKDIYDDDGTIEGVITSRVKGGFSVDIGLQAFLPGSQADLRPIRNMDEMVNQTYEFKILKYNKKRNNIVLSRRVLLEAEREKMRTATLAAIENDKVMEGIVKNITEYGVFVDLGGVDGLLHITDISWGRVKHPSELFSVGDQITVKILSFDFEKERVSLGMKQLTPDPWTTAVDKYPIGSKVEGRVVSLTDYGAFIELEEGVEGLIHVSEMSWTRKIRHPSQMVAVGEQVEAVVLDLKPDNRRISLGIKQTVENPWEVISQKYPVGTIIEGK…
CP054837	HUN04_16320	fig|2294.7.peg.3179	674.739	5.7	680.439	peg	CP054837_3669372_3670046	3669372	3670046	+	Molybdenum transport system permease protein ModB (TC 3.A.1.8.1)	gene_name|modB,locus|HUN04_16320,protein_id|PRJNA634776:HUN04_16320	FIG00002718	icw(1);Molybdenum_cofactor_biosynthesis	atggagtgggaggccatctgcctcagcctcagggtctccggcattgccgttgccgccagccttcccgccggcattgctgccgcctatgttctgtcccggtgtaaattcccgggaaaggggctggtcgacggcatcctccatctgcctctggtgctgccccctgtggtcacggggtatctgctgctggtgctgctgggccgcaagggcattgtgggcggatttttgtatcaatacctggggatcaccctggcctttacctggaagggggcggctgtcgccgcggctgtcatggcatttcccctgctggtccgggccgtccgcctctcggccgatgccgtggacccggggctggaaaaggccgcaagaacccttggggccggccggatccgggtctttttc…	MEWEAICLSLRVSGIAVAASLPAGIAAAYVLSRCKFPGKGLVDGILHLPLVLPPVVTGYLLLVLLGRKGIVGGFLYQYLGITLAFTWKGAAVAAAVMAFPLLVRAVRLSADAVDPGLEKAARTLGAGRIRVFFTVTLPLMVPGIITGVILAFARSLGEFGATITFVSNIRGETQTLPLALYSLTQVPDGEAGAFRLCVISVLLAMTALVFSEWLSKRFDRLMKG
CP054837	HUN04_06995	fig|2294.7.peg.1357	660.627	6.635	667.262	peg	CP054837_1530584_1531489	1530584	1531489	+	5-methyltetrahydrofolate:corrinoid iron-sulfur protein methyltransferase	locus|HUN04_06995,protein_id|PRJNA634776:HUN04_06995	FIG01303845	isu;Carbon_monoxide_induced_hydrogenase	atgattttatttggtgaaagcttgaacgtcatttccagggtcatcggaaaagagttcaaggaaccggatcctgccaagcgtaatcccgaaccgattcaggaagaagtcacaagacagaaagagctgggcatggattacattgacatcaacctgggaccggccaagaaattcggtaccgagctgatgccgtgggtggttaatgttgttcaggaagccgttccgggcatgcccctgcttctggacagctcaaacatcgacgccatcgaagccggcctgaaagtggccaaacccgccgacaaaccccatattgtcaactccatcatggcccgggcagaacggtatgaaaaaatggttcccatgaccgcccagtacgatgctgactttgtggcgctcatgtgg…	MILFGESLNVISRVIGKEFKEPDPAKRNPEPIQEEVTRQKELGMDYIDINLGPAKKFGTELMPWVVNVVQEAVPGMPLLLDSSNIDAIEAGLKVAKPADKPHIVNSIMARAERYEKMVPMTAQYDADFVALMWGPEGLPRDENERAALAVELLYFANEAGIPNEKIWVDGIVTPVNIQQQQCMSLLNFQMMLEEIAPGAQSTCGLSNISNGPPEHLRPILNSTYMCMLWKYGMKSVIADPLDKRQTAIAKGQRSDITDLIWGLMDGNDPGAASLEGELLDYYKTYKVIMGETLYSDSWLEI
CP054837	HUN04_09335	fig|2294.7.peg.1815	647.563	8.205	655.768	peg	CP054837_2022956_2023336	2022956	2023336	+	hypothetical protein	locus|HUN04_09335,protein_id|PRJNA634776:HUN04_09335			atgaaacgagtagtgttcgtaagcagggaaaaagatcaatttgctgaacttgagttgatgctggccaggaatgatatgcgcgttgagtggagcggaaccggaaaaggccttttatccctgctttcgaatacccctaaaggagaatggatcaaccttgtggttgtggaagaaaccctggccgataccgacgcggtcgccctgatcaaggaattcatcccccaaagccccatgaccaacagtgttgtggccggtaccatggataaaaaagcatttcacgatacctacgaaggatacggggtgctcctgcagatcgcccccaaaccctccacggcagatgccgacaccctggaatccaccctgaaaaaaatcggggcaatctaa	MKRVVFVSREKDQFAELELMLARNDMRVEWSGTGKGLLSLLSNTPKGEWINLVVVEETLADTDAVALIKEFIPQSPMTNSVVAGTMDKKAFHDTYEGYGVLLQIAPKPSTADADTLESTLKKIGAI
CP054837	HUN04_04265	fig|2294.7.peg.826	636.162	8.906	645.068	peg	CP054837_946195_946007	946195	946007	-	Ferredoxin	locus|HUN04_04265,protein_id|PRJNA634776:HUN04_04265	FIG00001676	idu(16);Soluble_cytochromes_and_functionally_related_electron_carriers	atggcttttaatccgatcgttgatcaatccaaatgcgttggctgtgaagaatgtgtagacgtctgccccgtggaagtatttgaaatggaagacgaaaaatccgttcccgtcaatgcagaagaatgcatgggctgcgaaagctgtgtagaagtttgtgaagaagacgccattgtagtcgaagaagactaa	MAFNPIVDQSKCVGCEECVDVCPVEVFEMEDEKSVPVNAEECMGCESCVEVCEEDAIVVEED
CP054837	HUN04_17610	fig|2294.7.peg.3433	607.788	3.113	610.901	peg	CP054837_3965891_3966199	3965891	3966199	+	Anti-sigma F factor antagonist (spoIIAA-2); Anti-sigma B factor antagonist RsbV	locus|HUN04_17610,protein_id|PRJNA634776:HUN04_17610		idu(1);SigmaB_stress_responce_regulation idu(1);Sigma-B_stress_response_cluster_1	atgagcgaaatagtgaatgacggtgatcagaccattatcaaaccgggtacggatgttgtcgcttccatggctgaaagctttaaaggtgaactgctggcggccattaaagggtcaaccgggacagtctcgatagatcttgacggtgttgaaatggtggactccgtaggaatcggtgtcattattgcggcccacaactcgttgaatcaggccggcagggagtttaaagtcattaacgtgacaaaggatatttttggccttttttcaaccatgcgcctgaaccgccggtttactgtggaaggtgctgaatag	MSEIVNDGDQTIIKPGTDVVASMAESFKGELLAAIKGSTGTVSIDLDGVEMVDSVGIGVIIAAHNSLNQAGREFKVINVTKDIFGLFSTMRLNRRFTVEGAE
CP054837	HUN04_17375	fig|2294.7.peg.3387	604.256	2.466	606.722	peg	CP054837_3911514_3910735	3911514	3910735	-	Enoyl-CoA hydratase (EC 4.2.1.17)	locus|HUN04_17375,protein_id|PRJNA634776:HUN04_17375	FIG00033206	idu(8);n-Phenylalkanoic_acid_degradation idu(8);Polyhydroxybutyrate_metabolism idu(8);Fatty_acid_metabolism_cluster idu(8);Lysine_fermentation idu(8);Butanol_Biosynthesis idu(8);Acetyl-CoA_fermentation_to_Butyrate idu(8);Butyrate_metabolism_cluster	atggcatacgaaaccgttgttttggaaaaaaccgaagactatgtgggtattgtgaccttaaaccgtccggagcagatgaacaccttctccagccggatggctgcggaattgaaacgggcccttgaagaattggaccatgaccccggtgtccgggtgatccttttgaaagggacgggccgagccttctgcgccggcattgatgtcaacgaactggaaggaaaaaccgccaacgaatacagggaatggatcgaaaagatggaggcccccctggtgggcatctcccggctgcgcaccccggtgattgcccaggtccatggcgcggccgcagccaacggcatgggcctggccgctgcatcggacctggtcattgccgcggataatgtcaaaatgggactcact…	MAYETVVLEKTEDYVGIVTLNRPEQMNTFSSRMAAELKRALEELDHDPGVRVILLKGTGRAFCAGIDVNELEGKTANEYREWIEKMEAPLVGISRLRTPVIAQVHGAAAANGMGLAAASDLVIAADNVKMGLTAINVGLNCVGPVIPVARCVGRKKALELLLYGNLINAQEALDLGLANRVVPMEELEAAAYEWAKELAMKSPIAVRIAKTAFYGSEDMAYDKQFAYMNEAFARLCTTEDAKEGVTAFFEKRTPQWKEK
CP054837	HUN04_24815	fig|2294.7.peg.4856	585.932	18.063	603.995	peg	CP054837_5622905_5623117	5622905	5623117	+	hypothetical protein	locus|HUN04_24815,protein_id|PRJNA634776:HUN04_24815			atgagcactgtcacaaaccaggatgtattaaaccgcattgttcacttataccacgatatgtttgcccacgacggccacagcgatctgcgggtggaaatgaaaattctccgccgggggcagaaggaggtcattgtttactgcggcaagcagtaccggtttgtggtggatttcgccaataaggcagagcgcggccccctggccgcctgtgaatag	MSTVTNQDVLNRIVHLYHDMFAHDGHSDLRVEMKILRRGQKEVIVYCGKQYRFVVDFANKAERGPLAACE
CP054837	HUN04_09520	fig|2294.7.peg.1851	589.722	0	589.722	peg	CP054837_2058267_2058100	2058267	2058100	-	Uncharacterized protein MJ0737	locus|HUN04_09520,protein_id|PRJNA634776:HUN04_09520			atgacaagctggatatgcaataattgcggatataacctggaagccgacaccccgcccgaggagtgcccctcatgtaaaaaggactgctcctttgtggacaacacctgctataccccggactgcgccggaaaacccaatgatccgagaatcaagggcgataactcctga	MTSWICNNCGYNLEADTPPEECPSCKKDCSFVDNTCYTPDCAGKPNDPRIKGDNS
CP054837	HUN04_10920	fig|2294.7.peg.2122	576.892	7.021	583.913	peg	CP054837_2385450_2385860	2385450	2385860	+	hypothetical protein	locus|HUN04_10920,protein_id|PRJNA634776:HUN04_10920			atgactgattacacagacgatttcgaatttacccgggaagggccggggggcgccatccatgaagccaggggttgcctggtggtccctgttgacgccgccttgaatgaagatgccctggaacgcctgggtaaagaaatcctccaacggcttgggcaatcccgggccaggcaggtgatcattaatgtttccggggtctcccttctcagttcccacggattcggcatccttcgggatacggccagggccgtgggcatgatggggagtaccactgtgtttgccggattccaggccggggtggtctcctccctggtggacctggatgtggatttcaacggcatttctgccgtgggcaccatggcggaggcctttgacgtaatggaacgccggaacacagatggt…	MTDYTDDFEFTREGPGGAIHEARGCLVVPVDAALNEDALERLGKEILQRLGQSRARQVIINVSGVSLLSSHGFGILRDTARAVGMMGSTTVFAGFQAGVVSSLVDLDVDFNGISAVGTMAEAFDVMERRNTDGSPL
CP054837	HUN04_16905	fig|2294.7.peg.3295	564.884	16.906	581.79	peg	CP054837_3809825_3810649	3809825	3810649	+	Lysine-arginine-ornithine-binding periplasmic protein precursor (TC 3.A.1.3.1)	locus|HUN04_16905,protein_id|PRJNA634776:HUN04_16905	FIG00046179	isu;Arginine_and_Ornithine_Degradation	atgaaaaaagttcttgtttcgttatttgtactggcattcctatttgtatccgccccggccttcagtgccgacatcaatctggccaaaacgtccaccattgagtccatcgtaaaatcagggcagctgcgcgtcggttttgaatccggctacctcccctttgagatgaccaacaccaagggacagtacatcggctttgatgttgatatggcaaaagccctgtccaaggccatgggcgttaaatacgcaccggtgaacactgcttgggacggcatcatccccggcctgatcaccgacaagtatgacatcatcatttccggtatgaccctgacccaggaaagaaacctggccatcaacttcaccgagccctacatcgttgtgggacaggccatcctggtcaac…	MKKVLVSLFVLAFLFVSAPAFSADINLAKTSTIESIVKSGQLRVGFESGYLPFEMTNTKGQYIGFDVDMAKALSKAMGVKYAPVNTAWDGIIPGLITDKYDIIISGMTLTQERNLAINFTEPYIVVGQAILVNKKHAGKIKSYKDLNDPKYTVCSKLGTTGEQAVKRLIPKATYKSFEVEAEACMEVIQGNADATVYDLPLVEFFQATHGEGKTFALNKPFTFEPLAMAVKKGDPDFLNFLNNFIRQYKNDGRWQKSYDKWIKSNEWQKDLAAE
CP054837	HUN04_09475	fig|2294.7.peg.1842	561.768	13.472	575.24	peg	CP054837_2050885_2050529	2050885	2050529	-	hypothetical protein	locus|HUN04_09475,protein_id|PRJNA634776:HUN04_09475			atgagacttcatgatataaaaaagaattataacctgctgaattccgtggattgggatatgacgcctgaagaagccattgcattgcatctggaatgggggcccctgcgttcccagagctattacaattccagggacaacgacaatgaaaccgtttattttgttatcaacacctggaaaaagcaccccatcctcaccctggtcaggagaaaggggtttgattccgaggaactgggcaattttgaattgcccaaggatcttgaaaaggaattcatgcaaaagggcatgggcaagtacaaaggggtctatgccgttgaaggaagaatcagagactggctgaaaaaggaactcaacgtttaa	MRLHDIKKNYNLLNSVDWDMTPEEAIALHLEWGPLRSQSYYNSRDNDNETVYFVINTWKKHPILTLVRRKGFDSEELGNFELPKDLEKEFMQKGMGKYKGVYAVEGRIRDWLKKELNV
CP054837	HUN04_20230	fig|2294.7.peg.3950	565.436	7.287	572.723	peg	CP054837_4589002_4590552	4589002	4590552	+	Dipeptide-binding ABC transporter, periplasmic substrate-binding component (TC 3.A.1.5.2)	locus|HUN04_20230,protein_id|PRJNA634776:HUN04_20230	FIG01970391	icw(1);ABC_transporter_dipeptide_(TC_3.A.1.5.2) idu(6);Bacterial_Chemotaxis	atgaaaaaaattgtttatctgatgctatgcctttttatggccctatctttcactgtctgcgccggtgcaaagacattgaaagtcggcctggatgctgacccggtttccctggatccccaggttcagctttccggcggtatgcttcagctttcccactgggtgtttgatcccctggtacgctggacccaggaactgacctttgaaccccgtctggccaccaaatgggagcgcctggacgacctgaccatgcggttctacctgagaaaaggcgtcaagtttcattccggcaacccctttactgccaaggatgtaaaatggtcctttgaccgcatgagaaaatccgccgactttaaaggccttctggaaccctttgacggctgctacgtcgtcgatgactac…	MKKIVYLMLCLFMALSFTVCAGAKTLKVGLDADPVSLDPQVQLSGGMLQLSHWVFDPLVRWTQELTFEPRLATKWERLDDLTMRFYLRKGVKFHSGNPFTAKDVKWSFDRMRKSADFKGLLEPFDGCYVVDDYTVDVKTKKPYALLLNMSTYFFAMDSKFYTGTDANGQPKDMILKVGESFALNNASGTGPFIVTKREHNVVLEMKRNANYWDKNCPGNVDNFILTPIKENATRVAALLSGDVDFISPVPPQDFKRIHKDDKVKLVTISGGRIITFQMNQNRNEALKDVRVRQAIVHAVNNTGIVKKIMKGTATVAAQQGPRGYAGYKAELKPRYDLDKAKALMKEAGYANGFEVTMMAPNNRYVNDAKIAEATAQMLGKIGIKVNLKTMPKAQYWNEF…
CP054837	HUN04_06925	fig|2294.7.peg.1344	550.348	15.225	565.573	peg	CP054837_1513477_1512941	1513477	1512941	-	CarD-like transcriptional regulator	locus|HUN04_06925,protein_id|PRJNA634776:HUN04_06925	FIG00648631	ff	atggcagaaaaatccggtaaaaccaaggctaaggcaataagtcaatcaaccaaaaaagagttttccaaaggcgacctagctgtctatccagcacatggggtcggctatattgaatccatagaaagccaggaaatcaacggggacaccatgaatttctatatgatgaaaatcgtggagaacggcatgatgatcatgattcccacatccaacgtggaatccgtgggcctaagggaagttatccccaaaaacgaggttcccgaagtctataaggtaatgcaggaaaaagcacagaatatggacaaccagacctggaaccgcaggtaccgggagtacatggataaaatcaagaccggatccatctacgatgtggcagaagtgttcagggatcttttccagctg…	MAEKSGKTKAKAISQSTKKEFSKGDLAVYPAHGVGYIESIESQEINGDTMNFYMMKIVENGMMIMIPTSNVESVGLREVIPKNEVPEVYKVMQEKAQNMDNQTWNRRYREYMDKIKTGSIYDVAEVFRDLFQLKLEKDLSFGERKLLDTAQNLLVQELSMAKDIDEKSMMQEIENLFT
CP054837	HUN04_26640	fig|2294.7.peg.5206	558.396	6.612	565.008	peg	CP054837_6040149_6038368	6040149	6038368	-	Proline,Na+ Cotransport	locus|HUN04_26640,protein_id|PRJNA634776:HUN04_26640			atggatccaaaaatgtgggtatacgtccttttaggattgtacattatttactgcttttggtggggcctgagaggctttttcactgagaagaaagcatccggctacgccattgccggccgctccatcccttttattgcgttcctgatggcggcgactgccgcatccttttccgggtggacgtttatcggccatccgggcctgatctggaaggcggggcttgtatatgcctatgcctccttttacgtattaaccatccccatcaccggcgccttttttgccaaaaggaactggcttttgggcaaacgctacgggttcatcaccccgggcgacatgttcgcctactattacaataacgaggcggtgcggtggctgacggtcattgccgcctttttatattcc…	MDPKMWVYVLLGLYIIYCFWWGLRGFFTEKKASGYAIAGRSIPFIAFLMAATAASFSGWTFIGHPGLIWKAGLVYAYASFYVLTIPITGAFFAKRNWLLGKRYGFITPGDMFAYYYNNEAVRWLTVIAAFLYSIFYSGLQLIAAAKLFYWVAGVPQTAGLIFMAFIVWFYVVTGGLKASTWVGVLQFCLLVGGIILLGFYTITSPLFGGWSGFVASLGGVEAKYMQVPGLIHFGLGTGGWTAVMILTYMFALMGIQSSPAFTLWNFGIASPKPLAWQQVFMSTFVVGLALFFFTAFQGMGARILMMAGELAPKVDGDVVPMLMTKFLPGPVLGLVFLGAIAAIHSTAAPYIGTGGTIIQRDVWWRYVRKQGGSHSEQIWTNRIFATILAVAAVVVSLTS…
CP054837	HUN04_21760	fig|2294.7.peg.4255	541.476	22.982	564.458	peg	CP054837_4938318_4938746	4938318	4938746	+	hypothetical protein	locus|HUN04_21760,protein_id|PRJNA634776:HUN04_21760			atgattggaatgatcaaaaagtcggttttcgtttctgcggtactgatggcaattgggggaactgcatggggagggtggttttcgtttgagccgaatattctgattgtggacgggacgccagtggccagagagttcgaggatattcaaaaggagaccacatacctggaaaaaggggatacagccatggctgaacagctggtgcgggattctagggttattatcatcgatagtcaaaaatatgataaccgggtggagtatgttaagtacaaggaacagggcaacagtgtctttgtgctggtgaaagatgaaagcggcagcaaaatgtgggcgaacatgattggccttgcctgcaaggggaatggcgggagtgaacggcctgtcagcaaggaggatcttgcc…	MIGMIKKSVFVSAVLMAIGGTAWGGWFSFEPNILIVDGTPVAREFEDIQKETTYLEKGDTAMAEQLVRDSRVIIIDSQKYDNRVEYVKYKEQGNSVFVLVKDESGSKMWANMIGLACKGNGGSERPVSKEDLAKGKLTPLAD
CP054837	HUN04_25320	fig|2294.7.peg.4956	550.053	5.725	555.778	peg	CP054837_5735358_5735945	5735358	5735945	+	hypothetical protein	locus|HUN04_25320,protein_id|PRJNA634776:HUN04_25320			atgaaaaaaatttgttttggattattgattctgatggccagttttttattgtacggaaatgcaagcgctgacgtgttgacatttgatgatatcggtactagtaacggtacgatttacaacgggtatggtggatttgactgggacgcatttgggtatacaaataactcagcttctggatatggtaatggaaaggtctctggagattttgtagcatttaatcaatgggctaatgtggcttctgcctcagacagtctctttacatttgaaggtgcgtatttgactgctgcatggaatactggtctctcaatagaaataaaaggttttcttagcggtgcagagctctacagtcaaactgttgtggtcgacactgatgctcccacatggtttgattttaatttt…	MKKICFGLLILMASFLLYGNASADVLTFDDIGTSNGTIYNGYGGFDWDAFGYTNNSASGYGNGKVSGDFVAFNQWANVASASDSLFTFEGAYLTAAWNTGLSIEIKGFLSGAELYSQTVVVDTDAPTWFDFNFSGIDELVFNSYGGTDFSSSDGGVGTHFVMDNFTFNRAAVPEPNTILLFGIGLLGLAGVSRKK
CP054837	HUN04_13410	fig|2294.7.peg.2607	546.414	5.725	552.139	peg	CP054837_2959654_2961291	2959654	2961291	+	Acetate permease ActP (cation/acetate symporter)	locus|HUN04_13410,protein_id|PRJNA634776:HUN04_13410	FIG01347644	isu;Pyruvate_metabolism_II:_acetyl-CoA,_acetogenesis_from_pyruvate	atgccagcagaatatgcgctaagtaatgtatggatcggcctcggcgtcgtgggtatcctttttgccattttctacgccgttggatatatgtcatcccgtaaaacagcttccgatgaagatttctacgcagccggtttttccatcggccccgtaaccaacggactgggaatggccgccacatgggcctccctggccaccttcctcggggttatcgccctgatcctcaaactccaggtgccctttgtctatttatggatccaatgggccatctccatcccgctgctcaccctgctctacggcaccagcctgaggcggatgaaggcctttaccccggccacatttatccggcagcggtacggaaagcctgccaccgtggtcatcgtatgctggatgatcctc…	MPAEYALSNVWIGLGVVGILFAIFYAVGYMSSRKTASDEDFYAAGFSIGPVTNGLGMAATWASLATFLGVIALILKLQVPFVYLWIQWAISIPLLTLLYGTSLRRMKAFTPATFIRQRYGKPATVVIVCWMILIMVMYALGQMIGLGRAFELLFGVPYNTAIIVAGLATVGFITVGGMYGATYNAAFQMVVMTVAMVVPMGAIMKALGSSGWWFPPLAYGDMVPEMIKAIPSFFDMKYDFRWYFALIPAFTLGPVALPHLAMKVFTSSSVKSARWAVVWFALFLGLLFSGTYVVGFTGNFFTATTGRVIEKADQTLLILNVFYNPTLVAAFVMGGAVAAGLSTIGGNLMAIAGLVGSDLLGVIAPDMDSSKKMRWGYAALAMGGLLAILMAFKPPKFLV…
CP054837	HUN04_06990	fig|2294.7.peg.1356	547.646	2.152	549.798	peg	CP054837_1529158_1530498	1529158	1530498	+	Acetyl-CoA synthase corrinoid iron-sulfur protein, large subunit	locus|HUN04_06990,protein_id|PRJNA634776:HUN04_06990	FIG00138037	icw(4);Carbon_monoxide_induced_hydrogenase	atggcattaaccggtattcagatattcaaactcctgcccaaaaccaattgcaaggagtgcggagtgcccacctgtcttgcctttgccatgaatttggcatccggcaaggcggaactggacagctgcccctacgtttccgacgaagcaaaggaaaagctggctgaggcatctgcaccgcccatccgcccggtagccctgggtaaaggtgtccgcaaaaccaccaccggcggggaaaccgttctttacagacatgaaaagacatttttcaaccccaccctcctggccgccacagttgcctccgatattgatcttggcgaacttgacgcgaccctgaaaaaattcaacgcattccagtacgaacgggtaggcctgaaccttagacccgaactgctggttgtc…	MALTGIQIFKLLPKTNCKECGVPTCLAFAMNLASGKAELDSCPYVSDEAKEKLAEASAPPIRPVALGKGVRKTTTGGETVLYRHEKTFFNPTLLAATVASDIDLGELDATLKKFNAFQYERVGLNLRPELLVVKDAGNGAEAFAAVAEKIAKESEFNLVLMTEDMSVMKAGVEVAGFKRPLLYAATEANADELGGLAKENDLPLAVKADSVEALQPLTEKLTGMGLKDLVIDPGSRELKQALEDQVAIRRAALKASNKALGFPTITFPCEMASNLDMETMIAAMFVAKYGGIVVMSDFAAESLFPLLLERLNIFTDPQRPMTVTEGIFEIGNPDENSPVLVTTNFALTYFIVSGEIESSKVPAWLLIKDSEGLSVLTAWAAGKFGGDDVGMFVKKSGIM…
CP054837	HUN04_21815	fig|2294.7.peg.4266	541.056	5.465	546.521	peg	CP054837_4954248_4955567	4954248	4955567	+	DsrK-like protein @ selenocysteine-containing	locus|HUN04_21815,protein_id|PRJNA634776:HUN04_21815	FIG00141282	idu(23);Selenocysteine_metabolism idu(23);Hypothetical_protein_HNE_2485	atgacagattccgctattaagatcggtggcgcccgcaagagcgtcttcaaagacaaggtgatggagattctgccggacggcggaaacctcaatgcctgcctgacctgcggcgcctgtgcctcggggtgtcccgcaacggggcttgaaggcatggatcccagaaaatttctgcgcatggccgccctgggcatggacgaggaaatcctgaattccaactggatttggatgtgctccatgtgcacccggtgcatgtatgtctgccccatgcagatcaacatcccgcagctggttttcaatgccagggccacctggaaaaaagaagacaagcccaagggcatcatcgggtcctgcgacatggcattgcgcagcgatacctgttccgccatgggcgccagtgaa…	MTDSAIKIGGARKSVFKDKVMEILPDGGNLNACLTCGACASGCPATGLEGMDPRKFLRMAALGMDEEILNSNWIWMCSMCTRCMYVCPMQINIPQLVFNARATWKKEDKPKGIIGSCDMALRSDTCSAMGASEEDFQFVVEDVLEEYQEAQPEFGEMKADVNREGAHYFLNQNSREPVTEPDEMVPLWKIMHQAGADWTYGTKGWAAENYCMFAADDKNWEHIVRTKVKAVEDLGCKVWLNTEUGHELFAVLAGLKKFDIPYNFEIQSIIQLYAQWIREGKLNPSSDWNKDRKITFTVQDPCQLVRKTFGDPVAEDLRYVVKAVVGEENFIDMTPNRSNNFCCGGGGGYLQSGFQEQRRAYGQTKANQILATKADYCITPCHNCHAQVHDLSEVNDHAW…
CP054837	HUN04_16120	fig|2294.7.peg.3139	527.028	17.367	544.395	peg	CP054837_3627580_3627221	3627580	3627221	-	Ribonuclease P protein component (EC 3.1.26.5)	gene_name|rnpA,locus|HUN04_16120,protein_id|PRJNA634776:HUN04_16120	FIG00092649	isu;tRNA_processing icw(1);RNA_modification_cluster icw(1);Cell_Division_Subsystem_including_YidCD	ttgagcaataagtttcccaaagatgtaaggctccggaaacgggccgaatttgttaagctttcaaaacatggaaagacgatacggactaggttttttatagccgctgtccttgacggggcaggtgaacacaatcgaattggaattaccgtatccaaaaaagtggggaatgcagtcgcacgtaacaggataaaacggcttataagagaatatttcagacacaggaaagattccgtacccggaatcaaggacataaatatcattgcacggaaaggtctgactacgctatccaacagagaaattactgagagcattgataagctttttaaaaaaatagcagctatcgagatagcgatggtataa	MSNKFPKDVRLRKRAEFVKLSKHGKTIRTRFFIAAVLDGAGEHNRIGITVSKKVGNAVARNRIKRLIREYFRHRKDSVPGIKDINIIARKGLTTLSNREITESIDKLFKKIAAIEIAMV
CP054837	HUN04_08750	fig|2294.7.peg.1698	521.017	9.43	530.447	peg	CP054837_1901064_1900759	1901064	1900759	-	hypothetical protein	locus|HUN04_08750,protein_id|PRJNA634776:HUN04_08750			atgaccacagtaccgggacataatcaactccttcagcaatcggttatgacccaggaactgggtcagcagagtcattcggcaaaaccgagtccgggccaggccgcagccgttcagcaggcccaggaggtggtccagaataccaccgttcaggtcagcgaggaatcggaacggctaaaagagcagaaagaaaaaagaaaagagcggctgcgggccatgaaagcccgtaaacaccgcaaacaggagcgggaggaagaactggcaatggatcctgaagccaaaggtcggttgctggatacacgggcatga	MTTVPGHNQLLQQSVMTQELGQQSHSAKPSPGQAAAVQQAQEVVQNTTVQVSEESERLKEQKEKRKERLRAMKARKHRKQEREEELAMDPEAKGRLLDTRA
CP054837	HUN04_17365	fig|2294.7.peg.3385	512.238	15.268	527.506	peg	CP054837_3909514_3909200	3909514	3909200	-	hypothetical protein	locus|HUN04_17365,protein_id|PRJNA634776:HUN04_17365			atgacgaagtcacaaaaggacagggccccccgggtagaaaaaaacatcaatgccatgccggattcctgtaccggcatcatcaaaaagatatccaccaccggcgggtttccaaggtttggccacaccatccccgctgcccccttcccgcctgaccccacgccttccggattcaactccgtaaaaacggtttgtgccccccggcggcaaaaccaggcagaggcgggattcagtggggtccgcagccggggggagtcggttcggataccggagtcctttccggttcctctgaattttcaccaggaactcaaggtctaa	MTKSQKDRAPRVEKNINAMPDSCTGIIKKISTTGGFPRFGHTIPAAPFPPDPTPSGFNSVKTVCAPRRQNQAEAGFSGVRSRGESVRIPESFPVPLNFHQELKV
CP054837	HUN04_22615	fig|2294.7.peg.4424	516.237	8.825	525.062	peg	CP054837_5147619_5147945	5147619	5147945	+	PilZ domain-containing protein	locus|HUN04_22615,protein_id|PRJNA634776:HUN04_22615			atgaccctgatggacctgaaaaaccgtcggaatgcccaccggatgagctttaatggcatggtggaccttgtggtggaaggccgcctttataaagaaatgggtgaaaatatcagtgaatcaggtatctttatccaatcttcccggccggaaaagtatacgattttcgacaagctcacccttgccttccaggggcccgatgacaaaccggtcaagcatgtgggcagggttgtccgcaagggcggcggcggcatcggtgtattgtacctggacaccaatcaacctgtggcctaccaggcaaaacccaatatccaaccttttttcagttaa	MTLMDLKNRRNAHRMSFNGMVDLVVEGRLYKEMGENISESGIFIQSSRPEKYTIFDKLTLAFQGPDDKPVKHVGRVVRKGGGGIGVLYLDTNQPVAYQAKPNIQPFFS
CP054837	HUN04_19380	fig|2294.7.peg.3780	499.952	19.387	519.339	peg	CP054837_4395878_4396522	4395878	4396522	+	regulatory protein, TetR	locus|HUN04_19380,protein_id|PRJNA634776:HUN04_19380	FIG00629296	ff	ttgccaagaaaaaagacatctcccgtgacggaccacgatgtgccgacccagattaaaaaccaggaactggtaagcgaaaggcggcgccagctcgttgattcaaccgttcaattattcattgaacacgggtatcataaaaccaccacccggatgattgccaaggccgccgggttttccatcggttccctttacgaatatgtcagctccaaagaggatctgctctacctggtctgcaaggccatccacgaagaggtgcaggatgcggtggaggaggggatggccgataatgtcggggaaaaggaactgctggccgggatgatccgccagtatttcatggtctgcgacaagatgtcagaccatattctgctcatgtaccaggtgacccagtttcttccggac…	MPRKKTSPVTDHDVPTQIKNQELVSERRRQLVDSTVQLFIEHGYHKTTTRMIAKAAGFSIGSLYEYVSSKEDLLYLVCKAIHEEVQDAVEEGMADNVGEKELLAGMIRQYFMVCDKMSDHILLMYQVTQFLPDKWQERVLVNELNITDIFIRILGRMSGKHNFPDLDEKIINLVGHNISVLGHMWAFRRWHMKKNFTLEQYTAIQTDVILGLLY
CP054837	HUN04_14010	fig|2294.7.peg.2727	493.867	24.564	518.431	peg	CP054837_3108147_3107404	3108147	3107404	-	hypothetical protein	locus|HUN04_14010,protein_id|PRJNA634776:HUN04_14010			atgcgaattaaggtgatcttattgttagttctgggatgctttctttggggggggactgcctcggctcttcctgtgggtacggcactccaagatgctctgaatgaacgcaccaaagacggccaatctgttgatgtgcagaatgacatgattggtgataacagtgattctgcatggaatattactgcttctaccggttctgttaataccatgctgtttgagtttgcagggtatgcggaaaatacctctttcggtatttatgatcttgctgatacgaccaagaggcttgaactgtttgccggggaagacagtaatgatggaaccccgtatgatggagcccaggcaactttaggggtctttggaaatagttttaccgcagataattggacaaattcagtcact…	MRIKVILLLVLGCFLWGGTASALPVGTALQDALNERTKDGQSVDVQNDMIGDNSDSAWNITASTGSVNTMLFEFAGYAENTSFGIYDLADTTKRLELFAGEDSNDGTPYDGAQATLGVFGNSFTADNWTNSVTFSSSTFGYYISVGDTGNVWYSDSSLNSDESDHMLAYQGDGTDEFSVYNDGNFLTWSDNEFILAWEDLAATSADWDFTDFVVMVESVEPVPEPTTMLLFGMGLLGLAGITRRKKN
CP054837	HUN04_04835	fig|2294.7.peg.937	508.819	6.97	515.789	peg	CP054837_1068023_1068367	1068023	1068367	+	Uncharacterized protein MJ0582	locus|HUN04_04835,protein_id|PRJNA634776:HUN04_04835			atggaaaaagttgcaattgtaggttgcggcgcatacatcgaccagggatacggctgtcccggggaatggcgttgccttaaagctgctgccaccggggaaggaaaattcgaatccccctccgcagtagtctcttttgtcaaatgccagtgtccgggcagaacggttgtacccagcattggcatggcggccaaattatccgaaatcaaaccggataaaatttatctgagttcctgcctggccaatgcagttcccaaatgtccctataccagccccgaagatctggccggcattatcaaggaaaaaacggggatcgaagtcgtaatgggaacccacgattaccactaa	MEKVAIVGCGAYIDQGYGCPGEWRCLKAAATGEGKFESPSAVVSFVKCQCPGRTVVPSIGMAAKLSEIKPDKIYLSSCLANAVPKCPYTSPEDLAGIIKEKTGIEVVMGTHDYH
CP054837	HUN04_24765	fig|2294.7.peg.4846	43.681	467.879	511.56	peg	CP054837_5612454_5611921	5612454	5611921	-	hypothetical protein	locus|HUN04_24765,protein_id|PRJNA634776:HUN04_24765			atgttcagatatgcaataatatgcctggcaatattactggccaccggatgcagccccgtcacccccctgatatcggcccagctgggagccggcaaaaccgttattttcattgtcagcgaccgcaaaggcattgaggctgccgtggccaaacagcttgaatggcatttcacagggggggactatacggtagcaaacctgctcacatcggaatttcccgacactccccggcccggccgccatattgccatattcctcaacgccctttcccggggcaccatcccgccggacatcctcgacaccctccgggaggaatccggcgacggccgcattccgggccatgtctttatcagcaccatatccggcggctcaattgatgccgaggagagcctggtggacggc…	MFRYAIICLAILLATGCSPVTPLISAQLGAGKTVIFIVSDRKGIEAAVAKQLEWHFTGGDYTVANLLTSEFPDTPRPGRHIAIFLNALSRGTIPPDILDTLREESGDGRIPGHVFISTISGGSIDAEESLVDGVTAASELENAEFIAQRIIFNIQKRLERGPGIGDAETKDSPPKKQ
CP054837	HUN04_06980	fig|2294.7.peg.1354	506.906	4.624	511.53	peg	CP054837_1524766_1526793	1524766	1526793	+	CO dehydrogenase/acetyl-CoA synthase, CO dehydrogenase subunit (EC 1.2.99.2)	gene_name|cooS,locus|HUN04_06980,protein_id|PRJNA634776:HUN04_06980	FIG00137686	idu(1);Carbon_monoxide_induced_hydrogenase	atggcagaaattaaaaaagcaaaagaaaaaaaagccccaaaactggcggacgcaaaaaacgtctccattgatttagggactcaggaactccaggcccgtgcccaagaattgggtattgatactgtatttgaccgtgctgccaatatgaaaccctgcaacatcggtatccagggtatctgctgtaagaactgctccatgggaccctgccgcctcccccttcccaaaggcggaattgaaggcgaagacacaagaaaaggcctctgcggggccacagccaacaccattgcagccagaaactttatccgcatgatcgccggcggcgcctccgcccactctgaccacggccgctgcgtggcagaagttttcatgtcggctgcacgcaaggaaaccgacgcctac…	MAEIKKAKEKKAPKLADAKNVSIDLGTQELQARAQELGIDTVFDRAANMKPCNIGIQGICCKNCSMGPCRLPLPKGGIEGEDTRKGLCGATANTIAARNFIRMIAGGASAHSDHGRCVAEVFMSAARKETDAYQIKDTQKLIAIAPHLGVDVTVEEDGEVKDRDLDEIALEVAEIALNEWGKPEGEILYMKRAPEALYEKWKKQGVLPRNIDREIVEIMHRTHMGVDQDYKNLMKQGTRAALADGWGGSMLATDLQDVLFGTPYPLQSEANLGVMKDDHVNLIVHGHEPVLSEIIVAVAQSQEMLDYAKEKGAKGIQLGGICCTANEILQRHGIPTAATFLQQEMAIITGACDAMVVDIQCIMQNLANVAKCFHTKLITTHPIAKMEQDNVIHIEFDEH…
CP054837	HUN04_08120	fig|2294.7.peg.1581	506.989	2.672	509.661	peg	CP054837_1759926_1759567	1759926	1759567	-	Preprotein translocase subunit SecE (TC 3.A.5.1.1)	gene_name|secE,locus|HUN04_08120,protein_id|PRJNA634776:HUN04_08120	FIG00001219	isu;LSU_ribosomal_proteins_cluster	atgtcaaaaatgcagaaaaaaaagccttccgttgataaaaagaaaaggaaggtcggggctgagcaggacgctgcgggacgagtagccgttgcaccaagtgcaaaaccggctgccaccggtattgcatcgaaagccaaagccgaaaaggcggttgttgaagccggtagcgggaacctttttacaaaggctgcagagttcctccgggaggtcaaagtcgagctgaaaaaagtgacctggccgacacgcaaacaaacgacagggacaaccatcgttgttattctgtttgtttttgtagttgccgctttcctcgggctttttgatttcagcctctccaggcttgtacaagtcgtccttacatag	MSKMQKKKPSVDKKKRKVGAEQDAAGRVAVAPSAKPAATGIASKAKAEKAVVEAGSGNLFTKAAEFLREVKVELKKVTWPTRKQTTGTTIVVILFVFVVAAFLGLFDFSLSRLVQVVLT
CP054837	HUN04_03700	fig|2294.7.peg.719	502.628	6.601	509.229	peg	CP054837_828544_828798	828544	828798	+	SSU ribosomal protein S18p	locus|HUN04_03700,protein_id|PRJNA634776:HUN04_03700	FIG01956161	isu;Staphylococcal_pathogenicity_islands_SaPI icw(1);Ribosome_SSU_bacterial	atgtataaaggtcaaagaggcggaaagaacagattctaccagcgccgcaaaatctgcagattctgcgtggacagcaacatggaaattgattacaaaaaccccaagtccttgagacagttcatcaccgaacggggcaaaatcattcccagacggatcaccggcacctgcgccaaacaccagcgtcagctggcactggccatcaagcagtcccgtcagatcgccctgctgccctttgtcggccgccccatgcattaa	MYKGQRGGKNRFYQRRKICRFCVDSNMEIDYKNPKSLRQFITERGKIIPRRITGTCAKHQRQLALAIKQSRQIALLPFVGRPMH
CP054837	HUN04_24350	fig|2294.7.peg.4763	499.156	4.554	503.71	peg	CP054837_5525439_5525176	5525439	5525176	-	SSU ribosomal protein S16p	gene_name|rpsP,locus|HUN04_24350,protein_id|PRJNA634776:HUN04_24350	FIG00000193	isu;Ribosome_SSU_bacterial icw(2);KH_domain_RNA_binding_protein_YlqC	atggccgtaaaaataagactcacccgcaaaggcaccaagaaaaaacccttttacagaatcgttgcagcagacattgaagcccccagagacggcaaattcctggaagccctgggcacctatgatcccttgcaggaccccgcagtcattaccctgaaggaagaccgggtaaaatactggctgggagaaggtgctgagcccaccaccacggtgaagagcatcctgaaaaaacagggtgtaaccggcgctgacgcggcttccgcttaa	MAVKIRLTRKGTKKKPFYRIVAADIEAPRDGKFLEALGTYDPLQDPAVITLKEDRVKYWLGEGAEPTTTVKSILKKQGVTGADAASA
CP054837	HUN04_22550	fig|2294.7.peg.4411	496.006	7.533	503.539	peg	CP054837_5132971_5134566	5132971	5134566	+	Dipeptide-binding ABC transporter, periplasmic substrate-binding component (TC 3.A.1.5.2)	locus|HUN04_22550,protein_id|PRJNA634776:HUN04_22550	FIG01970391	icw(4);ABC_transporter_dipeptide_(TC_3.A.1.5.2) idu(6);Bacterial_Chemotaxis	atgagattgcaaaaggctgttttaacattgttcttcgccctgatgctcggcatttttgccgcatcggcccaggccaaaaccctggtctattgttccgaagggagccctgaagggtttacccccatccactacaccgcaggcaccacctttgacgcctcctcccggcagattttcgaccggcttgtgctctttgagcggggcaccaccaaaatcatccccggcctggccacctcatgggacgtctccgaagacggcaaaacctataccttccacctgagaaaaggggtggatttccacacaaccccattttttacccccacccggcagtttaacgccgacgacgtactcttcacctttaaccgggcggcggacaaaaaccatccctaccacaaggtatcc…	MRLQKAVLTLFFALMLGIFAASAQAKTLVYCSEGSPEGFTPIHYTAGTTFDASSRQIFDRLVLFERGTTKIIPGLATSWDVSEDGKTYTFHLRKGVDFHTTPFFTPTRQFNADDVLFTFNRAADKNHPYHKVSGASYEYYEAMGMDELIESLTKTDDYTIVFKLTRPEAPFIANLGMDFASIHSAEYADKMMAAGTAENFDQQPIGTGPYVFVSYQKDSMIRYKAHPTYWQGKAKIDKLVFSITPDPSVRYAKLKAGECHVMPYPNPADLALMKKDPKVNLMEQEGLNVGYLGFNTEKKPFDNLKVRKALNMAVNKAAIIDAIYQGAGKAAVNPIPPTIWSYNESIKDYPYDPEAAKKMLADAGFKDGFETNIWAMPVQRPYNPNARRMAEMIQADWAK…
CP054837	HUN04_04005	fig|2294.7.peg.775	479.793	18.321	498.114	peg	CP054837_899314_899105	899314	899105	-	DNA-directed RNA polymerase omega subunit (EC 2.7.7.6)	locus|HUN04_04005,protein_id|PRJNA634776:HUN04_04005	FIG00000394	isu;CBSS-176299.4.peg.1292 isu;RNA_polymerase_bacterial	gtggctcgcgtaaccatagaagattgtttgaaaaacgtggataaccggttcagtcttgttcatctggctgccaaacggattcgccaggtccgtgaaggcgctgatcttttggtaaaatcttcaaaaaacgaagatgtcgtcaccgtgctccgggagattgcggccaaccgaatcgttgccaaaaaaaataccgacactgaagacgaatag	MARVTIEDCLKNVDNRFSLVHLAAKRIRQVREGADLLVKSSKNEDVVTVLREIAANRIVAKKNTDTEDE
CP054837	HUN04_07095	fig|2294.7.peg.1377	491.244	5.725	496.969	peg	CP054837_1549463_1549882	1549463	1549882	+	hypothetical protein	locus|HUN04_07095,protein_id|PRJNA634776:HUN04_07095			atgaagcagatgttcagaatcattgcagcgttgtggctggggttgttttttataacgggatgcgggtcatccccggaggatcaggccggtgccgttatcaaacagcagaccgatgtcaccgaagtgtatgtgaacgaccttgaaaaagcaggaaatgccgacgatgtggtggctgccatagaaaagtataccaaaggaatggaaaagctgattccggacatcaaggcactgcaggaaaattatcctgaatatcagcagggcaagatcccggaaggaatggaaaaagagatggcgcgcctcagggaaatctccgagaaactgcccggagccatgatgaaaaccgcctcctatatgatggaccccaaggttcaggcggccatgcagaatatgggacgagaa…	MKQMFRIIAALWLGLFFITGCGSSPEDQAGAVIKQQTDVTEVYVNDLEKAGNADDVVAAIEKYTKGMEKLIPDIKALQENYPEYQQGKIPEGMEKEMARLREISEKLPGAMMKTASYMMDPKVQAAMQNMGREMSKIGQ
CP054837	HUN04_05035	fig|2294.7.peg.977	482.451	13.611	496.062	peg	CP054837_1113905_1114063	1113905	1114063	+	Rubredoxin	locus|HUN04_05035,protein_id|PRJNA634776:HUN04_05035	FIG01955902	idu(6);Rubrerythrin	atggacaaatatgtttgcggcccctgcggctatgtgtacgatccggcggaaggtgatccggacaacggtattgatcccggcactgcattcgaagatcttcccgaagactggtgttgccccatctgcggtgcagcaaaggacgaattcgaaaaagagtaa	MDKYVCGPCGYVYDPAEGDPDNGIDPGTAFEDLPEDWCCPICGAAKDEFEKE
CP054837	HUN04_00985	fig|2294.7.peg.192	488.927	3.581	492.508	peg	CP054837_227384_226512	227384	226512	-	5,10-methylenetetrahydrofolate reductase (EC 1.5.1.20)	locus|HUN04_00985,protein_id|PRJNA634776:HUN04_00985	FIG00000453	idu(8);One-carbon_metabolism_by_tetrahydropterines idu(8);Methionine_Biosynthesis idu(8);5-FCL-like_protein	atgagttttcaagaaaaacttgcctccggggattttgctgttttggctgaaatgaatcctcccaaagggatcgatatatcaagcctgatcacccacgccacccaccttaaatcaagaatagacgccgttatcatcccagatatggataccggtgtcatgcagatgagtgcgttggcctgcggctccctcatgaagcaacagggcattgaccccatgatccacgtttacggcagggaccgcaaccgtatggctctccagggcgatcttcttgccgcccatgttctgggtatccacaattttctcgtggttcgcggagaggaaatggcctacggcgaccatcctgaggccaaagtggtcgacgatgttgacgaaatcggcctgatctccatgatcggcacc…	MSFQEKLASGDFAVLAEMNPPKGIDISSLITHATHLKSRIDAVIIPDMDTGVMQMSALACGSLMKQQGIDPMIHVYGRDRNRMALQGDLLAAHVLGIHNFLVVRGEEMAYGDHPEAKVVDDVDEIGLISMIGTLAQGKDMAGFDLKGVPALAAGCMAGPIADETAIEAEVQAVRKKVEAGAGFIMLPPVFDTAFYAKIIEGFSSLNVPVIPCVFLLKNVGMARYISINDPNSRLSEDLIRRIRQASDREAECVAIAGEMIQSLKSLSQGVKISALGWEDRLPAILDSAGL
CP054837	HUN04_17080	fig|2294.7.peg.3328	478.308	8.583	486.891	peg	CP054837_3842326_3840590	3842326	3840590	-	Carbon starvation protein A	locus|HUN04_17080,protein_id|PRJNA634776:HUN04_17080	FIG00001750	isu;Stress_related_cluster isu;Two-component_sensor_regulator_linked_to_Carbon_Starvation_Protein_A isu;Carbon_Starvation	atgaatgcattgctgatgatggtgctggcctttgccgggtatctgttaatgtacaatctgtacggaaaatttatcggacagaaaattttcaaattgtccaaggaggccatcgccccttccgttgagctggaagacggcatagactatgtgcccactaaaaaagaggtgatcttcggccaccattttacatccattgccggcaccggccccatcgtcggcccggccgtggccattatctggggatgggttcccgccctgatctgggtctttttcggctccatcttcatgggcgcggtccacgacttcggggccctgatcatctccatgcggaaccagggcaaatccatcgccgactataccgccaaatacgtgaacaaccggacccggtttttctttttc…	MNALLMMVLAFAGYLLMYNLYGKFIGQKIFKLSKEAIAPSVELEDGIDYVPTKKEVIFGHHFTSIAGTGPIVGPAVAIIWGWVPALIWVFFGSIFMGAVHDFGALIISMRNQGKSIADYTAKYVNNRTRFFFFLIVFLELWIVIAIFGLVIAVVFAMYPASVFPVWCEIPIAVYLGHLIYKKGKSVMTWSIIAVVVMYITVFLGVVMPIKMPAIAGIPATGVWTILLVTYAFIASTLPVTTLLQPRDFINSHQLLIAMTLLVLGVILSAFGGNLEVVAPAIQTTPAKAPPMWPFLFITIACGAISGFHSLVSSGTSAKQVRYETDSLFVGYGSMLMEGALATLVIVAVSAGIGMGYVTKSGETLTGVAAWTTHYSSWAAAAGLGSKVGAFVNGAANMIA…
CP054837	HUN04_06895	fig|2294.7.peg.1338	478.605	7.351	485.956	peg	CP054837_1506589_1504529	1506589	1504529	-	Formate dehydrogenase-O, major subunit (EC 1.2.1.2)	locus|HUN04_06895,protein_id|PRJNA634776:HUN04_06895	FIG00011659	icw(1);Formate_hydrogenase	atgtttcaagcaattatgatgatgggtggtttgggtgttgtgatcggtacggctctgttgatcgcatcaaagaaattttacgtgtatgaagaccccaaagtagttgccattgacgatgcactgcccggggcgaattgcggcggatgcggatacccaggctgcacggccaatgccgaggccatcgccaatggcgagcaggatgtgaattcctgcgtggcagccggcgaggatgtggccattgccattgcggagatcatgggggtgaccctttccgacaaagagcctgaatttgctaaacccggatgccactacggcaatgaagatgccgatctgaactatatatataaaggtgtgcaggactgccgtgccgcatccatgctcttgggcggaatgaaggtt…	MFQAIMMMGGLGVVIGTALLIASKKFYVYEDPKVVAIDDALPGANCGGCGYPGCTANAEAIANGEQDVNSCVAAGEDVAIAIAEIMGVTLSDKEPEFAKPGCHYGNEDADLNYIYKGVQDCRAASMLLGGMKVCRVGCLGLGTCVTACKFGALSIGEDHLPVVDQEKCTGCGACENICPKNIIRLTSVSRRIMREYTRDECTTPCQRACPSGLDIKEYVRLIREGDYTGSLQVIKERMPFPTVISRICPALCEFDCRRLIQDESVAINHLKRFVCDYERGLDHRIQPYCAPATDKKIAVIGGGVEGLAAGYFSTRLGHHSTVYEGTSELGGILRKAISRERLSMDILDWDIQGIADLGVEIKTNQKAGVDFTIPDLLRQGHDAVFTATGGWDSRLANND…
CP054837	HUN04_11320	fig|2294.7.peg.2200	479.595	6.269	485.864	peg	CP054837_2475915_2475379	2475915	2475379	-	Rhodanese-like domain protein	locus|HUN04_11320,protein_id|PRJNA634776:HUN04_11320	FIG00003495	ff	atgaagtgtcgtgtatccaaacggatttcccctgttatttttttgatggtcgtcgtactggccattccctcattcggttttctgggcagcaagttcaaggatgaggttgaaaaggaaaaaggtgcggtaaaactggtccgggaaattgcccggggcggatacggcattgtgaccacagatgagcttaaggcctggaaagatgccaaaaaggatatggtcattgtggacaccatgccctacgaagccagctataaaaaagcccatgtgcccggggcggtgcagttcctcttccccattcccgatatggatacctgggacgccaaagagaccggcggtaaaagccaggccgactacgaggcgctgctcggtggcgacaaggataagaccattgttgtatac…	MKCRVSKRISPVIFLMVVVLAIPSFGFLGSKFKDEVEKEKGAVKLVREIARGGYGIVTTDELKAWKDAKKDMVIVDTMPYEASYKKAHVPGAVQFLFPIPDMDTWDAKETGGKSQADYEALLGGDKDKTIVVYCGFVKCTRSHNGAAWAKKMGYKNVYRYSGGIYAWKGMDYPIESEK
CP054837	HUN04_25495	fig|2294.7.peg.4989	478.963	5.08	484.043	peg	CP054837_5777377_5778228	5777377	5778228	+	Membrane protein	locus|HUN04_25495,protein_id|PRJNA634776:HUN04_25495			atgaaaaagaattatgcggcaatattgctgctgatggctgcggcggtgtgctggagcacttccggaattcttatcaagatggtgtcccttcaccccctggcaattgccgggtggcgcagccttattgccggggtttttattgttgcggtctgcagaaaaagcgttgatgtaacctgggacaggtataccctgggggcggccttctgtctgggggccttttgcatctgttttgtgggggccacaaaattgtcaacggccgccaatgccatcgtgcttcaatactcggcgtccgcttatgtcgcggtgttggcaccctgggtactcaaggaagagacccgggccattgactgggtgacgctggtgcttgtggtggccggggtctgcctatttttcatggat…	MKKNYAAILLLMAAAVCWSTSGILIKMVSLHPLAIAGWRSLIAGVFIVAVCRKSVDVTWDRYTLGAAFCLGAFCICFVGATKLSTAANAIVLQYSASAYVAVLAPWVLKEETRAIDWVTLVLVVAGVCLFFMDDLSMEGRWGIFLGILGALLFAGTMLFLRKNKDGSTAWPLGLGNFFAAVCCLPFMFGQMPGITDGLGLLGLGVVSIGAGYAIFSYAIKNVPALEAVLVCSIEPFINPLWVFLFLGELPGPSALAGGSLVLVAVTSRSVLSAVNMPSQPGKA
CP054837	HUN04_02490	fig|2294.7.peg.485	478.635	3.685	482.32	peg	CP054837_578442_578963	578442	578963	+	OstA family protein	locus|HUN04_02490,protein_id|PRJNA634776:HUN04_02490			atgctgattccggcgctggtactttcagtttctccggcctctgccgcatcgaagaatgaggtagatactaaagcaaaaaatgcaaacctccatgtgatctccgatgagatgatcgcagagcagaacaattcaacagtggaattcatcggcaatgtcaaggccacccgggaagattccgtgctcctggcagactcggttaaggtatttttccatacctccgaaacccggaaagaaggccagagcaatgtgaaaaaaatcgtggccaccggcaatgtggaatatacggcaggagagcgcaaggcactggcggacaaggcagtgtacaccacagccgacgaggtgctggtgctgacgggcgagtcccccaaactgctcaccggaaaaagctgggttaccggg…	MLIPALVLSVSPASAASKNEVDTKAKNANLHVISDEMIAEQNNSTVEFIGNVKATREDSVLLADSVKVFFHTSETRKEGQSNVKKIVATGNVEYTAGERKALADKAVYTTADEVLVLTGESPKLLTGKSWVTGKKITLFRLEERVMVESDGRKRVQAFFDSQDQNRPTGKPKK
CP054837	HUN04_10665	fig|2294.7.peg.2074	467.798	2.628	470.426	peg	CP054837_2326764_2326582	2326764	2326582	-	hypothetical protein	locus|HUN04_10665,protein_id|PRJNA634776:HUN04_10665			atggagaaaataatctgccccgactgcgggaaagaattcagttccattaccgctgccgccgctgcctgtccgttctgcaatcccgaacagaaaaaggagttgaaaccggaactgtctgacaccgattatcagtacctgaaccaaagggatttttccgtccctgaaaattatcccggatactga	MEKIICPDCGKEFSSITAAAAACPFCNPEQKKELKPELSDTDYQYLNQRDFSVPENYPGY
CP054837	HUN04_16825	fig|2294.7.peg.3280	464.657	5.636	470.293	peg	CP054837_3788424_3788807	3788424	3788807	+	Ribosome hibernation protein YhbH	gene_name|raiA,locus|HUN04_16825,protein_id|PRJNA634776:HUN04_16825		isu;Ribosome_activity_modulation	atgcaggtatccgtaatgtttaaaaacattgacccttcagaagccgttaaatcccacattaacgaaaaattcgataaaatggacaggatgctggatcatccggcagatgctcatatcgtattgtccatcgaaaagttgagacatatcgcagatattaatttgaactgcgacaagattaaaattcatgcaagggaggaggctgaaaacaatctgtatgctgccattgacgccctggccgacaaggtcaggctccagataaaaaagataaaggaaaaacagaggcgccacctggccggagacaaggccagcatcaaatccgaccccgccctgttcggcccacctgatctggaagaagactttatccagggggaacaaagggcctga	MQVSVMFKNIDPSEAVKSHINEKFDKMDRMLDHPADAHIVLSIEKLRHIADINLNCDKIKIHAREEAENNLYAAIDALADKVRLQIKKIKEKQRRHLAGDKASIKSDPALFGPPDLEEDFIQGEQRA
CP054837	HUN04_26645	fig|2294.7.peg.5207	461.848	8.091	469.939	peg	CP054837_6042174_6040273	6042174	6040273	-	Acetyl-coenzyme A synthetase (EC 6.2.1.1)	locus|HUN04_26645,protein_id|PRJNA634776:HUN04_26645	FIG00022631	icw(1);Pyruvate_metabolism_II:_acetyl-CoA,_acetogenesis_from_pyruvate	atgtccaacgcttatgcagagatctatgacaaatccattaatgatcctgatggattctggggaccgattgctgaagactgtttctggtacaaaaaatgggacaaggtattggatgattccaaccagcccttttaccgctggttttccggcggagaaaccaacacctgctacaatgccgttgacctgcatgtggacaacggccgaggtgaccagactgccattatctatgacagtccggtcaccgagacaattataaaatatacctataacgaactcaaagaccaggtttccagatttgccggcgccctggctgccaaaggggtcgccaagggggaccgggtgattatctacatgcccatgatccccgaagccgtctttgccatgctggcctgcgcccgt…	MSNAYAEIYDKSINDPDGFWGPIAEDCFWYKKWDKVLDDSNQPFYRWFSGGETNTCYNAVDLHVDNGRGDQTAIIYDSPVTETIIKYTYNELKDQVSRFAGALAAKGVAKGDRVIIYMPMIPEAVFAMLACARLGAVHSVVFGGFAANELATRINDAKPKVIVSASCGIEVKKVIQYKPLLDEAIELSDAKPESCIIFQRPMAEAGMIPGRDYDWKEVLEAAAPHDCVPVAATDPLYILYTSGTTGQPKGVVRDNGGHMVALKWTMGAIYGVDQGDVYWAASDIGWVVGHSYIVYGPLLKGCTTIVFEGKPVGTPDASVFWRIIAEHKVKTLFTAPTAFRAIKREDPGAVMMGDFDLSNFKYLFLAGERTDPDTLSWAENSLKVPVIDHWWQTETGWAI…
CP054837	HUN04_03695	fig|2294.7.peg.718	456.432	4.084	460.516	peg	CP054837_828050_828520	828050	828520	+	SSU ribosomal protein S6p	gene_name|rpsF,locus|HUN04_03695,protein_id|PRJNA634776:HUN04_03695	FIG00000170	isu;Ribosome_SSU_bacterial	atgaggaaatatgaaactgtaattatttctgaccctgatcttcaggatcaaacacgtgccgaactgtttgataaaatcagaaatatcattgccagagaaaacggtattcttttagactgtgacgaatggggcagcaaaaagctggcctatgaaatcaagaaaaaactccgcggttactatacctgcctgacctacggcggaaccggtgacctggtaaaagagcttgaaagaaacctccgtctcagcgacgacatcatgaagttcatgaccatccttctttccgacaacgtcactgccgaatcccttgaacaggagcttgcagacgccaaggaagccgaagctgcagaagaagcagccaaagccgaggaagcagcccaggctgaagaagaagccgaggaa…	MRKYETVIISDPDLQDQTRAELFDKIRNIIARENGILLDCDEWGSKKLAYEIKKKLRGYYTCLTYGGTGDLVKELERNLRLSDDIMKFMTILLSDNVTAESLEQELADAKEAEAAEEAAKAEEAAQAEEEAEEAPAEASEEAEAPAEEAEAADTQE
CP054837	HUN04_04010	fig|2294.7.peg.776	448.568	11.304	459.872	peg	CP054837_899797_899330	899797	899330	-	Transcription elongation factor GreA	gene_name|greA,locus|HUN04_04010,protein_id|PRJNA634776:HUN04_04010	FIG00000288	isu;Transcription_factors_bacterial	ttggagcagatacctattacaaagcagggctatggcgccttgaaaaaagaactggaaagactgaaaaccgttgagcggcctgagaatattaaggccattgaggttgcccgtgcccatggtgatctgtccgagaacgccgaataccatgcggccaaagagcggcagtcttttcttgaaggacggataggagagttgtcttacaaggtggccaatgccaagatcattgacccggataccgtacccaaggatgtggtccggtttgccagccgggtgctggtggaaaacctggattccgaggaagaggtggaatacatgatcgttggtgcggacgaagccgacatcaagcagggcaaaatttccgtatcctctcccctgggcgcatccctcatcggcaaagag…	MEQIPITKQGYGALKKELERLKTVERPENIKAIEVARAHGDLSENAEYHAAKERQSFLEGRIGELSYKVANAKIIDPDTVPKDVVRFASRVLVENLDSEEEVEYMIVGADEADIKQGKISVSSPLGASLIGKEPGEEAIVQAPGGKRVYEIIDIL
CP054837	HUN04_15610	fig|2294.7.peg.3039	2.813	455.626	458.439	peg	CP054837_3512993_3513163	3512993	3513163	+	hypothetical protein	locus|HUN04_15610,protein_id|PRJNA634776:HUN04_15610			atgccggccggaaccaggggcgggtgccccggtgctgccgtgaacggtatccgcctgctgcatggcatgggggatgtgctgtctgttccggtgccgcggtattcacctacccgccgtcccggagaaacgggcctttgcgtctgctgcggcccccttgcacccttcaggtaa	MPAGTRGGCPGAAVNGIRLLHGMGDVLSVPVPRYSPTRRPGETGLCVCCGPLAPFR
CP054837	HUN04_08900	fig|2294.7.peg.1728	440.34	11.451	451.791	peg	CP054837_1933370_1932909	1933370	1932909	-	Chemotaxis protein CheX	locus|HUN04_08900,protein_id|PRJNA634776:HUN04_08900	FIG00102933	idu(2);Bacterial_Chemotaxis	gtggatgtaaaattaatcaacccgtttattaacgcaaccataaatgtcctggaaaccatggcctttatgtcggtggaggccgggaaaccctatttaaaaaaagggacaaccgccgtgggggatgtgaccggtgtgatcgggttgaccggcgtggcccacggcaccatagccgttacctttgaagaaagctgcattttaacggtcgtttcaaacatgctcggagaagaaatggaaacccttaacgaggatatctccgatgccgtgggcgagttgaccaatatgatttcaggccaggccagaaaagagttggatgagatcggcaaggtatttaaggctgccattccgtctgtaattacgggtaagaatcataccatcaggcattatgtggacggaccgaaa…	MDVKLINPFINATINVLETMAFMSVEAGKPYLKKGTTAVGDVTGVIGLTGVAHGTIAVTFEESCILTVVSNMLGEEMETLNEDISDAVGELTNMISGQARKELDEIGKVFKAAIPSVITGKNHTIRHYVDGPKIAIPFKTDGGEFTIEVCFDR
CP054837	HUN04_03005	fig|2294.7.peg.583	244.188	206.589	450.777	peg	CP054837_673955_674536	673955	674536	+	Alkyl hydroperoxide reductase subunit C-like protein	locus|HUN04_03005,protein_id|PRJNA634776:HUN04_03005	FIG01258694	idu(2);Oxidative_stress idu(2);Rubrerythrin idu(2);Thioredoxin-disulfide_reductase	atgagcgtactggttggaaaaaatgcccctgattttactgccactgccgttgaaaaagaccagattattgaaaatttcaccctctcccggttcaaggggcagtatgtggtgctgtttttctaccccctggactttacctttgtctgccccactgaactgcatgccttcagcgaacggctggcggaatttgaagaaaggaacgtcaaagtcatcggggtaagtatcgattcccatttctcacacctggcctggctgaataccccgaaatccaagggcggcatccagggcgtggcctatccaatcgtgtcggatctgaataaaagcatttcagccgactacgatgtgctggtagacggggccggcattgcctacaggggactgttccttctggataaggac…	MSVLVGKNAPDFTATAVEKDQIIENFTLSRFKGQYVVLFFYPLDFTFVCPTELHAFSERLAEFEERNVKVIGVSIDSHFSHLAWLNTPKSKGGIQGVAYPIVSDLNKSISADYDVLVDGAGIAYRGLFLLDKDHVVRHQVVNDLPLGRNVSETLRMVDALQFTEKHGEVCPANWNQGDKSMKPTQDGLEDFFK
CP054837	HUN04_00740	fig|2294.7.peg.143	438.407	11.042	449.449	peg	CP054837_176521_175934	176521	175934	-	Imidazoleglycerol-phosphate dehydratase (EC 4.2.1.19)	gene_name|hisB,locus|HUN04_00740,protein_id|PRJNA634776:HUN04_00740	FIG00000601	isu;Histidine_Biosynthesis	atgagccgaaaatccactgttactcgagacacaaaagaaaccaaaatagagatccgtctggatctggacggaacggggaaggccgatattagtactggaatcggtttcttcgatcatatgcttacggcctttaccgtccacgggcttttcgatctcaaggtggcagcccaaggggatcttgaggtggatattcaccataccgttgaggatacaggactggtactgggtcaagccattcacagcgcccttgcagataaaaagggcatacagcggttcggcgacagttgcgtccctatggatgaagcattgtccagggtgaccatcgacctgtcgaaccggccctatctcgtgtacaatatccccggagatttaaagtcaaggggtgctttcgatgcatat…	MSRKSTVTRDTKETKIEIRLDLDGTGKADISTGIGFFDHMLTAFTVHGLFDLKVAAQGDLEVDIHHTVEDTGLVLGQAIHSALADKKGIQRFGDSCVPMDEALSRVTIDLSNRPYLVYNIPGDLKSRGAFDAYLAKEFFQALCVKGGFNLHINAYYGVNEHHVLESVFKALGRALCAATRPHERVSGSLSSKGSL
CP054837	HUN04_08070	fig|2294.7.peg.1571	435.624	8.66	444.284	peg	CP054837_1747024_1745831	1747024	1745831	-	Translation elongation factor Tu	gene_name|tuf,locus|HUN04_08070,protein_id|PRJNA634776:HUN04_08070	FIG00000039	isu;Universal_GTPases isu;Translation_elongation_factors_bacterial icw(1);Mycobacterium_virulence_operon_involved_in_protein_synthesis_(SSU_ribosomal_proteins)	atggctaaggagaaattcgagcggactaaaccgcatgtaaacattggtactatcggtcatattgaccatggcaaaaccactctgactgcagcaattaccaaacttgctggcctgaaaggcgacggcgagttcgttcccttcgatgagatcgataaggcgcccgaggaaagagaacgcggtattaccatcgctactgcccacgttgagtatgaaaccgatgcacgtcactatgcacacgttgactgcccgggccatgccgactatatcaaaaacatgatcaccggtgctgctcagatggacggcgctgtcctcgttgtttccgccgatgacggccccatgccccagacccgtgagcacattctgcttgcccgccaggttggtgtgcccaagatcgttgtt…	MAKEKFERTKPHVNIGTIGHIDHGKTTLTAAITKLAGLKGDGEFVPFDEIDKAPEERERGITIATAHVEYETDARHYAHVDCPGHADYIKNMITGAAQMDGAVLVVSADDGPMPQTREHILLARQVGVPKIVVFLNKCDMVDDEELIELVEMELQELLDTYEFPGDETPIIRGSALKALECDDLEAEEAKPIFELLDTLDSYVPEPERDTEKAFLMPIEDVFSISGRGTVVTGRIERGIIKTGEEIEIVGIRETAKTTCTGVEMFRKLLDEGQAGDNVGLLLRGTKRDQVERGQVVCKPGSINPHTKFKAEMYALSKEEGGRHTPFFTGYRPQFFFRTTDITGVLTLEEGVEMIMPGDNATINVELINPIAMEKELRFAIREGGRTVGAGVVGEIVE
CP054837	HUN04_17325	fig|2294.7.peg.3377	439.407	2.7	442.107	peg	CP054837_3898331_3897174	3898331	3897174	-	Outer membrane protein A precursor	locus|HUN04_17325,protein_id|PRJNA634776:HUN04_17325		idu(1);Osmoregulation	atgaacaagaaatttttcaccagaagtttgttgtccatgatcgccttccttttcctgttcggatgcgcgaccaagaccccggtggatctgccggccttttctgccaagcagtttgacaccgccatgtacaaatccaaggtcgataactttattatcgtcctggatgcctcaagctccatgcgccataaatacatggggattcccaaagtcacaacggccaaggccattgctgaacggatgaatctgaccatccctgaactgggacagaccgcgggcctgagatcattcggccatgccgatgccgtatccaaaaacaaaaccgacctgctttacgggatggaaacatacaataccgcagctctgggcagcaaaatcggcgttatcaccgaagccggcggc…	MNKKFFTRSLLSMIAFLFLFGCATKTPVDLPAFSAKQFDTAMYKSKVDNFIIVLDASSSMRHKYMGIPKVTTAKAIAERMNLTIPELGQTAGLRSFGHADAVSKNKTDLLYGMETYNTAALGSKIGVITEAGGYSPLGTALDAVQTDLEGLSGIHNAVIIISDGLDMEPKIEQVQALKDLYGSSICFYPIQVGNAPEGTAFLKEVARIGDCGFLSNADDLMDGDAMAAFVEKVFLKKAGAPTAVITPNDSDGDGVFDDQDKCPGTPVGARVNAVGCWTLNHVLFDYDKSVIKPVAYPLLDEVAGILKKNPAMSIELQGHTDNIGSEEYNMGLSMRRANAVAKYLVDKGILRNRMATTGFGFTKPVALNGTDFGRSLNRRVEIHPY
CP054837	HUN04_20135	fig|2294.7.peg.3931	428.889	12.492	441.381	peg	CP054837_4570066_4569836	4570066	4569836	-	hypothetical protein	locus|HUN04_20135,protein_id|PRJNA634776:HUN04_20135			atgttagaaaaaaattgtgacaaaaatattgcccgtaccattgaactggcccaggaaatgatagaactggcccagaagggctacgagcagcaggaagatccgggatgcggggtactttacggcatccttctggattccggataccggatactggatctggcacaaaaagaaaaacatgcccatgtgcagaagggctggtggaataatttaatcaacaaggagaacaattga	MLEKNCDKNIARTIELAQEMIELAQKGYEQQEDPGCGVLYGILLDSGYRILDLAQKEKHAHVQKGWWNNLINKENN
CP054837	HUN04_13890	fig|2294.7.peg.2703	434.802	6.503	441.305	peg	CP054837_3077612_3074100	3077612	3074100	-	Pyruvate-flavodoxin oxidoreductase (EC 1.2.7.-)	gene_name|nifJ,locus|HUN04_13890,protein_id|PRJNA634776:HUN04_13890	FIG00001269	isu;Methionine_Degradation isu;Pyruvate:ferredoxin_oxidoreductase	atgaaaaaaagaatgcagaccattgacggaaatactgcggcgacccacgtggcttatgccatgagcgaggtgtccgccatatatccgatcaccccttcaagcccccttggcgagattgccgactcctgggccgccaagggtagaaagaatattttcggtcaggtcgttgatatcaagcagatgcagtccgaggccggtgcggccggtgcggtccacggcgcccttgtcgccggagctatgacctccacctttaccgcatcccagggacttctgctcaagatccccaatatgtataagatatccggcgaactgctccccagtgtgtttcatgttaccgcccgctccatttccgcccacgccctctccattttcggtgatcaccaggacgtgatggccgcc…	MKKRMQTIDGNTAATHVAYAMSEVSAIYPITPSSPLGEIADSWAAKGRKNIFGQVVDIKQMQSEAGAAGAVHGALVAGAMTSTFTASQGLLLKIPNMYKISGELLPSVFHVTARSISAHALSIFGDHQDVMAARQTGFAMLASSSVQEAQDLALVAHLATVEARVPFLHFYDGFRTSHEIQKIEMIEYEDMAKLFNYEAYREFKDRALNPEHPDTRGTAQNPDIYFQGREAANKYYLEVPSIVKKYMKKVGELTGRNYKPFDYVGDPEADRVIVAMGSGCEAIEESIEKLNTEGERLGLIKVRLYRPFDTEAFLQTVPATVETVTVLDRTKEPGAIGEPLYQDVCTAFMEYGEGPQIVGGRYGLSSKEFNPSMVKAVYDNMKAIAPKNHFTVGIVDDVT…
CP054837	HUN04_24295	fig|2294.7.peg.4752	434.086	1.882	435.968	peg	CP054837_5514754_5516031	5514754	5516031	+	Sulfate adenylyltransferase (EC 2.7.7.4)	gene_name|sat,locus|HUN04_24295,protein_id|PRJNA634776:HUN04_24295	FIG00018484	ff	atgtctaaattagttgcaccccacggtggtaaaggtcttgtttgctgcaaactcgaaggcgcagaactggaagctgaaattaaaaaagctgccggcctgaagaagatcgaaatctcttcccaggttaaaggcgacctgatcatgctcggtatcggcggtttctctccgctgaacggtttcatgaccaaggctgactggaaaggcgtttgcgccgacttcctgctggccgacggtactttctggccggtacccgtaatgctggacgctgctgctgccgacgccgctgaaatcaacgaaggcgacgaaattgcccttgaaagagacggcgaagtatacgctaccatgaaggtcgaagaaaaattcgaaatgaccgaagatgaaaaaaaatgggaatgcgag…	MSKLVAPHGGKGLVCCKLEGAELEAEIKKAAGLKKIEISSQVKGDLIMLGIGGFSPLNGFMTKADWKGVCADFLLADGTFWPVPVMLDAAAADAAEINEGDEIALERDGEVYATMKVEEKFEMTEDEKKWECEKVYKGHGEESEDDVFWKIALEDHPGVQAVMARKEFCLSGPVKVLSEGEFPEKFKGVYLTPKETRAIFDERGWANVASMQLRNPMHRSHEHLCKIALDVCDGVLIHSLIGNLKPGDIPAEVRIKCIDRLIQDYFVPEHVVNGGYPLDMRYAGPREGLLHATFRQNYGVNKMIIGRDHAGVGDFYTLFEAQEIFDIIPQPEEEGKALLCEALKIDWTFYCHKCDGMASMRTCPHGKEDRVILSGTKLRHALSNNEEVVDHFGREEVLV…
CP054837	HUN04_20470	fig|2294.7.peg.3998	427.938	5.431	433.369	peg	CP054837_4645760_4644477	4645760	4644477	-	DsrK-like protein @ selenocysteine-containing	locus|HUN04_20470,protein_id|PRJNA634776:HUN04_20470	FIG00141282	icw(1);Selenocysteine_metabolism icw(1);Hypothetical_protein_HNE_2485	atgctggatcgattacggatctcctataaaaatgacggcctcagggaaaaggtaaaagccctgatccccgacggcaacctttccgcctgtctcacctgcggcagctgcgccagcggctgtccagccacaggcctccatgacatggaccccagaaaattcatccgcatggccgtcttcggcatggataaggaactggaacgccacccctgggtgtggaactgcaccatgtgcaaacggtgctacgatgtctgtcccatgtccatcaacattcccgcactcaccttttacctgcgttcccagtggcccagggaggaacgccccaaggggatactggggtcctgtgaccatcatatcaactcccggggcggggccatgggcgttccctttgaagacttccag…	MLDRLRISYKNDGLREKVKALIPDGNLSACLTCGSCASGCPATGLHDMDPRKFIRMAVFGMDKELERHPWVWNCTMCKRCYDVCPMSINIPALTFYLRSQWPREERPKGILGSCDHHINSRGGAMGVPFEDFQFTVEDLAEECSEEQEGFEDLTVSIDKEGAYFALNQNSREPVTEPDELLPLWKILHRAGADWTYYSEFWGGENYCMFLADDEAWETIIRKQAEHIDKLGCKVLINTECGHSFFALWEGLRKYNIPHNFELKSIVQLYAQWIREGKLPVNSDWNTGNIKFTVQDPCNLIRKSMGDPVAEDLRYVVKKVVGEENFVDMAPNKSNNFCCGGGGGMLQSGYNDERRAYGQTKFNQIMATGATYVITPCHNCHAQIEDLAHHHQADYHTVHL…
CP054837	HUN04_08675	fig|2294.7.peg.1683	417.958	15.268	433.226	peg	CP054837_1885556_1885305	1885556	1885305	-	Carbon storage regulator	gene_name|csrA,locus|HUN04_08675,protein_id|PRJNA634776:HUN04_08675	FIG00002453	icw(1);Carbon_storage_regulator isu;Carbon_Starvation	atgcttgtattgtccaggaaagttaaagaacagataaaaatcggagacaatatcgtcgtcagtgtcctgggaattgaggggaatagtgtgaagatcggcattgaggccccgggtaagatttctattctgaggatggaagtcttcgagcagatccagaaggagaatatcgggtctgccgccggagcgcccgaggatatctcccaggctgctgcgctggttaaaaaaaggtttatcaaggagcagaaagattga	MLVLSRKVKEQIKIGDNIVVSVLGIEGNSVKIGIEAPGKISILRMEVFEQIQKENIGSAAGAPEDISQAAALVKKRFIKEQKD
CP054837	HUN04_17530	fig|2294.7.peg.3418	28.291	403.925	432.216	peg	CP054837_3949936_3949019	3949936	3949019	-	hypothetical protein	locus|HUN04_17530,protein_id|PRJNA634776:HUN04_17530			atgacctataccggtgaatttattgcgctggcgacggtgctctgctggaccgtcagcgtccagtttttcgaagtcgcctcaaaacgggtgggggccacccccgtgaacatcatccggatatcaacggccctggcccttttttcagtctacctccttattaaaaacggggccattgtccccacggactttccggcccgtgcctgggtctatctaagcctctccgggatcatcggatttttcctgggggatatctgcctgttcaaggccctggtggaactgggcccccggctggccctgctgattttcagcctctccgcccccatggcggccctcatcggctgggcatttctatcggaggtatacctgcccctgcagtgggcggggatgctggtcaccctg…	MTYTGEFIALATVLCWTVSVQFFEVASKRVGATPVNIIRISTALALFSVYLLIKNGAIVPTDFPARAWVYLSLSGIIGFFLGDICLFKALVELGPRLALLIFSLSAPMAALIGWAFLSEVYLPLQWAGMLVTLAGVVLVILEKNKAPDLPGRKAARRASLKGVLFGIGAMMGQAGGYVMSKTGMQTPDGFLDAFAATQIRALAAFACFILYFTITRKWGQVRAAARDSRAVAWTATGAVIGPFIGVSLSLKVLHYLTAGVASTFLSMTPVCIIPFSIYIHKERVSARAMAGAVVAVAGIWLLMNK
CP054837	HUN04_05645	fig|2294.7.peg.1097	428.264	2.29	430.554	peg	CP054837_1229724_1229933	1229724	1229933	+	SSU ribosomal protein S21p	gene_name|rpsU,locus|HUN04_05645,protein_id|PRJNA634776:HUN04_05645	FIG00000178	isu;Macromolecular_synthesis_operon isu;Ribosome_SSU_bacterial	ttgaaagaaattacggtcaccgttattgataatgacgtagaaaaggccttgagaattctgaagaaaaaaattcagaacgacggactcttcaaacgtctgaaggttaaaaagcactacgaaaaaccgtgtcagtacagaagacgtaagatgagagaggcaatgagaagacaaagaattgccgcctcaagatctcgcagaagacgtagctaa	MKEITVTVIDNDVEKALRILKKKIQNDGLFKRLKVKKHYEKPCQYRRRKMREAMRRQRIAASRSRRRRS
CP054837	HUN04_18545	fig|2294.7.peg.3616	402.006	23.863	425.869	peg	CP054837_4177185_4176793	4177185	4176793	-	6-carboxytetrahydropterin synthase (EC 4.1.2.50) @ Queuosine biosynthesis QueD, PTPS-I	locus|HUN04_18545,protein_id|PRJNA634776:HUN04_18545	FIG00138171	idu(2);Queuosine-Archaeosine_Biosynthesis	atgccgggtgtatatgatatccatgtgaaagaccagttcaccgccgaccattccctgaggggctacgacggcaaaagtgcgcaaacccacggccataaatggggggtggaggtaaagctcaggtgcagtaccttgaaccgtctgggggtgggtatggacttcaaggacgttaaaaaggtggtgggagatgtgctgggacggttgaacgacaccaacctcaacgatgtggttgaattcggcagcatcaatcccacggccgaaaacctggcaaaattcctctacgcggaactgggcaggtgcttaaacacggatagaataaccgtaaaaaaagtaaaggtatttgaaaccccggactgcggggtcgcctacagcgaagtaaagcccggggaataa	MPGVYDIHVKDQFTADHSLRGYDGKSAQTHGHKWGVEVKLRCSTLNRLGVGMDFKDVKKVVGDVLGRLNDTNLNDVVEFGSINPTAENLAKFLYAELGRCLNTDRITVKKVKVFETPDCGVAYSEVKPGE
CP054837	HUN04_25860	fig|2294.7.peg.5062	416.267	2.733	419	peg	CP054837_5860402_5860665	5860402	5860665	+	ATP synthase epsilon chain (EC 3.6.3.14)	gene_name|atpC,locus|HUN04_25860,protein_id|PRJNA634776:HUN04_25860	FIG00000249	ff	atggctgataaactatttcttgaagtagttacaccacaaaaggcagtggtcagtgaagaagtggagatggtggttgcaccgggtaccgaaggtgaattcggtgccctcaagggccacaccactttcctgacctccctgaaggaagggactgtccggtataaagacaccgcaggtaaggagcattccattactgtcagcggcggctttgcagaagtattgccggataaagtgaccattctggcagaatctgccgtaagccaatag	MADKLFLEVVTPQKAVVSEEVEMVVAPGTEGEFGALKGHTTFLTSLKEGTVRYKDTAGKEHSITVSGGFAEVLPDKVTILAESAVSQ
CP054837	HUN04_23215	fig|2294.7.peg.4542	406.264	8.129	414.393	peg	CP054837_5278524_5277253	5278524	5277253	-	Electron transport complex protein RnfC	locus|HUN04_23215,protein_id|PRJNA634776:HUN04_23215	FIG00018536	icw(4);Na(+)-translocating_NADH-quinone_oxidoreductase_and_rnf-like_group_of_electron_transport_complexes	atgattaaacgatctttttttgctctatccaaacccaggctgaactatgacctgctcgatgccggtcttaaggcgcctgagaccattcctgtcccttccagcctcacccttttgctgcccgaagaaatcgacagtaccaagcaggccttgataaaaaagggtgatgccgtaaaaaaaggggaaaaattaaaactctatgaaaacagcccgtcctatgtactgtcccctgctgcaggcaccatccgacgctttgattcttactcagacgattttgggaacacggctacctacatcctgatcaaaacggatccggccaaaacagccgacaccgaccgggttgaactggcgccggaagaagaccctgggtttgccgaggacattctggggcaacttcccggg…	MIKRSFFALSKPRLNYDLLDAGLKAPETIPVPSSLTLLLPEEIDSTKQALIKKGDAVKKGEKLKLYENSPSYVLSPAAGTIRRFDSYSDDFGNTATYILIKTDPAKTADTDRVELAPEEDPGFAEDILGQLPGAPPFAALADKEHPIKTIVITGADTDLLCDTCQYVCAACADEIVEGVQILKRMTRASSIYLTLPEGLNTQSDFGSAQVLRTSLEYPATLPAMIMKDHLGMILPPGKTPEDLGVCFIRAEALVSLARTFKAKEAVFEKIVTLVDKGGNRHRFAATVGTPLSKILNRIDVQINDRDRIIIGGPMRGFATYTAHHPVVPDMDTVIIQDREVIPELSDNPCVNCGECIRICPANIPVNLLVRYLEADEYEEAADKFDLESCIECGLCAIVC…
CP054837	HUN04_04100	fig|2294.7.peg.794	405.398	5.036	410.434	peg	CP054837_916238_915666	916238	915666	-	18K peptidoglycan-associated outer membrane lipoprotein; Peptidoglycan-associated lipoprotein precursor; Outer membrane protein P6; OmpA/MotB precursor	gene_name|pal,locus|HUN04_04100,protein_id|PRJNA634776:HUN04_04100	FIG00000810	icw(4);Ton_and_Tol_transport_systems	atggaaagaaaattgtggatgagactgatgatggccgtgctggtggcaggattgatgatgacagtttcctgtgcccagaagaaggttgtgactgaaccgactaccgttgaagacaaggccaaggcagaagcagaggccgctgctgaaaaggcccggattgaagccgagcggatcaaggcccaggaacttgccgaaaagctcgccaaagagcaagccgctaaaattgccgcggcaaaaaacaggttcgtcaaccagaatatccattttgagtatgacagtgcggaactcagctccatggccaagatgctgctcaaggaaaaggcggaatggctgaatgccaatcccgcggcagcggttaccatccaggggcactgcgatgagcggggcaccactgaatac…	MERKLWMRLMMAVLVAGLMMTVSCAQKKVVTEPTTVEDKAKAEAEAAAEKARIEAERIKAQELAEKLAKEQAAKIAAAKNRFVNQNIHFEYDSAELSSMAKMLLKEKAEWLNANPAAAVTIQGHCDERGTTEYNLALGERRAQAARNYLVDLGISAGRLDMISYGEERPIDPAKTPEAFRKNRRAQFVIK
CP054837	HUN04_06690	fig|2294.7.peg.1297	404.371	5.982	410.353	peg	CP054837_1455404_1455204	1455404	1455204	-	IscA/HesB family protein	locus|HUN04_06690,protein_id|PRJNA634776:HUN04_06690			atggctctggatgagcctaaagatacagacgattcttttgacgttaaagggcttaagtttgtcgttgataaagatttcatggcaaaagccgaaaaaatcaagattgatttcaccggaatgggatttcaccttgactcaaatattgatctgggccagggcggcggctgcggcggttgctcaggcggttcctgcggcgattaa	MALDEPKDTDDSFDVKGLKFVVDKDFMAKAEKIKIDFTGMGFHLDSNIDLGQGGGCGGCSGGSCGD
CP054837	HUN04_02975	fig|2294.7.peg.577	396.774	9.161	405.935	peg	CP054837_669210_668791	669210	668791	-	hypothetical protein	locus|HUN04_02975,protein_id|PRJNA634776:HUN04_02975			atgaagcgattcggagataatacagaggcacctgtcaccgaaatggaccagtcccatctgttccgcatgggcctttaccttctgatgattatgatcaaggcccggttggaaggatatcccgtgggcgaattcaggaaagccgccgtgatcgaaaccgcatcacaagtccataaatcagtttcccgcattgatgcgcagatagcgggcattccttcacacagccaaggtacaagcgcctttcatcttttcagggaacgggtaaaactgctctgcgtcatggccacggcaatggtgagcgaagagtatccactgggccggcaccgccgggatgccgtgctggacaatatcgaaagcattggttcctttctttttccggggcaggacctttccatttaccgt…	MKRFGDNTEAPVTEMDQSHLFRMGLYLLMIMIKARLEGYPVGEFRKAAVIETASQVHKSVSRIDAQIAGIPSHSQGTSAFHLFRERVKLLCVMATAMVSEEYPLGRHRRDAVLDNIESIGSFLFPGQDLSIYRNILKAA
CP054837	HUN04_17615	fig|2294.7.peg.3434	402.786	2.672	405.458	peg	CP054837_3966210_3966569	3966210	3966569	+	hypothetical protein	locus|HUN04_17615,protein_id|PRJNA634776:HUN04_17615			gtgctgagaaagcatgctctggctgtttcagcctttttgcttgctgctgcaacgacggcgggctgcgacagagataaagaacaattttccggactttccgaaatggttgccgaacggcaccaggtgcggcggtcgctttccgatgaggatggcggtaccggcaaggttggaaagaaggcgggtgaatcaacagaaatcgccggtgacccggcacaaccgggcaaggaactggcctccggtattctgtttgaaaaacaaattcaaattctggatgcccaatccaaaacccctttggctaagggggtggcttatcttgataaacagggacgtatcgtaagaattaaaattattaaaaagtaa	MLRKHALAVSAFLLAAATTAGCDRDKEQFSGLSEMVAERHQVRRSLSDEDGGTGKVGKKAGESTEIAGDPAQPGKELASGILFEKQIQILDAQSKTPLAKGVAYLDKQGRIVRIKIIKK
CP054837	HUN04_00110	fig|2294.7.peg.21	401.663	3.523	405.186	peg	CP054837_21676_21948	21676	21948	+	hypothetical protein	locus|HUN04_00110,protein_id|PRJNA634776:HUN04_00110			atgatttgtactactgtcagagaaggtgacgaatgtgtattcatgaccgccgagggctgcagctttaacgaaggccattgccttcccatcgtagacgaatgcaaaggatgccggagaaccggtgaattcgccacaggcgagtactgcaccgcagcacctgacccttctctcaaatggaaaaacggcaactgcaacattgccacccatgttaaaaccgttgctgccaccaaaaagcagaaactcaatcccatcaaggcatccaagagaagataa	MICTTVREGDECVFMTAEGCSFNEGHCLPIVDECKGCRRTGEFATGEYCTAAPDPSLKWKNGNCNIATHVKTVAATKKQKLNPIKASKRR
CP054837	HUN04_02190	fig|2294.7.peg.429	400.782	2.883	403.665	peg	CP054837_521537_521953	521537	521953	+	hypothetical protein	locus|HUN04_02190,protein_id|PRJNA634776:HUN04_02190			atggttggcagaaagcgaacaatagaaagaagaagaaacaagcggtataaagcagtggaaggcgcatatgcagccatcagccccaattcccacaaactcggccagatcattgatatcagtatgggtggcctctgctttaaatatatcgacacttcttctgaaacagataagaatgacctatcgattgaagacgctatattcttaagcagcatgggctattatgtgggagatctgccgtttaaaaccgttgccgattacgaggtcaccaatgccccgtccttcagttccatgaaagtcagaaaacgccatgtgcaatttacggatctgactttcaagcagctttttgacctggattactatcttagaaataacgtatctgagcaggttgaacgccttccg…	MVGRKRTIERRRNKRYKAVEGAYAAISPNSHKLGQIIDISMGGLCFKYIDTSSETDKNDLSIEDAIFLSSMGYYVGDLPFKTVADYEVTNAPSFSSMKVRKRHVQFTDLTFKQLFDLDYYLRNNVSEQVERLPDQYRS
CP054837	HUN04_25855	fig|2294.7.peg.5061	401.467	1.541	403.008	peg	CP054837_5858977_5860380	5858977	5860380	+	ATP synthase beta chain (EC 3.6.3.14)	gene_name|atpD,locus|HUN04_25855,protein_id|PRJNA634776:HUN04_25855	FIG00040241	ff	atggctgaaaatataggtaaaatttcacaggttctcggcgctgtcgttgacgttgagtttgaacctggcaaacttcctccggtacttaccgctctgaccgtaaccaaccccaccatcggggacatggaagacaacctggtaatcgaggttgcccagcacctgggcgacaatgttgtccgctgcatcggcatggacgtaaccgacggcctccagaggggcatggttgtaaaagacaccggcgctcccattatgatgcccgtcggcgaagcttccctgggccgggttctcaacgttgtgggccgccccgttgacggcctgggcgacatctccatggaaaaaacccttcccatccacagacatgcgcctgcttttaccgagcaggacacctctgtccgggta…	MAENIGKISQVLGAVVDVEFEPGKLPPVLTALTVTNPTIGDMEDNLVIEVAQHLGDNVVRCIGMDVTDGLQRGMVVKDTGAPIMMPVGEASLGRVLNVVGRPVDGLGDISMEKTLPIHRHAPAFTEQDTSVRVLETGVKVIDLLVPFPRGGKMGMFGGAGVGKTVIMMEMVNNIAMQHGGISVFAGVGERTREGNDLYHEMKDSGVLPKCALVYGQMTEPPGARARVALSGLTCAEYFRDQEGQDVLLFVDNIFRFTQAGAEVSATLGRMPSAVGYQPTLAVDMGELQERITSTDKGSITAVQCVYVPADDLTDPAPATTFGHLDGTVVLSRQIAELGIYPAVDPLDSTSRILDAAYIGEEHYNVARVVQQTLQKYKELQDIIAILGMDELSDEDKTTV…
CP054837	HUN04_09040	fig|2294.7.peg.1756	391.262	7.371	398.633	peg	CP054837_1961633_1962415	1961633	1962415	+	hypothetical protein	locus|HUN04_09040,protein_id|PRJNA634776:HUN04_09040			atgaacgattttttacagagcctgcgcaataaccaggcagaaaaaccgcgcacccctaaaacgcgcaaaagctacgacaattcatatcagtattccagcggtccgagattccattcatacggcggcagcggctacggcggaaataccaggcccccccagatgaaacgccagcagatgaccgggatgccccagggtggaaatcaaatgccggctgaagatcccaacaccacgcttctggctgatgttctggacaatctgaatacccagattgataccctggtcaaaaaccaggagtacatgatcaccgtgcaggaacggaccgccgacctgctccagcgccaggccgatgccattgagatggtcatggcccaccttaatatgacaccggacatgggactg…	MNDFLQSLRNNQAEKPRTPKTRKSYDNSYQYSSGPRFHSYGGSGYGGNTRPPQMKRQQMTGMPQGGNQMPAEDPNTTLLADVLDNLNTQIDTLVKNQEYMITVQERTADLLQRQADAIEMVMAHLNMTPDMGLAEPNFENHYVSSQEPEDEMDGTVEELLKAEMEEERRKREAASQPKPVLRKRRKVVSRTALPAKKAAQPKADGKLMPREEIMEIIDSMREEGATYDQVAKRLIDLGQPTFSGRGEWHAQTIHRLCSRK
CP054837	HUN04_01095	fig|2294.7.peg.213	373.165	22.733	395.898	peg	CP054837_254339_252912	254339	252912	-	Aldehyde dehydrogenase (EC 1.2.1.3)	locus|HUN04_01095,protein_id|PRJNA634776:HUN04_01095	FIG01292786	idu(2);Pyruvate_metabolism_II:_acetyl-CoA,_acetogenesis_from_pyruvate idu(2);Glycerolipid_and_Glycerophospholipid_Metabolism_in_Bacteria idu(2);Methylglyoxal_Metabolism	atgatgacctattctgatgcacaaatgaatgccagtaatgttcagaccctgttccaggcccagagggccgcttgcctggattctccagagatcccccgccaaaagcggatggaactgctcagcaccatcgagaccattctcctggaaaatgacagggaaatctgtgaggccgtatccgaggatttcggcaaccggtccgtccacgaaaccaaaattctggaaatcaccccctcgctcatgggactgaggtatacccggaagcggctgaagaaatggatgaaaccccagaggcgccacgtatccctggtgttcgccggcggaaaaaaccgggtgattccacagtccaagggggtggtgggcatcgtcaccccctggaactatcccctttttctggccctc…	MMTYSDAQMNASNVQTLFQAQRAACLDSPEIPRQKRMELLSTIETILLENDREICEAVSEDFGNRSVHETKILEITPSLMGLRYTRKRLKKWMKPQRRHVSLVFAGGKNRVIPQSKGVVGIVTPWNYPLFLALSPMTSALAAGNRVMVKQATNSQNLCRLLDRLFSEKISREYVSFVPGAGAGEFSSLPFDHIIFTGSPNVGKTVMKTAAASLTPVTLELGGKSPTIIADDFDLGLAVERIMFAKLMNAGQTCVAPDYLFVPKNKMDAFVARAKEVVRHRYPAMAVKDYTCIIDDRAFGRLSETLADARDKGAAIINLLDGPMADVETRKISPCLVTGMTDEMRIMQEEIFGPVLPVFCYDTIEEVMGYINDRERPLGLYLFTNDRHLADRVIAATRSG…
CP054837	HUN04_22425	fig|2294.7.peg.4386	389.4	4.843	394.243	peg	CP054837_5099259_5098267	5099259	5098267	-	TRAP transporter solute receptor, unknown substrate 3	locus|HUN04_22425,protein_id|PRJNA634776:HUN04_22425		icw(2);TRAP_Transporter_unknown_substrate_3	atggcgctggcagcaattctagtgatcttcgggggaggggctgcggttcaggcaaagacgataaagctgacctacgccaacttttttccgcccttccacggccagtccatcctggccgactcctggtgcaaagaggtggagaaacggaccaacggcgccgtcaaaatcgactactacccgggcagcacccttgccaaaccccagcagatctatgacgccgtggcccagggcgttgcggacatcggcatgaccgttctggcctattcccgcggccgtttcccgattctgggcgctgtggaccttccctttggctaccccgacggcgtcaccgccacccgcgtggccaatgccgtcctggaaaaattcgatcctgaagaattcaaggacaccaaggtgatg…	MALAAILVIFGGGAAVQAKTIKLTYANFFPPFHGQSILADSWCKEVEKRTNGAVKIDYYPGSTLAKPQQIYDAVAQGVADIGMTVLAYSRGRFPILGAVDLPFGYPDGVTATRVANAVLEKFDPEEFKDTKVMFLHAHGPGYINTVKDPIHSLEDLAGKKIRSTGMSTILVKALGASPVAQSMRDAYQSLQKKVVDGCAHPLEANKGWKLGEVVKYCVAENSVAYTTAMIVTMNKDKWAMLTPEQQKVILDINKEWQVKHGQAWDDIDKAGKAFFLEKGGEIITLAPAESKRWKAAVRPELMNYAEKLNKKGLKGTEVVNFIIDTLAASK
CP054837	HUN04_00240	fig|2294.7.peg.47	374.063	20.039	394.102	peg	CP054837_52382_52059	52382	52059	-	hypothetical protein	locus|HUN04_00240,protein_id|PRJNA634776:HUN04_00240			atgtacgagatcatcgccaaccccgaggactaccagattgaccacctcatcaacggaaccggaaacgccgacatcgaactgagtcaggaagaacgggacaactgggccggtgaaatcatcaacttcagcgaacggctgaccgagttttccaaaaaagccaatcagctggcctccatcctctcctccggagacaagatctcagcgactccggcatccttgaaaacccttaaaatccagcttttcatgatcaacgatgccctaaactccgccattgaaattgcagacaaacttgaaaccgatatcgtggaaaaagccccggtttaa	MYEIIANPEDYQIDHLINGTGNADIELSQEERDNWAGEIINFSERLTEFSKKANQLASILSSGDKISATPASLKTLKIQLFMINDALNSAIEIADKLETDIVEKAPV
CP054837	HUN04_02910	fig|2294.7.peg.564	379.482	10.09	389.572	peg	CP054837_658336_658764	658336	658764	+	hypothetical protein	locus|HUN04_02910,protein_id|PRJNA634776:HUN04_02910			atggcaaaaattttttataccggaaacagagaatccaagcttctctcaaaaatagaatcatccaaagaacgggaaagaattaaaaccatcagcaccatccgggataatattgaattattcagcaacaaagtctccatgaagctcatcgaatccggcctcattgaaactgtcagcaaatccagtattgaaaaccagatcatccggagcctggacaaattgtgccgggccgaggattttgatatcgactatgcagtggcccccttcagaaccctggtatccaaccccaacatcgccagcctctacctcaccgcctttgtggtggaaaccctcatcgaccacaaggatgtcattgatgtctacggcagcgatgaggatatctatttctgcatacagaaggaa…	MAKIFYTGNRESKLLSKIESSKERERIKTISTIRDNIELFSNKVSMKLIESGLIETVSKSSIENQIIRSLDKLCRAEDFDIDYAVAPFRTLVSNPNIASLYLTAFVVETLIDHKDVIDVYGSDEDIYFCIQKELTALMDGER
CP054837	HUN04_19660	fig|2294.7.peg.3836	375.018	14.314	389.332	peg	CP054837_4460482_4460817	4460482	4460817	+	hypothetical protein	locus|HUN04_19660,protein_id|PRJNA634776:HUN04_19660			atgaaaaaagaaaaaaacacccgggttgaggaattgagggccgatgtgagagaggccgcggaaaaaggggggagcatagaattcaaaccctctgaaaatgccatggtttaccagttcggtctcagggattggtccacgtccggactgggtatcctggtccgtaacgattcaagggtcctggccctgattgaggtggggcaggtgatctccctgaaggtccacgaccccggggggcatgtgtctgatacccctattgaggcagaaatccgccatatttcggaaccggaggatggccgccaccccgaccataaaatcatcggccttcagatcctatag	MKKEKNTRVEELRADVREAAEKGGSIEFKPSENAMVYQFGLRDWSTSGLGILVRNDSRVLALIEVGQVISLKVHDPGGHVSDTPIEAEIRHISEPEDGRHPDHKIIGLQIL
CP054837	HUN04_19525	fig|2294.7.peg.3809	377.074	11.967	389.041	peg	CP054837_4428904_4429968	4428904	4429968	+	Branched-chain amino acid aminotransferase (EC 2.6.1.42)	locus|HUN04_19525,protein_id|PRJNA634776:HUN04_19525	FIG00050603	idu(2);Branched-Chain_Amino_Acid_Biosynthesis idu(2);Pyruvate_Alanine_Serine_Interconversions idu(2);Alanine_biosynthesis idu(2);Leucine_Biosynthesis	atggagattaaagtaacccgggccgcccagacagggacccggcccaaggacgaagacctggggtttggtacggtattcaccgaccatatgtttgtgatggattatgaggaaggcaagggatggctcaatccccgcattgaaccctttgccgaattttccatgtctcctgcagcaatggttttccactacggccaggcgattttcgaaggcctcaaagcctacaagaccccagaaggcaaaattcagtttttccgggcccgggataatttcgcccggatgaataaatccgccgaagggctgtgcatccccaagattgatgtggattttaccatggatgccatgaaacagctggttaagatggaagaaaaatggatccccgaaaccctggggacctccctc…	MEIKVTRAAQTGTRPKDEDLGFGTVFTDHMFVMDYEEGKGWLNPRIEPFAEFSMSPAAMVFHYGQAIFEGLKAYKTPEGKIQFFRARDNFARMNKSAEGLCIPKIDVDFTMDAMKQLVKMEEKWIPETLGTSLYVRPFIIATDPFLGVRSSYKFKFFIILCSVGAYYAEGLNPVKIWVCKDHVRAVRGGVGEFKTAGNYAASLLAGEKAKKEGYAQVLWLDGIELKYIEEVGAMNIFFIINDELVTPELNGSILPGITRFSVIDLAKKWGMKVSERKVSMDEILEAHDKGQLTEVFGSGTAAVISPVGEIRYGDKMLNIGDGTPGETSMKFYNALTAIQYGKAEDTEGWIEVID
CP054837	HUN04_22180	fig|2294.7.peg.4337	381.803	6.449	388.252	peg	CP054837_5045038_5042429	5045038	5042429	-	Trimethylamine-N-oxide reductase (EC 1.6.6.9)	locus|HUN04_22180,protein_id|PRJNA634776:HUN04_22180	FIG00001662	ff	atggcggaaatcaagaccaaggataaaaccgttttgcgcagccttggcctcggtggtttcttcggcggcggcgccgagggaatgattgatgtcaaagacggcaaaatcgttcgcatccgccccatgcggtacggctggaagtacaaaaaagaagaagtccggcaatggacaatggagcggaacggcaaaaccatatcgccctcctggaaatccctgcccggccccttttccctggcctataaaaagcgggtctattcccccaaccggatcaagtaccccatgaaacgggtggactgggatcccaagggggaacggaatccccagaaccgtggaaagagcaaatatgtgcgtatctcctgggaagaggccacggatatcattgcatcggaaatcacccgc…	MAEIKTKDKTVLRSLGLGGFFGGGAEGMIDVKDGKIVRIRPMRYGWKYKKEEVRQWTMERNGKTISPSWKSLPGPFSLAYKKRVYSPNRIKYPMKRVDWDPKGERNPQNRGKSKYVRISWEEATDIIASEITRIHDTYGYNAILMQGDGHGECKTINTPHGHSGTLLDNMGGFTIQVRNPDSWEGWYWGAKHVWGQGVQGNMWPAANIVNDTTKHAEQVLFWGCDPETTPWGFTGQFASRLCYFWAEVGIKQVYICPDLNYGAAVHADKWIPVLPNTDAALQLAIAYTWITEKLYDKEYVDTHVVGFEQFSEYVLGDEDGVPKNAEWASKKCGVPEWTIKALAREFAAKVTSIAHYFGGGFIRGPFSHENARLEVILLGMQGLGKPGVHHHQLTYFGMP…
CP054837	HUN04_24470	fig|2294.7.peg.4787	386.637	1.572	388.209	peg	CP054837_5550021_5549716	5550021	5549716	-	Conserved protein	locus|HUN04_24470,protein_id|PRJNA634776:HUN04_24470			atgcttgaaaccatcaaaaaaagcctgctcaccggcgttggaatggccctgcggtccaaaaaggaaatcgaaaccctggcaaaggaatttgcggagcaatctgaaatgaaccagcaggaagccaaggaattcctggatgactgccggaagcgttatgacgacgctaaatctgatctggatacgaaaattgaaaaaaccatcgaatccatcctaaagcgactggacctgccctccaggtcagacatcgacgcgttgaacaagcgcatggacgacctgactgcaaaattaaaagaagaacaagactga	MLETIKKSLLTGVGMALRSKKEIETLAKEFAEQSEMNQQEAKEFLDDCRKRYDDAKSDLDTKIEKTIESILKRLDLPSRSDIDALNKRMDDLTAKLKEEQD
CP054837	HUN04_03285	fig|2294.7.peg.639	386.208	1.822	388.03	peg	CP054837_741852_741589	741852	741589	-	hypothetical protein	locus|HUN04_03285,protein_id|PRJNA634776:HUN04_03285			atggtttttgactataaaattatacctgtaaaaaacgagatcctgaattctccccatgagatcaaagggttttccgggaaacggaagacggtatcgcgaaaactcaaaaaggaccgccgcaaggcaaaactggaccggcggaaaggggtgagagacggggttattgttaatctctcattcagacatgaccggcgaaaaggcggcgaccgccgaagggcgcagggggcaacaccgcgcaatgccgccaggggtattatcgcctag	MVFDYKIIPVKNEILNSPHEIKGFSGKRKTVSRKLKKDRRKAKLDRRKGVRDGVIVNLSFRHDRRKGGDRRRAQGATPRNAARGIIA
CP054837	HUN04_24805	fig|2294.7.peg.4854	351.963	35.13	387.093	peg	CP054837_5620269_5621726	5620269	5621726	+	Periplasmic thiol:disulfide interchange protein DsbA	locus|HUN04_24805,protein_id|PRJNA634776:HUN04_24805	FIG00013811	isu;Biogenesis_of_c-type_cytochromes isu;Periplasmic_disulfide_interchange	atggaaaaaccggataccttaaatacaaagatttccatgtctaaaaataaacgaagcgtcctggggattgtgatcatggccggcattgccgtggccgtggcctcctccctggaaacccgggtggaatggatcgccgccttttgcggcatgatcggagacgggtgccgggatacggtgcagtaccggatgttcggcatacccatcccttggctgggcatcgggtattacctgtccctggggctggtctggctgtccaggccccgtctccttttccacgccgtcatggccgggctcggggtggaggctgccctggtggtcatcctcatccagatgaaactgccctgtgtgctctgcatcgccaaccttctggtcatgacggcccttgccgccctggtgttc…	MEKPDTLNTKISMSKNKRSVLGIVIMAGIAVAVASSLETRVEWIAAFCGMIGDGCRDTVQYRMFGIPIPWLGIGYYLSLGLVWLSRPRLLFHAVMAGLGVEAALVVILIQMKLPCVLCIANLLVMTALAALVFDPRRLSETAAAGLAFFLLSNTMISHAHAVKQGGAKERSPAVLADVAGETVSRDEIEGPLATRIYKLEKTIHDMKQMALAGRIARIILEKEAREKNITADELRAELTGHLPPVSRAEVDYIFKSKTYRRQGIRGRNGEEVRAGIKSWLEKKRADRQILDHTLGLWDKYGVSVALEKPRFPVAGVVIEGSPVQGPETAAVTVVEFSDYLCPSCRANHDTVKKIKEKYKGRIRWVFRDFPLKIHPGARELALAARCAGDQGLFWEYQDR…
CP054837	HUN04_26150	fig|2294.7.peg.5112	365.076	19.675	384.751	peg	CP054837_5924601_5924272	5924601	5924272	-	hypothetical protein	locus|HUN04_26150,protein_id|PRJNA634776:HUN04_26150			atgacgattattgaccgaaaactaaggctcaaactgatggaaaacggggtggaacccaccctgattccaggttttattcgtagccttgccaatgcatttctggtcaatcctgatatgtccctgtgccaggcaaacaagcgtctgaaatacctgggctgggaggatattgaaattgattaccacaccttttcgctggcaatcaattcactggaaaccaagggcctcaatcaattggagtacaaatccgccccctggtatatctcaagcttcaaaaccggtccggtcatcaaaagcaggcaaccggtccattgcggactccccgtcacctga	MTIIDRKLRLKLMENGVEPTLIPGFIRSLANAFLVNPDMSLCQANKRLKYLGWEDIEIDYHTFSLAINSLETKGLNQLEYKSAPWYISSFKTGPVIKSRQPVHCGLPVT
CP054837	HUN04_09515	fig|2294.7.peg.1850	381.071	2.628	383.699	peg	CP054837_2058078_2057896	2058078	2057896	-	hypothetical protein	locus|HUN04_09515,protein_id|PRJNA634776:HUN04_09515			atgtctaagaaaaaatacagaatcacaacatcctgcccccagtgcgggtgcagcggcacctcccatctgtcggaggatgagttgaaaaagcggtacggagacgtgcccaatatcgaattggaatgccatgaatgcatgatgatcatggaggctgaggttgaggaagagggaaaaggccaataa	MSKKKYRITTSCPQCGCSGTSHLSEDELKKRYGDVPNIELECHECMMIMEAEVEEEGKGQ
CP054837	HUN04_23230	fig|2294.7.peg.4545	340.004	37.876	377.88	peg	CP054837_5279943_5279671	5279943	5279671	-	hypothetical protein	locus|HUN04_23230,protein_id|PRJNA634776:HUN04_23230			atgcaaatcaacaatatacaaggtctcaatgcatacaccgcggttcagccgcgccaggaaaacacccaggaaaccgctccggtccagcccgcagaaacggaacaaaccagcctgaaccaggaagctgccgtcgtggagatctccacggaagccagcgcacagttggcagccgaggaggaaaccgcggttcagccgccggcgcagacaactgagacaagccagccccctggccagacggaacagaccgccccggtaattgacatcgttgcctga	MQINNIQGLNAYTAVQPRQENTQETAPVQPAETEQTSLNQEAAVVEISTEASAQLAAEEETAVQPPAQTTETSQPPGQTEQTAPVIDIVA
CP054837	HUN04_04035	fig|2294.7.peg.781	372.282	5.344	377.626	peg	CP054837_904729_904998	904729	904998	+	DNA-binding protein HU	locus|HUN04_04035,protein_id|PRJNA634776:HUN04_04035	FIG00615494	isu;DNA_structural_proteins,_bacterial	atgaacaaaggcgatttaatcaacaaggtttcagacgttctgaacagcaagaaagaagcccaggctgcagtagactgcatgattgaagcgatcacggaggcacttgccaacaacgattctgtaactctcgtcggctttggcacatttaaaacagcagaaagaaaagccagaaagggcagaaatccccagaccggtaaagaaatcgaaatccctgccagaaatgtacccaaattcgttccgggcaaagcccttaaagacgccgtaaaataa	MNKGDLINKVSDVLNSKKEAQAAVDCMIEAITEALANNDSVTLVGFGTFKTAERKARKGRNPQTGKEIEIPARNVPKFVPGKALKDAVK
CP054837	HUN04_13735	fig|2294.7.peg.2672	365.403	9.398	374.801	peg	CP054837_3037140_3037574	3037140	3037574	+	Peroxide stress regulator; Ferric uptake regulation protein; Fe2+/Zn2+ uptake regulation proteins	locus|HUN04_13735,protein_id|PRJNA634776:HUN04_13735	FIG00002225	isu;Oxidative_stress isu;Oxidative_stress icw(1);Oxidative_stress	ttggatctattctacgaacaatgcaaggcccataatctaaaaataactccccagcgggtggcggtgtacaaggcgttgagttcatccctatcccaccccagtgccgaccagatccacaaagaattgaaaaaggagtttcccaacatcagcctggacacggtaaaccgaaccctgcttacctttgccaaggccgatatgatcgatgtggtggaaggacacggggatcccaggcgctttgatcccaaccggaatccccaccaccatttttactgcgtttcctgcaggaaaatctttgatttcaaggacgacgacctggaccggctccccctttccccggaaattgaaaataaattcaccgtcacgggaaagcgggtctgcctgaccgggtattgcgataag…	MDLFYEQCKAHNLKITPQRVAVYKALSSSLSHPSADQIHKELKKEFPNISLDTVNRTLLTFAKADMIDVVEGHGDPRRFDPNRNPHHHFYCVSCRKIFDFKDDDLDRLPLSPEIENKFTVTGKRVCLTGYCDKCRHLHKEGSVH
CP054837	HUN04_05195	fig|2294.7.peg.1008	366.803	6.97	373.773	peg	CP054837_1141799_1141248	1141799	1141248	-	hypothetical protein	locus|HUN04_05195,protein_id|PRJNA634776:HUN04_05195			atggaacccaacaaattccgcgaatccagacaggccatcaaccggatgtgcgaacatattgatctactcattgaaaagaaagcggtggaggaatccaagaccagttttgaggaggtcaactcagagctggagaatcttaggccccaggccgagggggagattcaggagcgttcggtaaaaaatctgggcatgaaactgaatatactggccggcaggatttccaaactcaaagagaaaaaagccacccgtcagcggtcttccggcggtaaacagaatatccaatgggacgagaaccgggtggggcagcttgccgaggcctttctggtgaaactcacggacaatatggccggcgacaaggaggccaaggtctttttcggtacaacgggaaagggcatccgg…	MEPNKFRESRQAINRMCEHIDLLIEKKAVEESKTSFEEVNSELENLRPQAEGEIQERSVKNLGMKLNILAGRISKLKEKKATRQRSSGGKQNIQWDENRVGQLAEAFLVKLTDNMAGDKEAKVFFGTTGKGIRPNYRIEFGDGRVVGFTGSGHKPQDPLPATGAGNLSDPFPFEVIQSILENK
CP054837	HUN04_15415	fig|2294.7.peg.3000	363.257	6.217	369.474	peg	CP054837_3466615_3467697	3466615	3467697	+	Ferredoxin	locus|HUN04_15415,protein_id|PRJNA634776:HUN04_15415	FIG00459778	idu(16);Soluble_cytochromes_and_functionally_related_electron_carriers	atggcagcagagatttatcaccggcttcgcgaacagatggaccaatactcgaccggtttcccggcaagcaagtccggggtggaactgaaaattctggaaaaacttttcaccgaagacgatgccgagatatacctggatctctccatgctcctggaagccccggatgcatttgcggacaggacggggcggtcgcccgaggaaacggcccgaaagctggaggatatggcatcccgggggctgattttccgccacgtcaaggcggggaatagacggtattctgcgattccttttgtcatcggctcctatgaattccagctggggcgcatggacaaggagtttgcccagctgaccaacagctacatggaagaggtgttccttaagggcatgggcgacaacata…	MAAEIYHRLREQMDQYSTGFPASKSGVELKILEKLFTEDDAEIYLDLSMLLEAPDAFADRTGRSPEETARKLEDMASRGLIFRHVKAGNRRYSAIPFVIGSYEFQLGRMDKEFAQLTNSYMEEVFLKGMGDNIPPLRTIPVGKSVDVTHKVAAYEDAKAMVNAKAKIAVADCICRTQQGLLDKGCDKPREVCLLFGSHADYYVANKMARYIDKEEACAILDKCEEAGLVNQPANMVNPGGMCNCCGDCCGVLRALKLQPNPGEMVYNRYWAVADPEECIGCGDCLERCQMDAIEMEETAMVKGSRCIGCGLCVTTCPVEAIRLEEKPKELQVSPPASGQELMAITAEKRGTSLIPLKMQQ
CP054837	HUN04_05370	fig|2294.7.peg.1042	368.219	0	368.219	peg	CP054837_1173054_1173245	1173054	1173245	+	hypothetical protein	locus|HUN04_05370,protein_id|PRJNA634776:HUN04_05370			atgtgtgaatccaatgtatatttaaaggatggggaccaggaaaccctggtcatggaaaacgtggcaaccatcacccctgccggggaaagtaaattcatcctcaggggactgctgggagaacaaaaggaaattgccggcgtcatcgaagacatcaacctcatgggacataaaatcattctaaaagccgtataa	MCESNVYLKDGDQETLVMENVATITPAGESKFILRGLLGEQKEIAGVIEDINLMGHKIILKAV
CP054837	HUN04_11910	fig|2294.7.peg.2314	338.703	22.171	360.874	peg	CP054837_2592332_2591628	2592332	2591628	-	Aspartate racemase (EC 5.1.1.13)	locus|HUN04_11910,protein_id|PRJNA634776:HUN04_11910	FIG00004410	isu;Glutamine,_Glutamate,_Aspartate_and_Asparagine_Biosynthesis	atgcggaccatcggactattgggggggatgagctgggaaagcaccctggaatactacaggcttatcaaccagggaataaaggaaaagctgggcgggctccactcggccaagatcgtcatggtcagcgtggatttcgatcccattgaaaaactccagcatgccggggactgggcgggcacggctgacatcctttccagggcggcccgggacattgagtcggccgaggcggattttttcctgatctgcaccaataccatgcacaaggtcgccccccaggtgcagtcccgggtgaacatccccctggtccacattgccgatgccacggccgaggccgtccggaaaaggggaatgaaaaccgttggcctgctgggcacggcctttaccatggagcaggacttt…	MRTIGLLGGMSWESTLEYYRLINQGIKEKLGGLHSAKIVMVSVDFDPIEKLQHAGDWAGTADILSRAARDIESAEADFFLICTNTMHKVAPQVQSRVNIPLVHIADATAEAVRKRGMKTVGLLGTAFTMEQDFYKGRLESNFGLKVLTPEKPDRDIVHNVIYRELCLGKINPDSKAEYIRIIDGLAARGAEAVILGCTEIGLLVGKKDTAVPLLDTTAIHAARAVALAVESCID
CP054837	HUN04_24345	fig|2294.7.peg.4762	356.019	4.164	360.183	peg	CP054837_5525095_5524865	5525095	5524865	-	KH domain RNA binding protein YlqC	locus|HUN04_24345,protein_id|PRJNA634776:HUN04_24345	FIG00005628	icw(1);KH_domain_RNA_binding_protein_YlqC	atgaaagagctgattgagtacattgcaaaggcactggtagacaatcctgacgatgttcaggtatctgaagttgtgggagaccagacttccgtactggaactcaaagtggcaaaagaggatcttggaaaggtaatcggcaaacagggcagatccgcccgggccatgagaaccattttaagcgctgcatccaccaagctgaaaaaaagaaccgttttggaaatcatcgagtag	MKELIEYIAKALVDNPDDVQVSEVVGDQTSVLELKVAKEDLGKVIGKQGRSARAMRTILSAASTKLKKRTVLEIIE
CP054837	HUN04_24830	fig|2294.7.peg.4859	349.803	6.092	355.895	peg	CP054837_5624886_5625635	5624886	5625635	+	hypothetical protein	locus|HUN04_24830,protein_id|PRJNA634776:HUN04_24830			atgcccctgggcagcaggggctttaccctcctggagctcctggtggtggtggccatccttgcggcggttgcctcggtgggggccaccacctttttcagggtcagggagggggcggcggagcaggtggcccgcatggagatgcaggccattgccaaggccctgcggcagttcaaggccgacaccgggtatttccccaagaccgggccctttaatttaacaagcgcatcgggaggcaaggtttcctatgcccggctgccgggctatgccggaaataatgattccgaatgtgcgctatggtttaattccccggctaatttttaccaattatttaaaaatcccctggaggactccggccatgctttggaagactggaaccctgaaacgggccggggctggcgg…	MPLGSRGFTLLELLVVVAILAAVASVGATTFFRVREGAAEQVARMEMQAIAKALRQFKADTGYFPKTGPFNLTSASGGKVSYARLPGYAGNNDSECALWFNSPANFYQLFKNPLEDSGHALEDWNPETGRGWRGPYLAGFQEGYLDIRSGVNDTVEGTPYGKEDGSPLSGANIPDVEGIADPFEHPAEEVGGNTLLDWCRSPNNGAPERRVWGRPYLLFYDSSAGEWHLVSMGLDGTYGSSDDIQLNIK
CP054837	HUN04_20420	fig|2294.7.peg.3988	350.1	5.751	355.851	peg	CP054837_4631811_4631143	4631811	4631143	-	Zinc-finger protein	locus|HUN04_20420,protein_id|PRJNA634776:HUN04_20420	FIG00614308	ff	atgatcattgcacgaaaaaagcccgttgaggaaatcatcaccgaaatcgatccctatgaccggattttgattctcgggtgcaacgaatgcgtcaccgtgtgcgaagccggaggtaaaaaggaggtggagatcctggcctcggccctgaccctgcactaccaggcccggggcaaggcaaaaacctttggcaaggccaccctggaacggcagtgcgaccgggagtatttagaggaaatcaggggccgcatccataattacgatgccgtactttcccttgcctgcggcgtgggggtccagttcgcagcggagacttacacggccacccccctgctgcccggggtggacacggtctgcctgggcgccaacgaagagcgggggctgtggacggaacggtgccag…	MIIARKKPVEEIITEIDPYDRILILGCNECVTVCEAGGKKEVEILASALTLHYQARGKAKTFGKATLERQCDREYLEEIRGRIHNYDAVLSLACGVGVQFAAETYTATPLLPGVDTVCLGANEERGLWTERCQACGSCVLARTGGICPVSRCAKRVMNGPCGGSANGKCELGPDTDCAWQLIIDRLKALGRLEDYEQVAPIKDWSTDRAGGPRTITREDIQL
CP054837	HUN04_23245	fig|2294.7.peg.4547	345.341	8.016	353.357	peg	CP054837_5283135_5283494	5283135	5283494	+	response regulator	locus|HUN04_23245,protein_id|PRJNA634776:HUN04_23245			atggaaagtttgtttattgtcctggatgacgagcaaagtatccggcagagtatagcctcatacctggaagatgaaggttgcagagtgctttgtgccgaaagtaccgaggccgccttggaaatcgtcaggcagcatccggttgagggcgctgtggtggacatccggctgcccggtaaagacggcaactcatttatcatggaagcaaggaaaatccgccctgaactgaacattgtcattcataccggttctgcggattatgcccttcccgatgaggtcaaagcattggggctgaccagggagaatgtgttgaccaagccggtcagagatctgagtcttattctggacgcccttaaacgataa	MESLFIVLDDEQSIRQSIASYLEDEGCRVLCAESTEAALEIVRQHPVEGAVVDIRLPGKDGNSFIMEARKIRPELNIVIHTGSADYALPDEVKALGLTRENVLTKPVRDLSLILDALKR
CP054837	HUN04_13510	fig|2294.7.peg.2627	338.854	13.235	352.089	peg	CP054837_2984047_2983085	2984047	2983085	-	TRAP transporter solute receptor, TAXI family precursor	locus|HUN04_13510,protein_id|PRJNA634776:HUN04_13510	FIG00008895	icw(1);TRAP_Transporter_unknown_substrate_9	atgaaagccaaacaattattgctcatcgggtttatcgctgtgcttgccatggcatttagccagtctgcctttgccaaggaaagaatcgtcttcggcggcggccctgccggcggcaccttccaggtggttgccaacggcatccaggtgtacaagcccatgaaagccgtaaaagagttcagggttcaggcccagtcatccggcggttccacggaaaacctgagaaagaccaatgccgggcgccagcagatgagtgttgtttattcaggccatgtttatttaggccgcaacggtatgctggcaaacgataccaaaaaatacgaagatgttctggcggttgcatggctctacggtgcccctgcccagttggttaccctgaaagggtccggcatcaacagcgta…	MKAKQLLLIGFIAVLAMAFSQSAFAKERIVFGGGPAGGTFQVVANGIQVYKPMKAVKEFRVQAQSSGGSTENLRKTNAGRQQMSVVYSGHVYLGRNGMLANDTKKYEDVLAVAWLYGAPAQLVTLKGSGINSVKDLVGKKVGVGNAGSGAFANCELFFKHLGVWDKIERNAMGYNDAAQAFGNKQLDAFWLFTAFPSGAVIMAAQTNDIALVNLDADAKASGFYEKYPYFAKLTVPANTYKGVDYDSPSFQDSALWVANSKVSNDAVYKMLTLIYSDEGLAHMKAQKKTFKLMAIKTGTQGVVTPFHPGAEKFWKEKGML
CP054837	HUN04_04270	fig|2294.7.peg.827	342.131	9.286	351.417	peg	CP054837_947292_946309	947292	946309	-	hypothetical protein	locus|HUN04_04270,protein_id|PRJNA634776:HUN04_04270			atgagacccatttgttttttcccctttacccgtatgaccccggaccaggcccggaccatgggtggcttttttgaggcattcaaggtgctgtccctggaccggtcagagttttcccaatcccattattcggacctggtggacagcggccggcttgagccggttgccgttgatgaggcgcgggctgccgccctggaagcccaggttcatgcgttcaaggactgggcggccatacacaggggaaacgaaaagaatttaaaggccttgatccgcgaaaaaacctggctcaaggatgagaacggtgtggcggctatccaatcccagattcgcagcggtggggcattcccggcccctgaagaggaggtgccccagggggatcccctgcttgtgcttcggtttgct…	MRPICFFPFTRMTPDQARTMGGFFEAFKVLSLDRSEFSQSHYSDLVDSGRLEPVAVDEARAAALEAQVHAFKDWAAIHRGNEKNLKALIREKTWLKDENGVAAIQSQIRSGGAFPAPEEEVPQGDPLLVLRFAEILDMENKTIRNSLQAMDENNAALFAELKGELEDKSGLSGAEDWAAGVEAKMDPLAEMNPGQIEERIRAWCAVAGEAGCLDPEGDCTVLATTSSGVMDYLAANSDRMINGLDIDSIKVHEHGCGQREEWLGKISNSLEEIVSGNSAVWPEEKNDVGCSCPAGGIRVCSFPGGDLNKTFNIPGRQLIVCLVKLNS
CP054837	HUN04_16730	fig|2294.7.peg.3261	317.728	31.869	349.597	peg	CP054837_3764913_3765161	3764913	3765161	+	hypothetical protein	locus|HUN04_16730,protein_id|PRJNA634776:HUN04_16730			atgcagctggaccagaatccctttttcagaaaaaacataactccctggtatgattccacctttgcctgcggggtgctgatttttgccatgctcctggtgttctgttttgctttgggcggggtggcggtggcaggctctgatcccagatttgcacaacatctctggttccccggtatgctggggggattatccggtttcctgattatcaaggtctggctgcggctgagggccagggcccggcaggaatag	MQLDQNPFFRKNITPWYDSTFACGVLIFAMLLVFCFALGGVAVAGSDPRFAQHLWFPGMLGGLSGFLIIKVWLRLRARARQE
CP054837	HUN04_05060	fig|2294.7.peg.981	335.469	13.359	348.828	peg	CP054837_1118908_1119069	1118908	1119069	+	Rubredoxin	locus|HUN04_05060,protein_id|PRJNA634776:HUN04_05060	FIG01955902	icw(1);Rubrerythrin	atggataaatatgaatgcccctgcggatatgtatatgaccctgccaatggcgaccctgaaaacggcgtggaacccggtactgcctgggacgcccttcccgaggactgggtatgccccctctgcggcgccgcccaggaagactttgagaaacttgaggattag	MDKYECPCGYVYDPANGDPENGVEPGTAWDALPEDWVCPLCGAAQEDFEKLED
CP054837	HUN04_11415	fig|2294.7.peg.2218	342.604	3.879	346.483	peg	CP054837_2492541_2492170	2492541	2492170	-	DNA-binding domain of ModE / Molybdate-binding domain of ModE	locus|HUN04_11415,protein_id|PRJNA634776:HUN04_11415	FIG00051986	idu(2);Molybdenum_cofactor_biosynthesis idu(2);Molybdenum_cofactor_biosynthesis	atgagcagccataccccatttaccatacggtccaagatatggatcgaagatgatgccggccaggtgattttcgggctgggccggttcaggattctgtcggccattgacaggtgcgggtccatcaatgccgcggccaaggaattgaagatggggtaccgggcggtatggggaaagatcaaggccactgaagagggcctggggcatcccctgctcatccgcagcgcaggcggtggcggtggcggcggatccacactgacccccctggccagaaagctgctcaaggaatttgccgatgtccatacccatgtactctctgaatcggataattttttccaggacgtgtttgaaaagaaaataaaagatgatttatag	MSSHTPFTIRSKIWIEDDAGQVIFGLGRFRILSAIDRCGSINAAAKELKMGYRAVWGKIKATEEGLGHPLLIRSAGGGGGGGSTLTPLARKLLKEFADVHTHVLSESDNFFQDVFEKKIKDDL
CP054837	HUN04_06795	fig|2294.7.peg.1318	338.075	5.453	343.528	peg	CP054837_1477672_1478112	1477672	1478112	+	Cell division protein MraZ	gene_name|mraZ,locus|HUN04_06795,protein_id|PRJNA634776:HUN04_06795	FIG00000547	icw(2);Bacterial_Cell_Division icw(1);16S_rRNA_modification_within_P_site_of_ribosome icw(1);Bacterial_Cytoskeleton	gtgtttcgatctagctcctttcatacaatcgatccaaaaggcagggtcattattccggcacggttccggaaggtcattgctgcggatgatgaatacggggtggtggtctcaataaaggacggctgtatctatgcctacaccttcagtgaatggaaaaacattgaaaaacggatccgggcggccaaaagtgctgccatggaacggtttaaacggtttttcctggggaatgcctgtccgcttaaatgcgacaagcaggacaggatactgattccccaaagcctgaggagttatgcaggcatagagaaggacatcgtccttgtgggtgttctggaccggtttgaaatctggtccagggaaaaatgggaccaggaaaacctcaaaatggagcaggagcttgaa…	MFRSSSFHTIDPKGRVIIPARFRKVIAADDEYGVVVSIKDGCIYAYTFSEWKNIEKRIRAAKSAAMERFKRFFLGNACPLKCDKQDRILIPQSLRSYAGIEKDIVLVGVLDRFEIWSREKWDQENLKMEQELEKEDVREEIASLGL
CP054837	HUN04_08240	fig|2294.7.peg.1599	339.123	3.083	342.206	peg	CP054837_1783665_1783510	1783665	1783510	-	hypothetical protein	locus|HUN04_08240,protein_id|PRJNA634776:HUN04_08240			atggatattccccgcaaactcggtatattgatttacacggctgttcccgccatcgtcgggggcggcattgtttaccatttcttcggaagctggacacaggtcatcatttatgaagtcctgcttgtgctggctgcgctggggatcatcagcagctaa	MDIPRKLGILIYTAVPAIVGGGIVYHFFGSWTQVIIYEVLLVLAALGIISS
CP054837	HUN04_24480	fig|2294.7.peg.4789	332.077	9.733	341.81	peg	CP054837_5552217_5553056	5552217	5553056	+	Metal-dependent hydrolases of the beta-lactamase superfamily I	locus|HUN04_24480,protein_id|PRJNA634776:HUN04_24480	FIG00132748	isu;Beta-lactamase	atgcgaataaaatgttggggatccagggggtccatatccgtatccggcagccaatataaccggtatggaggtgataccacctgtttcgaaatccagtcggaatcaggggaaatcatcattgtcgatgccggcaccggtatccgccgcctgggcaaatccctggtccggcgcaaggtaaaagagtctcacctgctgctgacccacacccactgggaccacatcatcggtattcctttttttcatcccatgctatgcaaggattgccgcatcatcgtccaggaccgtacctttgacggcctcaatacccgggcggtgttcggcgaggtgatgaaacacccttttttccccgtcggcctgaaggattatcgggccgacatccggtttgacccgtccttgaac…	MRIKCWGSRGSISVSGSQYNRYGGDTTCFEIQSESGEIIIVDAGTGIRRLGKSLVRRKVKESHLLLTHTHWDHIIGIPFFHPMLCKDCRIIVQDRTFDGLNTRAVFGEVMKHPFFPVGLKDYRADIRFDPSLNGRFSIGPITVESIPTSHSKDSLGYKFTENGKTFVFLTDNELGFAHAQSRSLDDYIDFCRDADVLYHDTEYRDEEYDGKKGWGHSSVSQVLDLALRANVGQLGLIHFNQDRIDVQVDEMVEQCRRFFKDKNKPTRCFGVSCDFEISL
CP054837	HUN04_05100	fig|2294.7.peg.989	324.228	11.708	335.936	peg	CP054837_1124748_1125014	1124748	1125014	+	glutaredoxin family protein	locus|HUN04_05100,protein_id|PRJNA634776:HUN04_05100	FIG01319204	ff	atggacacggaaaaacccaaattatacgcattgagtacctgcagtcattgcaaatcaaccaaaaaactattcagccagtgtaaggttgaatacgattatgtggaggtggacgatctggaaggggaggaacggaaagccatactggcggacattaaagaattgaatccccgctgctcttttcccaccattaaaataaacgacaccgttattgtggggtacaaggaaaaacaaatcaaggaggcactggggattaaagatgaaggttga	MDTEKPKLYALSTCSHCKSTKKLFSQCKVEYDYVEVDDLEGEERKAILADIKELNPRCSFPTIKINDTVIVGYKEKQIKEALGIKDEG
CP054837	HUN04_02875	fig|2294.7.peg.557	332.771	2.429	335.2	peg	CP054837_652268_652071	652268	652071	-	hypothetical protein	locus|HUN04_02875,protein_id|PRJNA634776:HUN04_02875			atgaaagtatatgtggtgatgcgctttgaccccatgcaatgcggggcttgcggaaatggaaatcttgataagatattcatttccagggaagcggctgaagggtatattagagattccggtacccggcggggggtgagttgggaaataaaagagcgctctgttgaaacccactgcgctccgtccctggcacccgcctga	MKVYVVMRFDPMQCGACGNGNLDKIFISREAAEGYIRDSGTRRGVSWEIKERSVETHCAPSLAPA
CP054837	HUN04_13945	fig|2294.7.peg.2714	332.077	0.848	332.925	peg	CP054837_3094915_3094349	3094915	3094349	-	hypothetical protein	locus|HUN04_13945,protein_id|PRJNA634776:HUN04_13945			atgaaaaagttattggtgttattattaatcgggatgatttgtgtattctccagcaatgcctttgctggcgcagattgggcaggcgaatactatttagattccctctctgtgactcctgtgggaacaactgattggacgacttctcctgccgagctcgtagtagggcaaacttatcaagttgatattacagcagtatatgatgatgataatctttcagatgattatccttatgttggtacaacaaccttagcattgtctatcggtgcagcaagctggactgatactgcaagcgcttatggcgttatctacggttccggttcggaagaaaatgatgttgactgggcttactatgacttccagtttgatattaccatagaggcagatatgctggatgaaaca…	MKKLLVLLLIGMICVFSSNAFAGADWAGEYYLDSLSVTPVGTTDWTTSPAELVVGQTYQVDITAVYDDDNLSDDYPYVGTTTLALSIGAASWTDTASAYGVIYGSGSEENDVDWAYYDFQFDITIEADMLDETYASFLLSGSGCHGNLSQDMGDYDINVSAPIPEPGTIMLLGLGLLSVAGISRRKKA
CP054837	HUN04_01135	fig|2294.7.peg.221	329.03	3.891	332.921	peg	CP054837_268972_272061	268972	272061	+	Formate dehydrogenase O alpha subunit (EC 1.2.1.2) @ selenocysteine-containing	gene_name|fdnG,locus|HUN04_01135,protein_id|PRJNA634776:HUN04_01135	FIG00002195	idu(23);Selenocysteine_metabolism icw(1);Formate_hydrogenase idu(23);Hypothetical_protein_HNE_2485	atggaactcaacagaagggagtttatcaagatttcaggagttacggctgccggggtggccgtaagcggcctaggatttgacctgaaaccggtcaagtcccatgcccagatgctgaaaaccaagtatgccaaggaaaccaccaccatctgctgctattgtgcagtgggttgcggtgccatcgttcacaccagccaacggggcgacggccgggtgattaacattgaaggggatcccgatcatgtcatcaaccggggagcgctctgctccaaagggtcttccctgaaacagctggccgagaacgaaaaccgccttaccgaacccatgtaccgggcccccaactccgataaatgggaaaaggtttcctgggaatgggcgcttaaaaccattgccaaaagggta…	MELNRREFIKISGVTAAGVAVSGLGFDLKPVKSHAQMLKTKYAKETTTICCYCAVGCGAIVHTSQRGDGRVINIEGDPDHVINRGALCSKGSSLKQLAENENRLTEPMYRAPNSDKWEKVSWEWALKTIAKRVKETRDKGFTHKNGKGQVVNRVTNMASVGSAAMDNEECWIYQALMRSLGLVYVEHQARIUHSATVAALAESFGRGAMTNHWIDLKNSDCIIIMGSNAAENHPISFKYVTQAMEKGAKLISVDPRFTRTSAKADIYTALRSGTDIAFLGGMIKYILDNNLYNKAYTAAYTNAPFIVGKAFGFDDGLFSGYKSAKEGPALGSYDKSKWAFEMDANGVPKMDRSLKHERSVFQLLKKHYERYDLDKVSKVTGTPKKDLLQVYKTYTATGA…
CP054837	HUN04_22145	fig|2294.7.peg.4330	326.234	6.31	332.544	peg	CP054837_5035118_5036146	5035118	5036146	+	Molybdopterin biosynthesis protein MoeA	locus|HUN04_22145,protein_id|PRJNA634776:HUN04_22145		icw(1);Molybdenum_cofactor_biosynthesis	atgattcaagtcgtgaatgtcgaagatgcggtggggcgtgaattggcccatgatattacggaaatcagagcgggggagttcaaggggcctgccttccatcggggacatatgctgacctgccgcgacctggatcatctgcggcggctgggcaaggatcacctttatgtcataacgccggaaaaagacgagatgcatgaagacgaagctgcggtgaccatggcagatgcgctctgcggcgcgggagtggcctgggacgaggccccgagggaaggcaaaatttccctgaaggcggcccgggacgggttgctcaaggtggatgtggatgccctggaacaattcaatatgcttggggtggtgatgtgcgccacccgtcattccaacagcattgtaaaacagggg…	MIQVVNVEDAVGRELAHDITEIRAGEFKGPAFHRGHMLTCRDLDHLRRLGKDHLYVITPEKDEMHEDEAAVTMADALCGAGVAWDEAPREGKISLKAARDGLLKVDVDALEQFNMLGVVMCATRHSNSIVKQGDQVGATRAIPLLIPRDHVSAAVSIAKSARQSILRVQPMMRAKAGVMITGNEVYHGRIKDKFEPIIRKKVADLGGEVMAVRFLPDDDRMIASAAAGMVEQGANVLITTGGMSVDPDDRTRFGLKQAGARNMVYGTPVLPGAMFMVAYLDWVPVLGIPACGLFAPTTMFDLMYPRILAGEKLSRSDIAATGHGGLCLGCKTCTYPRCGFGK
CP054837	HUN04_12125	fig|2294.7.peg.2356	327.414	4.492	331.906	peg	CP054837_2649718_2652126	2649718	2652126	+	Enoyl-CoA hydratase [isoleucine degradation] (EC 4.2.1.17) / 3-hydroxyacyl-CoA dehydrogenase (EC 1.1.1.35)	locus|HUN04_12125,protein_id|PRJNA634776:HUN04_12125	FIG00002522	icw(1);n-Phenylalkanoic_acid_degradation icw(1);Polyhydroxybutyrate_metabolism icw(1);Fatty_acid_metabolism_cluster icw(1);Acetyl-CoA_fermentation_to_Butyrate idu(1);Butyrate_metabolism_cluster	atggtaagaaagatcagaaaggctgcagtcatcgggtccggaatcatgggaggcggaattgctgcccttctcgccggcgccggtgttgatgtgctgctcctggacatcgttccttttgacttgaaagacgaagaaaaaaatgatcccgctgccaggaaccgcattgttcaagccggtatggatgcagcccttgcatcaaaaccctctttattcttcaacaaaaaggatgcagcccgcatctctctgggcaacctggacgacgacattgaaaaactggccgactgcgactggatcgtggaagtagtcgtcgaaaacctgaagatcaaaagagacctttttgaaaaggttgccaagatcaaaaaagaaggtgccatcgtcaccaccaacacttcgggtatt…	MVRKIRKAAVIGSGIMGGGIAALLAGAGVDVLLLDIVPFDLKDEEKNDPAARNRIVQAGMDAALASKPSLFFNKKDAARISLGNLDDDIEKLADCDWIVEVVVENLKIKRDLFEKVAKIKKEGAIVTTNTSGIPLKDISEGFSQEFKEHFMGTHFFNPVRYMHLLELIPGAETKPEILDFIATFGERNLGKGIVWAKDTPNFVGNRIGIQGIGAAIQFMVEDGLTVPEVDALFGPALGRPKTAIFKTTDLVGLDTMAHVAKNSYDLCEDDEQRETMNLPEFIGKMVEKNMLGNKTQGGFYKTELTPEWKKLRKVLNVETLEYEDLERPTFPCLDEAKKKGTLVEKMACVLKGDDKGAKFAWRCMANAFQYAANRVPEIADTIVEIDNSMKWGYNFEMGP…
CP054837	HUN04_07170	fig|2294.7.peg.1392	313.921	17.677	331.598	peg	CP054837_1567262_1568050	1567262	1568050	+	DUF124 domain-containing protein	locus|HUN04_07170,protein_id|PRJNA634776:HUN04_07170	FIG01362913	ff	atgaaatgccacgaagttgattatgaaatattcggcgatgatatgcagaccgttgaggtggaactggatcccggggaaaccgtcattgcagaggcaggcgccatgaactggatggaggagggcgttgcatttgaagccaaaatgggggacggttccgaaccggacaaagggtttatgggcaaactctttgatgcggggaagcgggcagtgaccggggaatccctgttcatgacccattttaccaaccagggtatgggcaagcagcgggtggccttttccgccccctaccccggtaaaatcatccccgtggatatgggccaaatcggcggagagctgatctgccagaaagacgcctttctctgcgccgccctgggcaccaaagtcaccattgcctttaac…	MKCHEVDYEIFGDDMQTVEVELDPGETVIAEAGAMNWMEEGVAFEAKMGDGSEPDKGFMGKLFDAGKRAVTGESLFMTHFTNQGMGKQRVAFSAPYPGKIIPVDMGQIGGELICQKDAFLCAALGTKVTIAFNKKLGAGFFGGEGFILQRLVGDGMAFVHAGGTIVKKELNGETLRVDTGCIVGFSPGIDYDIQRAGNLKSMFFGGEGLFLATLSGYGSVYLQSLPFSRLADRVIQHAPSAGGSSKGEGSVLGSIGRMLDGD
CP054837	HUN04_06950	fig|2294.7.peg.1348	323.271	8.201	331.472	peg	CP054837_1517073_1516165	1517073	1516165	-	4-diphosphocytidyl-2-C-methyl-D-erythritol kinase (EC 2.7.1.148)	gene_name|ispE,locus|HUN04_06950,protein_id|PRJNA634776:HUN04_06950	FIG00000377	isu;Nonmevalonate_Branch_of_Isoprenoid_Biosynthesis isu;Isoprenoid_Biosynthesis icw(1);A_Gammaproteobacteria_Cluster_Relating_to_Translation	atggccggcagtgcaggcagggtttcccttatttcccctgccaagctcaacctctttttatatgtgacgggaaagcgggacaacgggttccacgagctgtactctttgatggtgccggtcagcctgagcgaccgcctggtaattgaactgggcggccacggtatccgggcggtctgtgagcaccccggggtgccggaagacaaaagcaaccttgtctgccgggccgccgaacggtttatggatgtctgtcgcagcagggggatcaatcttccctttgagggcatgcgtataattattgagaagaatattccggttggcggcgggctcggggggggcagctccaatgcggcgtccgttctgaccgggctgaacagggtggctggttcccccttgactgga…	MAGSAGRVSLISPAKLNLFLYVTGKRDNGFHELYSLMVPVSLSDRLVIELGGHGIRAVCEHPGVPEDKSNLVCRAAERFMDVCRSRGINLPFEGMRIIIEKNIPVGGGLGGGSSNAASVLTGLNRVAGSPLTGTELEQMGLALGADVPFFISGRPAFATGVGEILQPCGDLPEIWAVIVSPGVFSSTVDVFKKLEFGLTFQPDYIMNTGSNALPFDFGFDGGGELHNDLEDPACKLYPEIGSTKKEMELLLQRKVHMSGSGSSLFALYSGGEAAGAGYRLLSSRFPESGKKVFLARVGQATI
CP054837	HUN04_04870	fig|2294.7.peg.944	330.464	0.579	331.043	peg	CP054837_1077109_1076279	1077109	1076279	-	Phosphate ABC transporter, periplasmic phosphate-binding protein PstS (TC 3.A.1.7.1)	locus|HUN04_04870,protein_id|PRJNA634776:HUN04_04870	FIG00010508	icw(3);High_affinity_phosphate_transporter_and_control_of_PHO_regulon icw(3);Phosphate_metabolism idu(3);PhoR-PhoB_two-component_regulatory_system	atgaaatcgagaatcaaggtatggctggttctgtttgtcctggcagcggtttttcccgggatggcattggcctctggtcttgccccctttaaaggcgacagcggggtgctcaggatcgccgggggcaccgcccatattccggtgatgaaggcagcggccaagcaggtcatgtcctttaatcctgacattcagatcaccattgccggaggcggttccggtgcagggatcaaacaggtcggagaaggccttgtcaatatcggcaattccggccggaaacccagtgaccaggaggtcgaaaaatacaatctctccatgtataaatgggccattgacggggtctgccccgtggtgagccccggtaacccagtaaaagccctgactgccggccaactgaaggat…	MKSRIKVWLVLFVLAAVFPGMALASGLAPFKGDSGVLRIAGGTAHIPVMKAAAKQVMSFNPDIQITIAGGGSGAGIKQVGEGLVNIGNSGRKPSDQEVEKYNLSMYKWAIDGVCPVVSPGNPVKALTAGQLKDIYAGKIENWKTLGGPDRDINLYTRDASSGTRAVFWKKALAKGDISGKANFVSSNGAMKSAIAGDPYGIGYISVGYLDDGVAPVALDGVMPSLETVKSGAYKVARGLYSNTKGEAQGLAKKFIEYIMGPEGQKIAADKGFIPVN
CP054837	HUN04_00690	fig|2294.7.peg.135	316.528	13.317	329.845	peg	CP054837_167132_166194	167132	166194	-	ABC-type nitrate/sulfonate/bicarbonate transport systems periplasmic components-like protein	locus|HUN04_00690,protein_id|PRJNA634776:HUN04_00690			atggcggaaaaacccgcaattaagatcggatatctgaaaattacggatcatttcattcttggtgtaaccgctcgaaaacttgagaaaggcatggaagattttgagcattgtacactgcagcccgttgcaaaaaacgggtggaacgaagttgccgacgcactttcagtcaaagcccttgacggcgctcttgtcctcgcacctacggccatggatctttacaagtccggtgtggatctaaagctcctgcttcttgcccataaatccggcagtgtgctggtaaaaaataagcgggccaacatccagtccatcgaagatttcgccggcaaaaccgtccttattccctaccagctttccattcacaacatgctttttcacaagcttctttcagaaaaggggctg…	MAEKPAIKIGYLKITDHFILGVTARKLEKGMEDFEHCTLQPVAKNGWNEVADALSVKALDGALVLAPTAMDLYKSGVDLKLLLLAHKSGSVLVKNKRANIQSIEDFAGKTVLIPYQLSIHNMLFHKLLSEKGLRPGRATEKGVDVILEVVAPFQMPEALEYDEEGEIGGFIVAEPFGSQVIANGTGEEFELSKNLWPKHPCCVFVMRSEVIEKHPEAIKEICTSFVRSGQAIDAQPEPAAIIGADFFSQDKDIIQRVLTDPPDRILTGELFPNIEDLDLIQKYMMDEMKIMTSLIDLEKFVDTSFAKLAGAK
CP054837	HUN04_08245	fig|2294.7.peg.1600	326.792	2.616	329.408	peg	CP054837_1785066_1783780	1785066	1783780	-	3-ketoacyl-CoA thiolase (EC 2.3.1.16) @ Acetyl-CoA acetyltransferase (EC 2.3.1.9)	locus|HUN04_08245,protein_id|PRJNA634776:HUN04_08245	FIG01318775	idu(3);CBSS-246196.1.peg.364 idu(3);n-Phenylalkanoic_acid_degradation idu(3);Ethylmalonyl-CoA_pathway_of_C2_assimilation,_GJO idu(3);Polyhydroxybutyrate_metabolism idu(3);Polyhydroxybutyrate_metabolism idu(3);Fatty_acid_metabolism_cluster idu(3);Biotin_biosynthesis idu(3);Lysine_fermentation idu(3);Isoprenoid_Biosynthesis idu(3);Butanol_Biosynthesis idu(3);Acetyl-CoA_fermentation_to_Butyrate idu(…	atgcaaaatgtggtcatcgtcagcggagttcggactcctgtaggctctttcggcggttcattaaaagcagttcctgtggttgatttgggcacctgtgtaatgaaagatgtcctcaaacgggtggggctgaaaccggccctggatccggcccaggcacaattttcccccgacgccctcaaggaccagggcatgatcgacctggagaaaaaaggatacgattacggggacgatctcaaagagatttttttggatgaagtgatcatgggcaacgttctccaggccggccagggacagaataccacccgccaggccatgatcaaggcgggtatctgccgccagaccacggcatttactgtcaataaaatctgcggctccgggctcaaggccatcgccctgggg…	MQNVVIVSGVRTPVGSFGGSLKAVPVVDLGTCVMKDVLKRVGLKPALDPAQAQFSPDALKDQGMIDLEKKGYDYGDDLKEIFLDEVIMGNVLQAGQGQNTTRQAMIKAGICRQTTAFTVNKICGSGLKAIALGAQAIMAGQADVILAGGQESMSNAPMALLKARWGHRMELTGQGPVHDLMVYDGLYEIFYGYHMGQTAENIVEKYGISREEQDQLALLSHNRAFAAVNDGTFAQEIVPVTISSRRGDTVVDKDERPMETSMEKLGKLRPAFRKDGSVTAGNASGINDGAAAVLMMSEEKAKELGLEVMARVKAFSSGGLDPAYMGLGPVPAVKKVLKQTGMALADIDMIELNEAFAAQAIGCMRELDIDVETPNELGSGISLGHPIGCTGARQMVTAI…
CP054837	HUN04_25335	fig|2294.7.peg.4958	320.077	8.784	328.861	peg	CP054837_5737894_5738331	5737894	5738331	+	Integral membrane protein	locus|HUN04_25335,protein_id|PRJNA634776:HUN04_25335			gtggaattgatacttttggttgtggcattggtcgcggggatgatggcgcctttgcaggccggattgaatggaaaaatgggaagggctcttggggacccgtattacgcggcactgatttcttttgccgtgggaaccatggggcttctctgctatgcccttgccggccgggttgagtttcaaagcatccgcaatgccttttcccttcactgggcagtatggctggccggtcttttgggggcgttttatgtcagcgccaccattgtcctgatgcctaagctcggctcaaccctgaccttcagcctggtcgtggccggtcagcttttgatggccgttatcctggaccattacggattgctgggggttccggtgcaattgtttaactggcagcggctgcttggt…	MELILLVVALVAGMMAPLQAGLNGKMGRALGDPYYAALISFAVGTMGLLCYALAGRVEFQSIRNAFSLHWAVWLAGLLGAFYVSATIVLMPKLGSTLTFSLVVAGQLLMAVILDHYGLLGVPVQLFNWQRLLGVALVVTGVALIR
CP054837	HUN04_06940	fig|2294.7.peg.1347	322.162	6.146	328.308	peg	CP054837_1516033_1515095	1516033	1515095	-	Ribose-phosphate pyrophosphokinase (EC 2.7.6.1)	locus|HUN04_06940,protein_id|PRJNA634776:HUN04_06940	FIG00096830	icw(1);Transcription_repair_cluster idu(1);Pentose_phosphate_pathway idu(1);De_Novo_Purine_Biosynthesis idu(1);A_Gammaproteobacteria_Cluster_Relating_to_Translation	atgaatggcttgtcaatttttgcagggaattccaactccgtgcttgcggaaagaatttcggaataccttgcaaaacccttgggaagattgaaagtcaaccgcttcagtgacggggaaacccaggttgaaattcatgagaatgtccggaaacaggaaatttatgtgatccagtccacctgctatccggtcaatgacaatctggttgaactccttcttttgattgatgcctttaaacggtcatcagccagccgggttaatgcggttattccgtattttggatatgcccgccaggataaaaaagttgccccaagggtacccatcagcgcaaaactggttgcggacctactggatgccaccggtgttgacagggtcattaccatggatctgcatgcggcccag…	MNGLSIFAGNSNSVLAERISEYLAKPLGRLKVNRFSDGETQVEIHENVRKQEIYVIQSTCYPVNDNLVELLLLIDAFKRSSASRVNAVIPYFGYARQDKKVAPRVPISAKLVADLLDATGVDRVITMDLHAAQIQGFFNVPVDNLYAAPIIIDDIKTRFSGDLVVVSPDAGGVERARAYAKRLDAGLAIVDKRRSAPNQAKAMAIIGDVEGKTAIVIDDMVDTAGTLTEAAGVIRDKGAKEVHAYCTHPVLSGPAIDRIKDSSLNSLVATDTIPLSEEARACDKIKTLSIAKLVGEAIMRSYRGDSVNSLFV
CP054837	HUN04_20415	fig|2294.7.peg.3987	322.424	5.652	328.076	peg	CP054837_4631146_4630211	4631146	4630211	-	5,10-methylenetetrahydrofolate reductase (EC 1.5.1.20)	locus|HUN04_20415,protein_id|PRJNA634776:HUN04_20415	FIG00000453	idu(8);One-carbon_metabolism_by_tetrahydropterines idu(8);Methionine_Biosynthesis idu(8);5-FCL-like_protein	atgaatgaaaacgggacagcttcaagcagacttgcacgggtactgagatccggacagatggcggtgacatcggaatgcggcccccccaggggcagcgatccgtccgccatccgggagaagggccgcctgatcaaagattatgtggatgcggtaaacgtgacggacaaccagaccgccatgacccggatgtgctccctggcggcctgcatccatctcaaacaggagggcattgagccggtcctccagatggtcacccgggaccggaaccgggtggccctgcagagcgatatccttggggccgcatcatttaacatccccaacatgctctgcctgtcaggcgaccaccaaagcttcggggactgcccccagggccagaatgtccacgacctggactccatg…	MNENGTASSRLARVLRSGQMAVTSECGPPRGSDPSAIREKGRLIKDYVDAVNVTDNQTAMTRMCSLAACIHLKQEGIEPVLQMVTRDRNRVALQSDILGAASFNIPNMLCLSGDHQSFGDCPQGQNVHDLDSMQLVQTACHMRDEGKFLGGDEIKRPPAIFVGAAANPFADPFEIRIPRLAKKIACGAQFIQTQCIYNIDKFKEWMRRACDRGLSEKAFIMAGMTPMKSVGMAKYMKNKVPGMDVPDEIIRRLGSVDKKKQAQEGIEICIEHIQELAQVDGVAGFHIMAIEWEEKVPEIVERAGLFTRPVV
CP054837	HUN04_24985	fig|2294.7.peg.4890	315.098	11.609	326.707	peg	CP054837_5660502_5660936	5660502	5660936	+	Beta-hexosaminidase (EC 3.2.1.52)	locus|HUN04_24985,protein_id|PRJNA634776:HUN04_24985		idu(1);N-Acetyl-Galactosamine_and_Galactosamine_Utilization	atgactgagaccattgagacgattttcaactatttaaaccagatcggctttatgcatcccctgcaccccgccttcacccatattcccatgggcatgttaatcggcgccattgtgttccgtttctgctccctgatccccaaattcaagccccttgccaaaacggcataccattgtgtgattctcggatttctggggctcttccccacggcggtgaccgggatcatggactggcagcacaagtatgggggagagtgggagaccctgatcattgtaaagatggtattggccgtactgcttgcggcactcatgctgttcatcgccattaaagacgatactgaaaatccgggcttcaacaggattacaggggcctattttctgatgattctctttgctgccggt…	MTETIETIFNYLNQIGFMHPLHPAFTHIPMGMLIGAIVFRFCSLIPKFKPLAKTAYHCVILGFLGLFPTAVTGIMDWQHKYGGEWETLIIVKMVLAVLLAALMLFIAIKDDTENPGFNRITGAYFLMILFAAGLGFSGGELIFQ
CP054837	HUN04_19060	fig|2294.7.peg.3716	321.607	2.617	324.224	peg	CP054837_4312202_4311468	4312202	4311468	-	ABC-type amino acid transport/signal transduction systems, periplasmic component/domain	locus|HUN04_19060,protein_id|PRJNA634776:HUN04_19060			atgatgaagcgtttttttatggcacttttcctgatcttggtttttaccacggcccatgccggtgacaaaatagttctggcgaccctggactgggaaccctatgtgggccagaacatgaaaaaccagggatatgtggctgaagtggtgaaagaggcatttaaacggagcggaatggaggtggaaatccagtttcatcaatggtctagagtggtggggctggcaaaggcaggtaaagtcgacggatatttcccggaatatctatccgacgaggtaaaaaaatatgctgcattttccattcccatgcccggcggccccctgggcttttttaagcggtcggacacggacatctcctatcaagccctccaggacctgaaaggaaaaaagatcggtgtggttaaa…	MMKRFFMALFLILVFTTAHAGDKIVLATLDWEPYVGQNMKNQGYVAEVVKEAFKRSGMEVEIQFHQWSRVVGLAKAGKVDGYFPEYLSDEVKKYAAFSIPMPGGPLGFFKRSDTDISYQALQDLKGKKIGVVKGYVNTKEFDDAGYLTKDPAKDDLTNFKKLLAGRLDLLVADKFVGTHLMKTSMPDKAASVEFMSPPLAEPDLYVCISNKAKAHADKLKAFNAGLEQIKADGTLDNILKSHGF
CP054837	HUN04_00330	fig|2294.7.peg.65	313.06	8.179	321.239	peg	CP054837_73226_74401	73226	74401	+	Branched-chain amino acid ABC transporter, amino acid-binding protein (TC 3.A.1.4.1)	locus|HUN04_00330,protein_id|PRJNA634776:HUN04_00330	FIG00055715	icw(3);ABC_transporter_branched-chain_amino_acid_(TC_3.A.1.4.1)	atgcggaagatcgccctgtttttaatcgcagttcttgcactggcaatggtattcacaccagcggcattcagcgccaggaaaaccatcatcaaaatcggcattaacgcccccttaaccggagacatccccaaggtcggcgaaggctccaagtacgccgccatgctgtggcttgaggatgttgaaaaggccggcggacttgaagtcggtggaaaaaaataccaggtcgaactggtcatcgaagacaatgagtccaaggcagaatccgcagtgaaggccaatacaaagatgatcacccaggacgatgttctggccattatcggcccgcagtcctccaaacaggccgttccggccggtgaagtggccaacaaatataaaaccgtgatgatctccccctggtcc…	MRKIALFLIAVLALAMVFTPAAFSARKTIIKIGINAPLTGDIPKVGEGSKYAAMLWLEDVEKAGGLEVGGKKYQVELVIEDNESKAESAVKANTKMITQDDVLAIIGPQSSKQAVPAGEVANKYKTVMISPWSTNPNTTMDRPYVFRGCFLDPFQGPVVANFITEEFGFTKAAVLYDVASDYPKGLAEVFKAAWEKKHGPDSIVAYESFTTKDTDFSSQLTKIVKSGAQVLFTPQYYNEVPLIVSQAKDLGWTGPIVGSDSWGSAETVELCGKNCYGLFFSSHYAAAGAKGATKAFIDRYEKSYGYIPDDVAALTWDALKLAEQAIQDAGKISGRVNKDRAAVRDALAKIKNFAGITGNMTFTEEGDPIKCAVIVRINDKGEYEFYKSSCP
CP054837	HUN04_17945	fig|2294.7.peg.3496	309.938	6.413	316.351	peg	CP054837_4046438_4045764	4046438	4045764	-	putative PAS/PAC sensor protein	locus|HUN04_17945,protein_id|PRJNA634776:HUN04_17945			atgattaattatctgaaaatggtacggaatattgtcggccccatggttgatgccatgccctaccctgtttttatagtggatgaaaatgtctctgttgtaggcttaaaccgggcctctcaaaaaatggtgggggctgccccggaaatggtcctcaggcagccggccggagaggtgcttcactgtctccattccacggaaaccgaatcggggtgcggccatgccgaatactgcaaagcctgcattattcgcaaatccgttgccaaggcctttaaaacacagaaggtatcacggaaaaaggtcagaatggagatcatatccggtgaccaggtggaggaaattttcatctccgtcattgcttccccctttaactatgacgggacctcattggtgctgcttcaa…	MINYLKMVRNIVGPMVDAMPYPVFIVDENVSVVGLNRASQKMVGAAPEMVLRQPAGEVLHCLHSTETESGCGHAEYCKACIIRKSVAKAFKTQKVSRKKVRMEIISGDQVEEIFISVIASPFNYDGTSLVLLQIENMTEIMELRELVPICAGCHDIRVDDEYWQKIDSYLSKNFSLNFSHSLCPECLEKYYGEEDWFPEMKQKIGEKKILKRLAAARGKKTDRP
CP054837	HUN04_07770	fig|2294.7.peg.1511	312.214	3.958	316.172	peg	CP054837_1699557_1699072	1699557	1699072	-	2-C-methyl-D-erythritol 2,4-cyclodiphosphate synthase (EC 4.6.1.12)	locus|HUN04_07770,protein_id|PRJNA634776:HUN04_07770	FIG00084105	isu;Nonmevalonate_Branch_of_Isoprenoid_Biosynthesis isu;Isoprenoid_Biosynthesis isu;Stationary_phase_repair_cluster	atggcggcagggtttagaatcggcaccggcaccgatgtacatgaactggtggcgggccgtgacctggtcattggcggggtaaagatcgaccaccccctggggctcaaggggcattccgatgcggatgtgctgctccacgccgtatgcgatgcactgttgggtgcggccggactgggggatatcggtgagcatttttccgataccgatccggcttataagggaatcgcaagcggcctgcttctggatgaatgtgtccaaaaaatccgggacaggggatggagcattgccaacctggatgccacgatttttgcccaggcccccaagatggctccccataaagaggccattgccgccaatattgccggatacctgggggtcggaactgaacgggtgaatatc…	MAAGFRIGTGTDVHELVAGRDLVIGGVKIDHPLGLKGHSDADVLLHAVCDALLGAAGLGDIGEHFSDTDPAYKGIASGLLLDECVQKIRDRGWSIANLDATIFAQAPKMAPHKEAIAANIAGYLGVGTERVNIKATTTEHLGFVGRKEGIAAQAAVLLYEE
CP054837	HUN04_22005	fig|2294.7.peg.4302	308.174	7.199	315.373	peg	CP054837_5006031_5007266	5006031	5007266	+	transporter, putative	locus|HUN04_22005,protein_id|PRJNA634776:HUN04_22005			ttgatcacccaggcacaacgcgttccttttttttacggatataccattcttgttgccggtttttttatccaggccgtggtctggggcgccagcaacagcttcggcgtttttttagacccgctgatcagagagttcggctggtcaagggccaccatttcaggggcggcttctctgggatttcttgtacacggcatgtccagtatttttctgggaaaccttaacgacaggttcggtccccggtttatcatgtccggttgcgggctgtttttgggactgggcttttttctcatgggcgatgtgaatgaggtctggcagctctacctgtgttacggcgtgatcgcctctatcggattggggggcattgatgtgatccccttgtcaaccgtgtccaggtggttt…	MITQAQRVPFFYGYTILVAGFFIQAVVWGASNSFGVFLDPLIREFGWSRATISGAASLGFLVHGMSSIFLGNLNDRFGPRFIMSGCGLFLGLGFFLMGDVNEVWQLYLCYGVIASIGLGGIDVIPLSTVSRWFEKKRGMMSGIIKVGTGVGMLVMPFFINGLLTTCGWRQSFAVLAVVILVFVLALAQFLVRDPALKNQLVDNGNRLGAENRTGPEEGLRFKAAVRTRQFWTICMVYFVILFCVYTVLMHIVQHAIDQGIAPGVAAGVLSTVGGVSIFGRLLMGGAGDRIGEKRALLICLSFLLLALFWLQAVSGLWMFYVFATVYGFAHGGFFALVSPLVAGFFGTKSHGLLYGIVIFCSTIGGAIGPLMAGLIFDLTASYRIVFWVLAALAASAIIM…
CP054837	HUN04_10925	fig|2294.7.peg.2123	311.264	1.755	313.019	peg	CP054837_2385844_2386254	2385844	2386254	+	Anti-sigma B factor RsbT	locus|HUN04_10925,protein_id|PRJNA634776:HUN04_10925		icw(1);SigmaB_stress_responce_regulation icw(1);Sigma-B_stress_response_cluster_1	atggttctcccctttgaccgactggattttgacctggccctgccctctgacaatgcccaggtggtattcggggccaggaaaatgctggaacgggcaggatttaccgacgcggaccaataccttgtggcatcggccgtatccgagctgtccaccaatattatccggtatgccggcaaaggcaggattttactgaggattatctgcaggggggaaaaaaaagggattgaagtaattgcccaggaccggggcccgggtatctgggatgttgatctggcaatgacggagaaacacagcacgggaaacgggctggggctggggcttcccagtgtgaagcggatcatggatgaattcgaaatccagtccaccccgggaggcggcacccgggtcagggccataaaa…	MVLPFDRLDFDLALPSDNAQVVFGARKMLERAGFTDADQYLVASAVSELSTNIIRYAGKGRILLRIICRGEKKGIEVIAQDRGPGIWDVDLAMTEKHSTGNGLGLGLPSVKRIMDEFEIQSTPGGGTRVRAIKWKG
CP054837	HUN04_24220	fig|2294.7.peg.4737	305.211	7.194	312.405	peg	CP054837_5503220_5503453	5503220	5503453	+	Acyl carrier protein	gene_name|acpP,locus|HUN04_24220,protein_id|PRJNA634776:HUN04_24220	FIG00002328	idu(1);Glycerolipid_and_Glycerophospholipid_Metabolism_in_Bacteria	atgaccgttgaaaccaaaattaaaaaagtgattgctgaaaagattccggatattgatattgatgacgtggtgccggaagcatccctgattgaagacctgggtgcggattccctgaccattgttgaactcgtcatgtccatggaagaagtctttgaaattgaaatcgatgacgacgacgccgaaaaacttgtgacggtgcaggatgccatcgattacatcaaggcaaaatcttaa	MTVETKIKKVIAEKIPDIDIDDVVPEASLIEDLGADSLTIVELVMSMEEVFEIEIDDDDAEKLVTVQDAIDYIKAKS
CP054837	HUN04_22205	fig|2294.7.peg.4342	296.888	15.481	312.369	peg	CP054837_5050053_5050751	5050053	5050751	+	Acetyl-CoA synthetase (ADP-forming) alpha and beta chains, putative	locus|HUN04_22205,protein_id|PRJNA634776:HUN04_22205	FIG00030585	icw(1);Pyruvate_metabolism_II:_acetyl-CoA,_acetogenesis_from_pyruvate	atgactggaccggaaataatcaaatcagcaagagcggaaaaaaggacggtgctcaccgagattgaagccaaaaccatcctgggtgaaatcggcataaattgcaccccgaccatacttgcatcctccaaagaacaggccgtggcaacaagccatgaaatcggctatccggtggtattgaagatttcttccaaggatatcacccataagagcgacgccggcggggtcaaggtcaatctggcaaacaaaggggaagtggaacaggcctgggatgaaatcatggcctcctgccggggggcataccccgatgccgacatcgaaggggtggcggttcaggccatggccgagatgggaaccgaggtcatcatggggatgatcaaggaccccagcttcggccctgtg…	MTGPEIIKSARAEKRTVLTEIEAKTILGEIGINCTPTILASSKEQAVATSHEIGYPVVLKISSKDITHKSDAGGVKVNLANKGEVEQAWDEIMASCRGAYPDADIEGVAVQAMAEMGTEVIMGMIKDPSFGPVVMFGLGGVLVEVLKDVSFRIVPIDKNDAVEMCGEIKGKKLLEGYRGQDPADVACLQDMLVTLSDFVDRTPGIEEIDMNPVFAYKAGAAVVDARIILSAE
CP054837	HUN04_21685	fig|2294.7.peg.4241	310.246	1.73	311.976	peg	CP054837_4919200_4919616	4919200	4919616	+	hypothetical protein	locus|HUN04_21685,protein_id|PRJNA634776:HUN04_21685			atgaaaagaatctgtgtgattgacggccagggcgggggcatcggttccaccgtgatcaagcggctcaaggatcgttttgaggagcgggtggaagtgattgccctgggcaccaatgccattgccacggcccaaatgcttaaagccagggcaaataagggggcttccggggataatgccattgtccagaccgtgaaaaaggcggatgtggtgatcggccccgtgggcattatcatgccccatgccatgatgggagaggttaccccggccatggccgaggcggtctgccagtccgatgccaaaaaggtgctgctgcccctgacccaggaaaatatttccatcgttggcgtgacgggattcccccttccccagctggtggacgaactcattgatacccatttg…	MKRICVIDGQGGGIGSTVIKRLKDRFEERVEVIALGTNAIATAQMLKARANKGASGDNAIVQTVKKADVVIGPVGIIMPHAMMGEVTPAMAEAVCQSDAKKVLLPLTQENISIVGVTGFPLPQLVDELIDTHLGLLSP
CP054837	HUN04_16330	fig|2294.7.peg.3181	200.517	111.44	311.957	peg	CP054837_3672711_3670798	3672711	3670798	-	COG0398: uncharacterized membrane protein / PF00070 family, FAD-dependent NAD(P)-disulphide oxidoreductase	locus|HUN04_16330,protein_id|PRJNA634776:HUN04_16330	FIG00229578	idu(1);Mercuric_reductase	atgccgcaacccaataaacaacggctgaaaaaaattgccgtatgtgtacttctcctggccgttgtaggggcctgtttcgggctgggactgcccgactacctcagcctcgaccgcctgaggcagtcccaggagatgtttcaagaattttacgcccgccaccccctcctctccgtggctatttttgctggcatttatattccggttctggccctgaacattcccggagccgtagtgcttggccttgcggccggcgcccttttcgggaccatcaccggaacggtggtggtctcctttgccagttccatcggcgccaccctgggctgcctgacctcccggtacctgctccgggagtgggtgcaggaaaaattcggggggcggctggaacgggtcaaccagggc…	MPQPNKQRLKKIAVCVLLLAVVGACFGLGLPDYLSLDRLRQSQEMFQEFYARHPLLSVAIFAGIYIPVLALNIPGAVVLGLAAGALFGTITGTVVVSFASSIGATLGCLTSRYLLREWVQEKFGGRLERVNQGIEEEGAFYLFSMRLIPAIPFFAINLVMGLTPMRLTTFYWVSQLGMLPGTAIFVNAGSQIAQIDSLSGIISGQLAVSLALIGLFPLAAKRLVAALRKGRKNEDTAAPIRPGRSPEGIAADAAGAAIKEACTGCGACQPRCTFLSRYGTPREIADLEPCQRAALAFECSLCGLCRTVCPQGLDPEAWFLSLRRAAVSDGRADLSRYSTITGYEKRGTSPLFSYYALPENCDTVFFPGCTLPGTRPQVTWDLFQHLRSARPSLGVVLDC…
CP054837	HUN04_05525	fig|2294.7.peg.1073	308.045	2.157	310.202	peg	CP054837_1201720_1202388	1201720	1202388	+	Adenylate kinase (EC 2.7.4.3)	locus|HUN04_05525,protein_id|PRJNA634776:HUN04_05525	FIG00000089	idu(1);Purine_conversions	atgaacattctatttttcggccccaacggcagcggcaaaggcacccagggaaaaatcctgaaagataaatataacattgcccatgttgaatccggcgcaattttccgtgacaacatcaaaggcggcaccgaactgggcaaaaaagccaaagaatacatcgacaaaggcgacctggtacccgatgaaatcaccatccccatgatgatcgaccgcatcgaacaggacgactgcaaaaacggctggctgctggacggtttccccagaaacaaggtacagtctgaaaaacttcacgccgccctggaagaaaaaggcatcaagctgaactatgtcattgaaatgctcctggaccgccagattgccaaagacagaatcatgggccgccggctctgtgaaaatgac…	MNILFFGPNGSGKGTQGKILKDKYNIAHVESGAIFRDNIKGGTELGKKAKEYIDKGDLVPDEITIPMMIDRIEQDDCKNGWLLDGFPRNKVQSEKLHAALEEKGIKLNYVIEMLLDRQIAKDRIMGRRLCENDNNHPNNIFIDAIKPDGDKCRVCGGALSARDDDQDEAAIDKRHSIYYDTETGTLASSYYFRDLKDASFKYFTLNGEQPLPDVTAELVSKL
CP054837	HUN04_04840	fig|2294.7.peg.938	305.211	3.99	309.201	peg	CP054837_1068420_1069745	1068420	1069745	+	DsrK-like protein @ selenocysteine-containing	locus|HUN04_04840,protein_id|PRJNA634776:HUN04_04840	FIG00141282	idu(23);Selenocysteine_metabolism idu(23);Hypothetical_protein_HNE_2485	atggcagaagctgtcatcaaactgggccgcaagaaaaaggcctcaacatttttagacaaggtaaaagaaatcctgcccgagggcggaaatctgaatgcctgcctcacctgtggcgcctgttcatccgggtgtccggcaacaggcctggcagatatggaccccagaaaattcctccgcatggctgccctgggcatggatgaagaaattgctgcttcagactggccctggatgtgcaccatgtgcatgcgctgcatctatgtctgccccatgaaaatagatattccccagctcgtattcaacgcccggactctacggcccagagaagagcggcccaggggtattctgggctcctgtgacgcagccctgaaacacgataccggatcagccatggcggcctcc…	MAEAVIKLGRKKKASTFLDKVKEILPEGGNLNACLTCGACSSGCPATGLADMDPRKFLRMAALGMDEEIAASDWPWMCTMCMRCIYVCPMKIDIPQLVFNARTLRPREERPRGILGSCDAALKHDTGSAMAASEEDFEFVVEDVLEEYQESQPEFAEMEAPIDKEGAEFFLNQNSREPVTEPDEMVPLWKILHTAGINWTYGSKGWGGENYCMFLADDKSWEHLASTTIGQARKLGCKTYLNTEUGHVTFSVRAGAKKFGIDTENLEIKNIYEYYAKWIREGRLKVNSDWNKDLGIKFTVQDPCQIVRKSYGDPIADDLRFVVKSIVGEENFIDMQPNKSNNYCCGGGGGFLQSGFKEERLQYGKIKDQQVQATGADYCIAACHNCHAQIHELSEHYGG…
CP054837	HUN04_03270	fig|2294.7.peg.636	300.938	8.086	309.024	peg	CP054837_738796_738113	738796	738113	-	FIG00602532: hypothetical protein	locus|HUN04_03270,protein_id|PRJNA634776:HUN04_03270	FIG00602531	ff	atgagcgaaatagaaaacaaagctgaaaatggttccatggatggtgcaggggaatgcactgccggtgacccgaaagatgacaaaggcctggggctgggcgtcattttttttatgggagcgtttctgatctgcttcctttccggctggctgctgtttcccaagctgctttactcgaaaaaagagcagccgtttaattttgaccacgcccttcacaccggggaagcaggggattgtgaatcctgccatttcctcagggaagacggtacgttctcaggtatccccaatctggagtcctgtatggaatgccatacggacgagcccatgggagagactgaagacgaagccgttttctgcgaggaatacgtggcaaaggaaaaagaagttccctggttggtctat…	MSEIENKAENGSMDGAGECTAGDPKDDKGLGLGVIFFMGAFLICFLSGWLLFPKLLYSKKEQPFNFDHALHTGEAGDCESCHFLREDGTFSGIPNLESCMECHTDEPMGETEDEAVFCEEYVAKEKEVPWLVYARQPDCVYFSHAAHIMGENAKGKIDCITCHGHIGESTTSRPYEENRITGYSRDIWGKNIWGIKKNSWDRMKMDDCAECHVEMDGHKGYCFQCHK
CP054837	HUN04_16325	fig|2294.7.peg.3180	290.027	17.295	307.322	peg	CP054837_3670051_3670773	3670051	3670773	+	Molybdenum transport ATP-binding protein ModC (TC 3.A.1.8.1)	gene_name|modC,locus|HUN04_16325,protein_id|PRJNA634776:HUN04_16325	FIG00002742	idu(1);Molybdenum_cofactor_biosynthesis	atgcttgaggtgcaattgaaaaaacagcagggccgctttttcatcaatgccggtttctccacggaccgggcaggggtcacggccctgttcggcacctccggtgccggcaaaacatcggttgtcaacatagtggccggcctttcccgtccggacagcgggaaaatcgtcatcgggaataggtgctgctttgattctgaaaaaaagattgacctgcccccggaaaaacggcgcatcggatatgtgtttcaggaagcccggctttttccccacctgagtgtccgggccaacctgacatacggcatgcatctgcagaaaaaagaagatctgtacgtggattttgacagggtggtggatctgttgggcatcaacgggcttttggaccgtcgcccggcaaggcta…	MLEVQLKKQQGRFFINAGFSTDRAGVTALFGTSGAGKTSVVNIVAGLSRPDSGKIVIGNRCCFDSEKKIDLPPEKRRIGYVFQEARLFPHLSVRANLTYGMHLQKKEDLYVDFDRVVDLLGINGLLDRRPARLSGGEKQRVAIGRALLCSPLLLLMDEPLASLDRERKNEVLPFIRDLSLNFKVPILYVSHQMDEIVTLADHMVVLEKGTVASAGPVAKYDMAVGPRALQPLKIRAAHGG
CP054837	HUN04_02980	fig|2294.7.peg.578	294.21	8.198	302.408	peg	CP054837_669867_669340	669867	669340	-	UPF0301 protein YqgE	locus|HUN04_02980,protein_id|PRJNA634776:HUN04_02980			atgaccggcgaaattgcaaagaacatgaagggtaaatttctcatggccgtacccggtctgcctgatccgaattttgcacaaaccctgacctgcatgtgtgagcacaatgagtccggggcgttgggatttatcgtcaataaggtccaccccttgctgacgggcagggagttgtttgaggacctgagcattgagtgcaacgacagcgtggataagctggatatttttctgggcggcccggtgcagccctccggcgtttttgtcctccacggggcgccctttgagtggaatgaaagcctcaaagtcacggactggctggccctgagcaattcacgggatattcttgaggccattgcactgggaaagggccctgaaacctttatgatcatgctgggatgcgcc…	MTGEIAKNMKGKFLMAVPGLPDPNFAQTLTCMCEHNESGALGFIVNKVHPLLTGRELFEDLSIECNDSVDKLDIFLGGPVQPSGVFVLHGAPFEWNESLKVTDWLALSNSRDILEAIALGKGPETFMIMLGCAGWGPLQLDGELGDSAWLTCDLTEEVMFNTSPDLKYEKAMMQI
CP054837	HUN04_25970	fig|2294.7.peg.5078	299.318	3.044	302.362	peg	CP054837_5880225_5879752	5880225	5879752	-	hypothetical protein	locus|HUN04_25970,protein_id|PRJNA634776:HUN04_25970			atggcgttatcttcagaagagatcgccgccctggtattcaaacaggcggtacagtctaatatcggagagctggccctagacggccccatgctcagtgttttaatgcaatttgacggaaaaaaaacgctcgggcaggtggcggggcaattgagcatgagtatgacggatatacgaccggtggtggccaagcttgtcgaatcccggctgattcaacgcgttagcgcggccgttgccgctgtggatcaggactttatggattttctgacctcccaaatggccattgccatcggtcccctgggcggcctgattattgaggacagcatggaaattctcggatatgccggcagccatcttcccacacgacaggctgccgaattggtgaatctattatccagggaa…	MALSSEEIAALVFKQAVQSNIGELALDGPMLSVLMQFDGKKTLGQVAGQLSMSMTDIRPVVAKLVESRLIQRVSAAVAAVDQDFMDFLTSQMAIAIGPLGGLIIEDSMEILGYAGSHLPTRQAAELVNLLSREIPREEKRIEFKQAMLQKIREKGYL
CP054837	HUN04_16790	fig|2294.7.peg.3273	292.183	6.464	298.647	peg	CP054837_3780542_3780727	3780542	3780727	+	hypothetical protein	locus|HUN04_16790,protein_id|PRJNA634776:HUN04_16790			atggaaaaaaacaaagaacgccgggagcgggaagaaaggcggtccggagttgaccgtcgcagactcaacacatcaaattatacgggggttgaaaagcgatccaaccccgaatgcagaaacggtgttgaccgtcgggatgacggggaaacctggattgaatacctggcgccggttcgaaaaaaataa	MEKNKERREREERRSGVDRRRLNTSNYTGVEKRSNPECRNGVDRRDDGETWIEYLAPVRKK
CP054837	HUN04_05830	fig|2294.7.peg.1133	286.845	11.451	298.296	peg	CP054837_1268116_1268535	1268116	1268535	+	Nucleoside diphosphate kinase (EC 2.7.4.6)	gene_name|ndk,locus|HUN04_05830,protein_id|PRJNA634776:HUN04_05830	FIG00000251	isu;Purine_conversions isu;pyrimidine_conversions	gtggaaagaaccttatccattattaaaccagacggtgtccaaaagaatattattggtgaagtcatcaagcgttttgaaaccaacggcatcaaaattgccgccatgaaaatgattcacctgacaaagccccaggccgaaggattttatgcggtccacaaggaacgccccttcttcggcagcctcaccgatttcatgacctccggccccatcgttgtcatggtccttgagggggaaggcgttatcgccaaaaacagaaaactcatgggtgcgaccaactttaaagaagccgaagaaggcaccatccgcagggagtacgccactgacattgaaaaaaatgtcgtccacggctccgacgctccggaaaccgccgcttttgaaatcggctactttttcaacgac…	MERTLSIIKPDGVQKNIIGEVIKRFETNGIKIAAMKMIHLTKPQAEGFYAVHKERPFFGSLTDFMTSGPIVVMVLEGEGVIAKNRKLMGATNFKEAEEGTIRREYATDIEKNVVHGSDAPETAAFEIGYFFNDLEIQNR
CP054837	HUN04_02330	fig|2294.7.peg.454	293.907	2.969	296.876	peg	CP054837_546697_547182	546697	547182	+	hypothetical protein	locus|HUN04_02330,protein_id|PRJNA634776:HUN04_02330			atgatcgaaatcatggtcgtcatcgccattgccgcacttgccgctgtcctcgccatcacacagttgcagccccagatacacaggtccaggaccaagtcagccgcccgtcaaatgcgggcggatatccagaaagccaaactcgaagcgattaaacaaaacgccaattgcattatttttcttacccttgccgccggaggaaatcccggctcttacctaacctgcgttgataaaaacagtgatggcgactgcgatgatgcaggagatttcaccctcagccagttgaatttcagcgactatcccccggcccaattgaccagcgagacatttcccggaggatctggttttaaatttaattccagggggatgccggaacaaatagggaatacaggcatagtgcct…	MIEIMVVIAIAALAAVLAITQLQPQIHRSRTKSAARQMRADIQKAKLEAIKQNANCIIFLTLAAGGNPGSYLTCVDKNSDGDCDDAGDFTLSQLNFSDYPPAQLTSETFPGGSGFKFNSRGMPEQIGNTGIVPGSATIDCATDAAYSLKVVLAAGGRVKIE
CP054837	HUN04_09795	fig|2294.7.peg.1906	291.633	3.898	295.531	peg	CP054837_2126681_2125695	2126681	2125695	-	ABC transporter substrate-binding protein	locus|HUN04_09795,protein_id|PRJNA634776:HUN04_09795	FIG01963663	ff	atgaaaaaaataatgctgacagcggcggccgtccttttgtccgcagccatgtgtttgtcccctgtgcaggctgaaaaacaggtatatatcggcatttcaaagattgtggcccacccggccctggatgccctggaacagggggttcaggacggggtgaaggaaacctttcccaatgcccggttcgacctgcagaacgccaacggagagatgtccacggccgcctccatcgcacagaaattcaaggcggaaaaggtggatattgccgtgggcatcgccacccccacggcccaggccctggtgaataccatcaagaaccggcccgtgctcttctgcgccgtgaccgaccctgaaggggcggggctggtgagatccgtgaagcacggggaaaagggcgtgacc…	MKKIMLTAAAVLLSAAMCLSPVQAEKQVYIGISKIVAHPALDALEQGVQDGVKETFPNARFDLQNANGEMSTAASIAQKFKAEKVDIAVGIATPTAQALVNTIKNRPVLFCAVTDPEGAGLVRSVKHGEKGVTGTSDMTPVKEQIMLLNRIKPIKTLGHVYCSGEANAVALAGIAKAVCKELGIKFVETTVTNSAEVKQAVQTIAPRVDGIYLSNDNTVFSALAAVTAVAMKHKIPVMSADPSSAESNDVLAAWGFDYYKMGRVTGRVAADIINGAKPEEIPTIYMTDPSDVDLLINLDVAAKLGLVIPETIVETANKIIENGKLTSK
CP054837	HUN04_05520	fig|2294.7.peg.1072	287.085	7.58	294.665	peg	CP054837_1201428_1200160	1201428	1200160	-	Enolase (EC 4.2.1.11)	gene_name|eno,locus|HUN04_05520,protein_id|PRJNA634776:HUN04_05520	FIG00000118	isu;Glycolysis_and_Gluconeogenesis	atgacggaactgattgatgtcagggcaagggaaattgttgattccaggggcaaccccaccgtggaagtggatgtgaccctggcctgcggcgcccacggccgggccgccgtgccttccggtgcgtccacgggtacccgtgaagcgctggaactgagggataatgccgataaccgtttcatgggcaaaggggtgctcaacgccgtggccaatgtcaatgaggtgatcgccccggaaatcatcgggtacgacgccatggaccaggccggcctggaccggaccatgattgatatcgacggcacggacaataagtcccgtctgggggccaatgccatcctgggcgtatccatggccgctgcccgggcggcggctgatgcctgcgatatccccctgtaccagcat…	MTELIDVRAREIVDSRGNPTVEVDVTLACGAHGRAAVPSGASTGTREALELRDNADNRFMGKGVLNAVANVNEVIAPEIIGYDAMDQAGLDRTMIDIDGTDNKSRLGANAILGVSMAAARAAADACDIPLYQHLGGINARVMPVPMMNIINGGAHAANNLDIQEFMILPVGAPSVTEAVRMGAETFHNLKKILKGQGLSTGVGDEGGFAPNLQSNEEAIEYIIRAIEAAGYRPGKDIGIGLDAAASEFFKEGKYVFESEGRELSAEELIDYYESLVDKYPLYSIEDGLAEGDWDNWELMTQRLGNRIQIVGDDIFVTNPDIFKKGIARGVGNSILIKLNQIGTVTETLDTIQMAKESGYTTVVSHRSGETEDTFIADLAVGVNAGQIKTGSMSRSDRVA…
CP054837	HUN04_20430	fig|2294.7.peg.3990	290.418	3.688	294.106	peg	CP054837_4636800_4632367	4636800	4632367	-	heterodisulfide reductase, subunit A/methylviologen reducing hydrogenase, subunit delta	locus|HUN04_20430,protein_id|PRJNA634776:HUN04_20430	FIG00023463	idu(11);Hydrogenases icw(2);Anaerobic_respiratory_reductases	atggaaaaaaagaatcttgcgggttctgttatggttatcggctcggggatcgccggcatccaggcctctctggatctggccgattccggatttttagtccacctggttgaaaaacagccccagatcggcggggccatggcccagctggacaaaacctttcccaccaacgactgcgccatgtgcgtcatctcacccaagctggtggaggccgggcgccacttaaacattgatcttcataccctctcccgggtcaccgccgtggacggggaggcaggggatttcaccgtcacccttgaaaaaaaggcccggtacgtggatccggacaaatgcacggcctgcggggaatgcgccaaggcctgcccggtggaggtggacaacagctttgaccagaatctttcc…	MEKKNLAGSVMVIGSGIAGIQASLDLADSGFLVHLVEKQPQIGGAMAQLDKTFPTNDCAMCVISPKLVEAGRHLNIDLHTLSRVTAVDGEAGDFTVTLEKKARYVDPDKCTACGECAKACPVEVDNSFDQNLSKRKAIFKLYPQGMPGAFAVDKRSTAPCKATCPAHVSVQGFIALMNQGKFHEALQLFKSDHPFPGSCGRVCHHPCESVCTRGDADQPLAIQHLHRYLADLDLASDSPWLPDIRGNREEKIAVVGAGPAGLTAAWFLAQKGYGVTVFEKLPVKGGMMAVGIPEYRLPKAELEKEIDLIERLGVEIRTSVEFGKDITLESLKSDGYSALFMATGLHGARRLNVKGEDLEGVLMGTEFLRDAALGKARKISGRTLVIGGGNVAVDVALTA…
CP054837	HUN04_23450	fig|2294.7.peg.4588	291.933	1.366	293.299	peg	CP054837_5332373_5332900	5332373	5332900	+	Glycine cleavage system transcriptional antiactivator GcvR	locus|HUN04_23450,protein_id|PRJNA634776:HUN04_23450	FIG00001578	idu(1);Glycine_cleavage_system idu(1);Orphan_regulatory_proteins	gtggaacaaaaattcatcatgaccgcattcggcaaagaccgccccggtatcgtggcagagatttcagaaatcatttttgaacaccagtgcaaccttgaagactcaaacatgggccggctggccgacgagtttaccctgatcctgctgctcagcggctctggggacgacctccaggacaggctctcccgggactgcaaacgtctggagcgtgaaaaggacatctatgtctttatccgccccctggactggcggcgcccggaggccaaaaacggcaacgggtaccataccattgaggtggaaggaattgaccaggccggtattgtttacaaggtttcaaagctgctggccggcgaacagatcaacatcgaaaccctgaggtccaagaagaaattctctccg…	MEQKFIMTAFGKDRPGIVAEISEIIFEHQCNLEDSNMGRLADEFTLILLLSGSGDDLQDRLSRDCKRLEREKDIYVFIRPLDWRRPEAKNGNGYHTIEVEGIDQAGIVYKVSKLLAGEQINIETLRSKKKFSPNSGTAMYAMMINAKVPDTITLDALGDKLEELANELHVDITLD
CP054837	HUN04_17770	fig|2294.7.peg.3461	287.857	5.041	292.898	peg	CP054837_3998936_3999412	3998936	3999412	+	FIG000325: clustered with transcription termination protein NusA	locus|HUN04_17770,protein_id|PRJNA634776:HUN04_17770	FIG00000325	icw(1);NusA-TFII_Cluster isu;Transcription_factors_bacterial	atgggatttatcagacagaaagaattgggcaggattgaactaaaggttcatgaggtggcagcaccgctgttcgcagctgaaaaatatgagttggtccatgtcgagtgcgtcaccagcaaccgggagaagatcgttcggctttacatggataaacccggcggggtcaccctggacgactgcgtgtccgtcagccgggaactgggggacctcatagacgtacacatcgaagagatcggcagctacaggcttgaggtctcttccccgggccccaaccgccccttgaacaccagagaagattttctgcggtttgaaggacagcggattaagattgaactccatgagccgatcagcggccagaaaaagttcaccgggattcttgagaagactaacaatgattct…	MGFIRQKELGRIELKVHEVAAPLFAAEKYELVHVECVTSNREKIVRLYMDKPGGVTLDDCVSVSRELGDLIDVHIEEIGSYRLEVSSPGPNRPLNTREDFLRFEGQRIKIELHEPISGQKKFTGILEKTNNDSVVIAVDGKSLEIDGMMITKAMLAGQ
CP054837	HUN04_17640	fig|2294.7.peg.3438	285.263	7.073	292.336	peg	CP054837_3969601_3970212	3969601	3970212	+	ATP-dependent Clp protease proteolytic subunit (EC 3.4.21.92)	gene_name|clpP,locus|HUN04_17640,protein_id|PRJNA634776:HUN04_17640	FIG00000028	icw(2);Proteolysis_in_bacteria,_ATP-dependent isu;cAMP_signaling_in_bacteria icw(1);Proteasome_bacterial	atggttgttgaacagagcaacaggggagaacgtgcctatgacatttattcacggctattgaaggacaggattattttcctgggctcggccattgatgatgaaatcgcaaacctcattgtggcccagctgctctttcttgaatctgaagatcctgaaaaggatatcagcttctacatcaattcccccggtggcgtggtaacggccggcatggccatttacgacaccatccagtacattaagccggatgtggcaacggtgtgcatcggacaggccgccagcatgggcgccctgcttctggctgccggcaccaccggaaaacggtttgccctgcccaattccaggattatgatccaccagccgctgggcggtgcccagggccaggccacggacattaaaatc…	MVVEQSNRGERAYDIYSRLLKDRIIFLGSAIDDEIANLIVAQLLFLESEDPEKDISFYINSPGGVVTAGMAIYDTIQYIKPDVATVCIGQAASMGALLLAAGTTGKRFALPNSRIMIHQPLGGAQGQATDIKIQANEILRMKDNLNQILSTHTGQTLEKVAEDTDRDYFMSGTEAKEYGLVDRVVADRKELEQVSDEEASKES
CP054837	HUN04_12845	fig|2294.7.peg.2495	291.819	0	291.819	peg	CP054837_2819758_2819567	2819758	2819567	-	hypothetical protein	locus|HUN04_12845,protein_id|PRJNA634776:HUN04_12845			atgtcaagtataccttcaagagatataagcggaacgtgtgacggtgaatgccgtaatctggtcagggaaggcgaagagagccgccaggcctgtattgagtctgtggcctacagtatcgaagaggccgtgcccagtgtgtcctgggccagttccagaaatgtggctccaggatttttcggggggcatgtgtag	MSSIPSRDISGTCDGECRNLVREGEESRQACIESVAYSIEEAVPSVSWASSRNVAPGFFGGHV
CP054837	HUN04_18215	fig|2294.7.peg.3550	286.502	1.603	288.105	peg	CP054837_4102134_4101085	4102134	4101085	-	ABC transporter, periplasmic spermidine putrescine-binding protein PotD (TC 3.A.1.11.1)	locus|HUN04_18215,protein_id|PRJNA634776:HUN04_18215	FIG00005022	icw(3);Polyamine_Metabolism	atggtagtattactggcaatgtttttttgttttatggccgctccggcaggggccgaaaccctggaacttttgacctggaaagggtatgcccccaaggtgctggtggaaaaattcgaagcccagaccggcatcaaggtcaaggtcacctacaccaacaacgaagagatgatcgccaaactgcgggccacccgcggcgccggattcgacctggcccagcccagccaggaccggatctcatcggttcaggccaagtataagatctaccaggccatggacatgtcccggatcaaacaggaccagatcatcacctccatgctggacgccgtgaaaaacaacaccatggtcaagggcaacccccatgccgtgcccttctgctggggcacctccggcctggtggtc…	MVVLLAMFFCFMAAPAGAETLELLTWKGYAPKVLVEKFEAQTGIKVKVTYTNNEEMIAKLRATRGAGFDLAQPSQDRISSVQAKYKIYQAMDMSRIKQDQIITSMLDAVKNNTMVKGNPHAVPFCWGTSGLVVNKKMAPAAADYSDLLNSAYSGRVSYRLKRPTLIAMAFAMGDDPFAKYSDAAAYKALMDSVGNELIAKKGLVKNYWTNGDALLQSMRANEVYLAMAWDNGGWKLHEENPDIDFVAPKSGALGWIDTFAIPAKAKNVDGAYKWINFMLNPENAAVFTNLEKYGTASKGAIKLTDAKVRGNFERSFSDADIDNIKWYPPVPAKLESIEGMVLDKVKAAK
CP054837	HUN04_09565	fig|2294.7.peg.1860	284.857	3.017	287.874	peg	CP054837_2069154_2070269	2069154	2070269	+	Branched-chain amino acid ABC transporter, amino acid-binding protein (TC 3.A.1.4.1)	locus|HUN04_09565,protein_id|PRJNA634776:HUN04_09565	FIG00055715	icw(3);ABC_transporter_branched-chain_amino_acid_(TC_3.A.1.4.1)	atgaaatctattctgaaatcttttgctgttgcatttgccgcaactgctctgctcgctgcacccggattcgccgcagacaccattaagctcggtgtggccggcgcccattccggcgacctggcatcctacggcctgccgtccgttaatgccgcccagttggtagtcaaaaaaataaacgccaacggcggcgttctgggcaaaaaagttgaactgctggttgaagacgatgtatgtaaacctgaagtggccggcaacaccgccaccaaactggtatccgacggtgccaacctgattctcggacacatctgctccggtgccaccaaagcggccctgggcttctacaaagatgccaaaatcgttgccatgtccccgtctgccaccaatccggacctgaccctc…	MKSILKSFAVAFAATALLAAPGFAADTIKLGVAGAHSGDLASYGLPSVNAAQLVVKKINANGGVLGKKVELLVEDDVCKPEVAGNTATKLVSDGANLILGHICSGATKAALGFYKDAKIVAMSPSATNPDLTLSGEYPNFFRTIPHDAKQAQLQVQFATKTLGVKTVAILHDKGDYGKGQAELAKKYFEEAGVEVVLFEGVTPGAVDYSAIVTKVRRKKPELVVWGGYHPEASKIVTLMRKKRMKTLFMGADGVKDDTFIKVAGKYAEGVYATGPMDISNNPLAKQAKKEHQDEFGSDPGAFFDAAYSAALAMLNAVEKAGSTDYDAVVKALQTEYVDTPLGKIRFDQAGDATGIGFTVYQVKDGKFTEQK
CP054837	HUN04_25920	fig|2294.7.peg.5068	279.931	7.399	287.33	peg	CP054837_5871342_5871731	5871342	5871731	+	gliding motility protein MglA	locus|HUN04_25920,protein_id|PRJNA634776:HUN04_25920			atgtataataaaaatcaattaaatgccatagataacgccattaagaaccatcttatcgctactggggttgaccatgttatttacatggacatgagcgggaatgccatcgccaaacatgacaacggcaaaactgcacttgactccactgcatttgccgctcttgctgctgggaatttcgcagcagtggatgcaatggcaaaactggttggagagtctgagttctcccttttatttcataaaggtgaaaaatccagtatccatttcagcaaagtggataacgagaccttactgatctcaatgtttaacaaggatatttcactgggaatcgtgaggctgaaagccgccgaggcaattaaagaaatattgcaggctctctcatctgaggaataa	MYNKNQLNAIDNAIKNHLIATGVDHVIYMDMSGNAIAKHDNGKTALDSTAFAALAAGNFAAVDAMAKLVGESEFSLLFHKGEKSSIHFSKVDNETLLISMFNKDISLGIVRLKAAEAIKEILQALSSEE
CP054837	HUN04_21520	fig|2294.7.peg.4208	277.233	7.835	285.068	peg	CP054837_4884949_4884551	4884949	4884551	-	hypothetical protein	locus|HUN04_21520,protein_id|PRJNA634776:HUN04_21520			atggacagcacgcagaacggcagggaaaggcgaaagcttccaagggcagttttttcagcagaggaaaatctgaccgccgttgccagtctggcggatgatgatggccggcaaaaaaaattcaaggtgatgaatatcagccggggcggcctgggcctggccataaaccgagacgccatttatggaatagctgccggcggtaaactgattctggaccagattaccatcggcattgccggaaaaatagcgccctgcgccctgcccctggaggtggcctgggtgatggaccatgaattccttgaaaatgtgggaatgggctgcaagtttattgacacccgccagggcgccatcgacgatctcgtcgcctttatcaatcagatctttccaggcaggattaagtaa	MDSTQNGRERRKLPRAVFSAEENLTAVASLADDDGRQKKFKVMNISRGGLGLAINRDAIYGIAAGGKLILDQITIGIAGKIAPCALPLEVAWVMDHEFLENVGMGCKFIDTRQGAIDDLVAFINQIFPGRIK
CP054837	HUN04_10790	fig|2294.7.peg.2096	278.373	5.592	283.965	peg	CP054837_2352954_2352181	2352954	2352181	-	ABC transporter permease	locus|HUN04_10790,protein_id|PRJNA634776:HUN04_10790	FIG01311360	ff	atgcaccgtatcctgccatggattctgccggctgcggcgctcatgggatggggtatggcctcacgcctgggctgggtgccggcgtatctgctgccttcgcccggagacaccctggacatggcccggttgtatatactggggaccccggggcaggggccctatgccggccgttttgccggagatgccctggccagcctgggccgggtgggcctggggttcggcctggcaacggtcctgggcctgaccctgggcatctggtccggccgggtgccggcggcggcccgcctgctgaacaccccggtgaacggattgcgggcggtgcccggcatcacctggctgcccctggccatggtctggttcggcatcggcctgaaaacaacggtattcctggtggccctg…	MHRILPWILPAAALMGWGMASRLGWVPAYLLPSPGDTLDMARLYILGTPGQGPYAGRFAGDALASLGRVGLGFGLATVLGLTLGIWSGRVPAAARLLNTPVNGLRAVPGITWLPLAMVWFGIGLKTTVFLVALAAFFPIYLNAASGAAQVNPLLLQAGAMMGVDRVRGTFAILLPAAMPAITTGLRLGLGISWAYLVLGELSGVPDGLGAVIMDARMLGRIDMIVVGIIIIALMGQASDWLLKNGLKFCFKSAARQI
CP054837	HUN04_26350	fig|2294.7.peg.5149	282.657	0	282.657	peg	CP054837_5961910_5962137	5961910	5962137	+	hypothetical protein	locus|HUN04_26350,protein_id|PRJNA634776:HUN04_26350			atggacaaacgtacatttacattttattatgggattattttgattgctgttggtattggtgtgtttttcaggattcccgaggtcgtcagccaggtggagaccattgatttttttaagaataaaatcggtgcggtcaccttctgtttttatttcctgggtttccttctggtacttgccggcggcatcaggattgttaaaaattacaaaaaaaaggaccaggatcgctaa	MDKRTFTFYYGIILIAVGIGVFFRIPEVVSQVETIDFFKNKIGAVTFCFYFLGFLLVLAGGIRIVKNYKKKDQDR
CP054837	HUN04_26385	fig|2294.7.peg.5155	262.933	16.338	279.271	peg	CP054837_5967598_5968068	5967598	5968068	+	hypothetical protein	locus|HUN04_26385,protein_id|PRJNA634776:HUN04_26385			atggttcaaaacaatgatgatattatcgaactgaccgatttggttacagacgcgtcatcgccggaggaagaccaggaaataattgaactcacggacatggcccccttggatgaaaccgagcaaggcgaggcggaccaacctgatttcgaggctttggagattgagggcggaggggaagacgtggaaatcggcccggaggaagaattaagcctggacggagacgccggcaccgatgagacatcggagaccccggttcccgccccggcacctgatgagcagatttccggtgaggatctgtctgccctgaaacgggaagatattgaggctgccctggagcgggtgatagaaaagaaattttcccagaccattgagaccattctctttgaggtcatggaaaag…	MVQNNDDIIELTDLVTDASSPEEDQEIIELTDMAPLDETEQGEADQPDFEALEIEGGGEDVEIGPEEELSLDGDAGTDETSETPVPAPAPDEQISGEDLSALKREDIEAALERVIEKKFSQTIETILFEVMEKVIQKEIVDIKAGLQKDLDDIGRS
CP054837	HUN04_26650	fig|2294.7.peg.5208	273.148	5.92	279.068	peg	CP054837_6044306_6042276	6044306	6042276	-	Acetyl-coenzyme A synthetase (EC 6.2.1.1)	gene_name|acs,locus|HUN04_26650,protein_id|PRJNA634776:HUN04_26650	FIG00022631	icw(1);Pyruvate_metabolism_II:_acetyl-CoA,_acetogenesis_from_pyruvate	atgagtaaaaaagaagttgtcgaaaccacggaagcccaaatcgcagttcattggaaagaagaggaatactattatccgtcgtccaagtttatcggccaggccaacctgactgatcccgacgtctttgaccggttcagtctggacaacttcccagattattttactgaatatgctgagcttctcacctggtacaaatactgggacgaggtactggataccagtgacgcgccctgctacaagtggttcagaggcggtaaaatcaatgcctcttacaactgcatcgaccgccatctgaaagacaataaaaataaaactgccatccactttgtcccggaactggaagaagagcgggtcgaccatatcacctaccaggaactctatgtaagggtgaacgaattt…	MSKKEVVETTEAQIAVHWKEEEYYYPSSKFIGQANLTDPDVFDRFSLDNFPDYFTEYAELLTWYKYWDEVLDTSDAPCYKWFRGGKINASYNCIDRHLKDNKNKTAIHFVPELEEERVDHITYQELYVRVNEFASLLKNDAKLKRGDRVTIHMPMSAELPITMLACARLGVIHSVVFGGFSASACADRIVDSNSRVLITMDAYYRSGKLLNHKQNADEAVKLSAEQDQTVDTVLVWQRYPGKYSSDTPMVDGRDVFVNEALKNHYGARIEPEQMLSEDPLFLMYTSGTTGKPKGCQHGTGGYLAYVTAMSKYIQDIHPEDVYWCMADIGWITGHSFIVYGPLALCASSVIYEGVPTYPDAGRSWRIAQDLDVNIFHTAPTAIRALRKLGPEEPSKYNYH…
CP054837	HUN04_20000	fig|2294.7.peg.3904	272.165	5.874	278.039	peg	CP054837_4540582_4542546	4540582	4542546	+	Acetyl-coenzyme A synthetase (EC 6.2.1.1)	gene_name|acs,locus|HUN04_20000,protein_id|PRJNA634776:HUN04_20000	FIG00022631	idu(6);Pyruvate_metabolism_II:_acetyl-CoA,_acetogenesis_from_pyruvate	atgagtgaattcaagttccatgcacccgatcagttccgtgaaaatgcctggattaaaaccatggaggaatacaaggccatgtaccgggagtccattgacgatcccgaaggcttctggggcagaatcgccgaagaattctattgggaaaagaagtgggacaaggtcagggattttaattacagcctttccaagggcccggtctccattaaatggtttgaaaacgccaaaaccaatatcacctataactgcctggaccgccacctggacacccggggcgaccagaccgccctgatctgggaaggaaacaacgtgggcgaggatctggagatcacctataaacagctccatgaaaaggtctgctgttttgccaatgccctgaaggaaaggggggtgggcaag…	MSEFKFHAPDQFRENAWIKTMEEYKAMYRESIDDPEGFWGRIAEEFYWEKKWDKVRDFNYSLSKGPVSIKWFENAKTNITYNCLDRHLDTRGDQTALIWEGNNVGEDLEITYKQLHEKVCCFANALKERGVGKGDRVAIYMPMIPELAVTMLACARIGAIHSIVFGGFSAEALANRILDSFCKVLVTTDGVMRGAKAVPLKGNADAALAMCEDKGHRVETCFVVRRTNSEIEMYPDRDLWWHEAANAQKPDCPVEWMDAEDPLFILYTSGSTGTPKGVQHNVGGYMVYTGTTFKYIFDYHDGDIYWCTADIGWVTGHSYIVYGPLSQGATSLMFEGVPTYPDPGRFWATVDKWKVNQFYTAPTAIRALMAQGEEWVEKYDLSSLRLLGTVGEPINPEAW…
CP054837	HUN04_26055	fig|2294.7.peg.5094	269.617	7.773	277.39	peg	CP054837_5907535_5907041	5907535	5907041	-	tRNA-specific adenosine-34 deaminase (EC 3.5.4.-)	gene_name|tadA,locus|HUN04_26055,protein_id|PRJNA634776:HUN04_26055	FIG00000291	idu(2);tRNA_processing idu(2);tRNAmodification_position_34	atgaatgatgaatactacatgatgcttgccattaaggaggcacaaaaagcagaagagatggatgaagtcccggtgggggctgtcattgtggatgagaaccagcggatcatcggccgggggtttaaccggcccatttctacccatgatcctacgagccatgcggaaatcaatgccatacgcgcggcctgtaaccgcctgaacaattaccgtctgcctaaaaccagcctctatgtgaccatcgaaccctgcatcatgtgtatgggcgccattattcatacccggatcgaccgggttgtttacggtgcgccggatcccaaatggggggcggccgcttcattatataaaatggcggaagatcatcgattgaaccacagcccggaaattgtgccgggcatatgc…	MNDEYYMMLAIKEAQKAEEMDEVPVGAVIVDENQRIIGRGFNRPISTHDPTSHAEINAIRAACNRLNNYRLPKTSLYVTIEPCIMCMGAIIHTRIDRVVYGAPDPKWGAAASLYKMAEDHRLNHSPEIVPGICEEEAKAIIKGFFRKKRRNRDKHSCCGNPVGG
CP054837	HUN04_19295	fig|2294.7.peg.3763	272.699	3.349	276.048	peg	CP054837_4373352_4372204	4373352	4372204	-	Isovaleryl-CoA dehydrogenase (EC 1.3.8.4)	locus|HUN04_19295,protein_id|PRJNA634776:HUN04_19295	FIG00138712	icw(3);HMG_CoA_Synthesis	gtggattttgaccttaccaaagaacaggaaatgatccgtaaagaagtcagaaagtttgcccagaaggaaatcgcccccatcgctgcagagcttgacgaaaacgaggaattttccgaagcgctgacccggaagatgggtgaaatcggtttgttcggcatgtttgtttcagaggaatatgagggacaggcaatggattatatttcctatatcattgccgtggaggaaatcgccaggattgacggttcccaggcagcaaccattgccgctggcaattccctggggattggccccctgttctacttcggcaccgaggcgcagaagaaaaaatacctgcccaaactctgtgccggggagggcctgtggggtttcggcctcaccgaacccacggccggttccgat…	MDFDLTKEQEMIRKEVRKFAQKEIAPIAAELDENEEFSEALTRKMGEIGLFGMFVSEEYEGQAMDYISYIIAVEEIARIDGSQAATIAAGNSLGIGPLFYFGTEAQKKKYLPKLCAGEGLWGFGLTEPTAGSDAGGSKTTAVLDGDEWVINGSKIFITNAACDMTMGVTVQAVTGERENGKPEYSCILVEAGTPGFKAVPMHKKMMWRASNTAELYFDNVRVPKENILGNKGDGFHQMLATLDGGRLSIGAMGLGGAQGAFDLALKYAREREQFGQPISKFQAVAFKLADCAMEIECARNLLYKACWLKSNHKPYEKEAAMGKLYCSEVMSRVADHAVQIHGGYGLMKEYNVERFYRDQKLLEIGEGTSEVQRLVISRYIGC
CP054837	HUN04_21690	fig|2294.7.peg.4242	274.285	1.252	275.537	peg	CP054837_4919645_4919836	4919645	4919836	+	hypothetical protein	locus|HUN04_21690,protein_id|PRJNA634776:HUN04_21690			atgtgtgaagccaatgcatatctcatggaagaaaacggtgaggaaaccctgctcatggaagcggtggacaaggtggagcccgatgaaaacggtatccgcctgatttctattttcggagaccagaaattcgtcaagggaaaaatacattccctctccctggtggaccacaaggtttatatcagaaccgaataa	MCEANAYLMEENGEETLLMEAVDKVEPDENGIRLISIFGDQKFVKGKIHSLSLVDHKVYIRTE
CP054837	HUN04_19275	fig|2294.7.peg.3759	269.961	4.159	274.12	peg	CP054837_4368524_4367889	4368524	4367889	-	transcriptional regulator, XRE family	locus|HUN04_19275,protein_id|PRJNA634776:HUN04_19275	FIG01064265	ff	atggaaaaaaaagagaatattccccatatcaatgtggattattttgaggacctcaccggcaatatcaaaaacggagaggccggggaggtggacgaggtcggaacccggatacggcagcttcggcaggagcggggaatttccctggacgacctgtccagcctcacgggcttcagcgtggaacggctgacggatattgaaagcggtaaggaaagcccccagctgggcatggtcatgaaactctccaaggccctggatgccgccgtgggacgcctggtatccggcatgggcaccaaactttactccattacccgtaaagacgaccgcaaacagatttcacgctccgcctccaaaaccgggaaacagaatgtatactcctatatgagcctggctccggaagtc…	MEKKENIPHINVDYFEDLTGNIKNGEAGEVDEVGTRIRQLRQERGISLDDLSSLTGFSVERLTDIESGKESPQLGMVMKLSKALDAAVGRLVSGMGTKLYSITRKDDRKQISRSASKTGKQNVYSYMSLAPEVQGRHMEALIVQLEKTEDSEISVHNGEEFIFVLEGTANLTIAKDSYDLEPGDSAYYLSTTPHYLTAKTDKATILAVLYE
CP054837	HUN04_22235	fig|2294.7.peg.4348	265.396	6.843	272.239	peg	CP054837_5055910_5056401	5055910	5056401	+	TRAP dicarboxylate transporter, DctQ subunit, unknown substrate 3	locus|HUN04_22235,protein_id|PRJNA634776:HUN04_22235		icw(1);TRAP_Transporter_unknown_substrate_3	gtggggctggaaaaaaccattgccgctgtatccaccgccctgaaatggaccggttccctgttcctggcgatgatgatgtttttgacggccctggatgtggcctgccgctatatgcttaatgcccccattgccggtgccctggaactggtggagtacatgatggcggtgctgattccattcagtgtcgcctattgcgcatactgccgcgcccatgtgtccgtggaattcatcatggaaaaattcccccgcagggtgagaaaggcggtttatatccccgtatccctggtttccctggcctttctcggggtgattacctggcagacctgcctctatgtggtggaaacctttgaatccaaactgacctcttcggtgctcctcattgccacctatccctttgtg…	MGLEKTIAAVSTALKWTGSLFLAMMMFLTALDVACRYMLNAPIAGALELVEYMMAVLIPFSVAYCAYCRAHVSVEFIMEKFPRRVRKAVYIPVSLVSLAFLGVITWQTCLYVVETFESKLTSSVLLIATYPFVIPIALGMGAFTLILLHDLLTGGPVEWRVKE
CP054837	HUN04_03795	fig|2294.7.peg.735	267.424	4.256	271.68	peg	CP054837_854997_854659	854997	854659	-	Late competence protein ComEA, DNA receptor	locus|HUN04_03795,protein_id|PRJNA634776:HUN04_03795			atgtcgcgttcgctaacggtgatcaggaatttttttaaatttcaaaatttaggaggaaatcagatgaaaaactttaaacgaaccatctcgatccttttgattggcgtattcatggcatgtatcatggtcccggccatggccgacaccggaacggtgaatatcaatacggccagcaaggaagagcttatgacgttgaaatatgtaggtgaaaaaattgcagaacgtattattgaatacagaacggcgcacccttttgaaaagcccgaagatataatgaatgttaaaggcgttggggctaaagtgtttgaggtgaataaagacaaaattgttgtcacctga	MSRSLTVIRNFFKFQNLGGNQMKNFKRTISILLIGVFMACIMVPAMADTGTVNINTASKEELMTLKYVGEKIAERIIEYRTAHPFEKPEDIMNVKGVGAKVFEVNKDKIVVT
CP054837	HUN04_04980	fig|2294.7.peg.966	265.331	4.286	269.617	peg	CP054837_1103340_1102780	1103340	1102780	-	hypothetical protein	locus|HUN04_04980,protein_id|PRJNA634776:HUN04_04980			atgagaaaagaaaatgtgctggttgccgtattgattgtgatgattgcgggtgggatttacggttacaacgctaacaaatcaaaagaaacggcccggccagaacatgcgtcacagacccggcaggctgtttttgaaggctctgccccggtccaggcggcaaccggccaggaaatccagacggggggcatccagtggaaggattttaccccgggaatggccagggccagggaggagaacaaaagcatcttcctttatttccatgccccctggtgtacctattgcaccaagctgaaaaagaccaccttcagggatgcaaaggttcaatcctatctgaatgaaaactttgtcagcatcagtgtcaataccgatgtaaaccaggcccttgcccaggaatggcgg…	MRKENVLVAVLIVMIAGGIYGYNANKSKETARPEHASQTRQAVFEGSAPVQAATGQEIQTGGIQWKDFTPGMARAREENKSIFLYFHAPWCTYCTKLKKTTFRDAKVQSYLNENFVSISVNTDVNQALAQEWRVRGLPTMWFLAPDGKKINQMPGFVEAGQLLKILEYIHTKSYTTMDFREFMKNG
CP054837	HUN04_20130	fig|2294.7.peg.3930	262.612	4.429	267.041	peg	CP054837_4569836_4569294	4569836	4569294	-	Rubrerythrin	locus|HUN04_20130,protein_id|PRJNA634776:HUN04_20130	FIG01306733	idu(7);Oxidative_stress idu(7);Rubrerythrin	atgaaaacctatgtatgttcagtttgcggctattcccatgaaggtgacgatgcacctgaatcctgcccccagtgcggggcggtaaaatccaaattcaccgtacaggaaggtgaactggtctgggccgacgcccatgccatcggcgtggccaaagatgtggatcctgaaatcctccagggcctgaaagataatttcatgggcgaatgtaccgaagtcgggatgtacctggccatgagccgccaggccgaccgggaaggatatcccgaagtggccgaggcatacaaacggatcgcttttgaagaggctgaacatgcagccaagtttgccgaactgctgggtgaggtagttgaggcggacaccaaagccaacctccaggcccgtgtcctggctgaaaacggc…	MKTYVCSVCGYSHEGDDAPESCPQCGAVKSKFTVQEGELVWADAHAIGVAKDVDPEILQGLKDNFMGECTEVGMYLAMSRQADREGYPEVAEAYKRIAFEEAEHAAKFAELLGEVVEADTKANLQARVLAENGACKGKKDIAVRAKELGYDAIHDTVHEMCKDEARHGMAFEGLLNRFFK
CP054837	HUN04_00965	fig|2294.7.peg.188	256.344	8.588	264.932	peg	CP054837_222236_221313	222236	221313	-	5,10-methylenetetrahydrofolate reductase (EC 1.5.1.20)	locus|HUN04_00965,protein_id|PRJNA634776:HUN04_00965	FIG00000453	idu(8);One-carbon_metabolism_by_tetrahydropterines idu(8);Methionine_Biosynthesis idu(8);5-FCL-like_protein	atgaaaactgaaagcagactggaaaaagtactggccgcaggccacatcgcagtaacctctgaagtgggtcctcccaggggttgcggagttgaaatcgttaaagaaaaagccaacatgatcaaggattatgtggacggcatcaatattacggacaaccagaccgccatggtcagaatgtcctccatcgccggcggcgtcatcatcaagcagatggggctggatcccatcatccagatggtatccagggacagaaaccgtctggccatgcaggcggatatcatcggcgcatatgccctgggcatcaacaccatgctctgcctctccggcgatcatcccaagttcggcgaccatcccatggccaaaccggtttacgatatcgactcggtgaatatgcttaag…	MKTESRLEKVLAAGHIAVTSEVGPPRGCGVEIVKEKANMIKDYVDGINITDNQTAMVRMSSIAGGVIIKQMGLDPIIQMVSRDRNRLAMQADIIGAYALGINTMLCLSGDHPKFGDHPMAKPVYDIDSVNMLKMVKDMRDESKFQGGADIKNPPKMFIGAAANPFADPFELRVARLAKKVAAGVDFIQTQCIFNMDKFEKWMEGVCDRGLHEKVHILAGITPMKSLGMARYMKNKVPGMDVPDEVIKRLEGVSKEQQPEEGIKMAIEQMERLKEVKGVAGFHIMAIEWEERVHELVEGAGLYPRPEV
CP054837	HUN04_15545	fig|2294.7.peg.3026	258.569	4.309	262.878	peg	CP054837_3500501_3501058	3500501	3501058	+	hypothetical protein	locus|HUN04_15545,protein_id|PRJNA634776:HUN04_15545			atgaccattcacaccatgattgatatcctgttttttctcggaaccattatgttcagcattggtcttgtatggacctctgccggacggaaaaccggggcaggcatgatatttgttgcgggaatgacttgccatggcatttccctgctcatgcggtattcaaccagtttccccctgcttccggtctaccagggaccgttttttatcccatttgcagcgggcctcctgggcagcttggggaaattccggggactgccccggaagaataccgtgggaaataccggtgacgaagtcccgcacaactatcatgaacatccctccctcatcctgccccggctccttctggtaacggtattgtcatggacggcctgtatttttcccaatgatttttacctgcccttt…	MTIHTMIDILFFLGTIMFSIGLVWTSAGRKTGAGMIFVAGMTCHGISLLMRYSTSFPLLPVYQGPFFIPFAAGLLGSLGKFRGLPRKNTVGNTGDEVPHNYHEHPSLILPRLLLVTVLSWTACIFPNDFYLPFLQFKTLFSPLFFFMGVAGKALFLLAALPAVMILAGRRAWACAGGAPIAISLL
CP054837	HUN04_16995	fig|2294.7.peg.3311	262.448	0	262.448	peg	CP054837_3824947_3824762	3824947	3824762	-	Twin-arginine translocation protein TatA	gene_name|tatA,locus|HUN04_16995,protein_id|PRJNA634776:HUN04_16995	FIG00138313	isu;Cluster-based_Subsystem_Grouping_Hypotheticals_-_perhaps_Proteosome_Related isu;Twin-arginine_translocation_system	atgattggtggaatcggaatgcctgaactgataattatccttgttatcatcctcatcattttcggtgcagggaaactgccggaaatcggagccgggctgggcaaaggcattaaaaactttaagaaagccacaaaagaacccattgaagacaaaaaggacgaaccggaaaaaatcgaaaaagattaa	MIGGIGMPELIIILVIILIIFGAGKLPEIGAGLGKGIKNFKKATKEPIEDKKDEPEKIEKD
CP054837	HUN04_19305	fig|2294.7.peg.3765	262.072	0	262.072	peg	CP054837_4374652_4375074	4374652	4375074	+	universal stress protein family	locus|HUN04_19305,protein_id|PRJNA634776:HUN04_19305			atgacttttcaaacaattttaaatcccgtcgacgggtctgagcattccaggaatgccacccgatatgccatcaccctggcagaaaaatttaactccaaagttgttcttctccactgccacaaccggtttccggtggtattgtccgaaccctatttccagcaggccataaatgaaatcatgaaagcctcggaaaccctggtccagccctttgaggagatgttggaggaatccggtgtggattatgaagtcaggattctggaagggctgcccggctccaccgttgccgaggtggtacgaattgaaaagattgatcttgtggtcatgggatccaggggggtatctgattttgaggggcttttcctggggtcggtggcccaccaggtactccataaatctgac…	MTFQTILNPVDGSEHSRNATRYAITLAEKFNSKVVLLHCHNRFPVVLSEPYFQQAINEIMKASETLVQPFEEMLEESGVDYEVRILEGLPGSTVAEVVRIEKIDLVVMGSRGVSDFEGLFLGSVAHQVLHKSDCPVFIVK
CP054837	HUN04_17105	fig|2294.7.peg.3333	259.611	1.196	260.807	peg	CP054837_3846283_3846684	3846283	3846684	+	Methylmalonyl-CoA epimerase (EC 5.1.99.1)	gene_name|mce,locus|HUN04_17105,protein_id|PRJNA634776:HUN04_17105	FIG00003953	ff	atgaaaattttaaaaattgaccacctcggtattgcagtttccagtattgatgaaaaaaagaatttttggaccgacgccttggggctttcctttgagggaacggaaaccgttgaggcccagaaagtgaccaccgcatttcttccagtgggcgaaagtgaagtagaactcctggaatcgacctccgatgacggccccgtagccaagtacattgagaaaaaaggtgaaggcatccagcatgtggccttccgggtcgaaaatattgaagaggccctggctgaactgaaggaaaaagggattcaactcatcgaccaggtgccccgcaaaggggccggcggtgccaagatcgcattcctgcatcccaaagccacctcgggtgtgctggtggaactgtgcgaaaga…	MKILKIDHLGIAVSSIDEKKNFWTDALGLSFEGTETVEAQKVTTAFLPVGESEVELLESTSDDGPVAKYIEKKGEGIQHVAFRVENIEEALAELKEKGIQLIDQVPRKGAGGAKIAFLHPKATSGVLVELCER
CP054837	HUN04_03705	fig|2294.7.peg.720	258.052	2.069	260.121	peg	CP054837_828827_829756	828827	829756	+	FIG003573: hypothetical protein	locus|HUN04_03705,protein_id|PRJNA634776:HUN04_03705			atgcctttacccctgacccatccggccgtgatcaaggaaaccctcaaagggatttccttttgcatcctgatattcggtgcggttgtggcctttcccctgctggggatattcgccctgttgcttctgcccctgccggtgttgttttaccggctcaaggtgggacggaactgcgggctggccatcgtgacagtcagctttctcattttgctgctcatgacacggggactggcattcgatattctctattttggatccttgctcatgaccggcctgttcttaggcgagtgcctggaacgccacctggacatccagaaaaccatcggatacaccacggccctggttacgggatcggcctttgccgcctttttcctgtataccctcacccagggacagggcatg…	MPLPLTHPAVIKETLKGISFCILIFGAVVAFPLLGIFALLLLPLPVLFYRLKVGRNCGLAIVTVSFLILLLMTRGLAFDILYFGSLLMTGLFLGECLERHLDIQKTIGYTTALVTGSAFAAFFLYTLTQGQGMEAILTEYLGTYFKMTAEVYSEMGIEQGQIEQLNSAFMVILPGMFLISYISTIWLNILIIRNMLKKRGVELKSIDCLNRYRAPELLVWAVIGLGLALMLPVQPLKIIGINCMIVLMLVYFFQGIAVVSFYFQKKGTPMAFKVFCYSLIALQVYVLILVIGLGFFDNWINFRKINTAA
CP054837	HUN04_01375	fig|2294.7.peg.269	256.703	2.537	259.24	peg	CP054837_342657_342184	342657	342184	-	hypothetical protein	locus|HUN04_01375,protein_id|PRJNA634776:HUN04_01375			atggggcgctttctggcaggcgtgccggccattgtgctggccgcctgcatttttacgtcggccctggcttcagggcagggggatcgctacctggctgtggtccagtttccccaaggccgcgaattgacccgaacggaactgggagaggaaacggggttttccctctcctttatccactcggtgtcccggaccccggtgacggatatctacaggattcaggggacccggatcatccagacccaggagcggttccgtgcccacggggccggactgccctcccatcccagcgagccagggggactgtcctgggcaaaggaaggggaggagtttgtactgaatatggaacggcccatcccaaaactggtggtcagaaccgacaaaaattataaaaaccgcctg…	MGRFLAGVPAIVLAACIFTSALASGQGDRYLAVVQFPQGRELTRTELGEETGFSLSFIHSVSRTPVTDIYRIQGTRIIQTQERFRAHGAGLPSHPSEPGGLSWAKEGEEFVLNMERPIPKLVVRTDKNYKNRLILGSTTINLNQWEDQALLLRIVGN
CP054837	HUN04_19445	fig|2294.7.peg.3793	252.68	6.105	258.785	peg	CP054837_4412299_4411079	4412299	4411079	-	High-affinity leucine-specific transport system, periplasmic binding protein LivK (TC 3.A.1.4.1)	locus|HUN04_19445,protein_id|PRJNA634776:HUN04_19445	FIG01304712	isu;ABC_transporter_branched-chain_amino_acid_(TC_3.A.1.4.1)	atgaaaaaaacaacgagggttttaacggcagctttaatcatgttctttgcctttgccgcaacagctacggcgggccaggtgtacaagctgggattttcaggagccatcacaggccccacgtcggatgcgggcaaccccctgtccaaggggattgaggactggttcaagtatgtcaacgacaacaaactgctgggggacgacaaaatcgagtgtaccatccgggacgaccagtataaaaccgatgtcaccaaacggaattttgaagagtacctggatgacggcatcgtcttttacctcaattactccaccggctccaccctgggcctgaaaatggattttgaagaagaacagatgcccacggtgccctcctcctaccatgagggaaacctggtggattcc…	MKKTTRVLTAALIMFFAFAATATAGQVYKLGFSGAITGPTSDAGNPLSKGIEDWFKYVNDNKLLGDDKIECTIRDDQYKTDVTKRNFEEYLDDGIVFYLNYSTGSTLGLKMDFEEEQMPTVPSSYHEGNLVDSTYIFIPVATYSENMVALAEYVVKNHKGGKPKVALFIHPSAFGRGPVEDTKKAVAAGLNMDIVEVVEHGKDLDNSAMLKRLMSKGVQYVICHTVQSPVATMIKDAMRLNVTAKSFGEPGKLTFLGAHYTGGADLIALAGDAAENYYWTCSYNLTTEDNEKSQKQLKLAKTYGRDDKAANSHNYAAGILQAQIPTQAIIMAKAAGLEVNPANLYKMLNQMNGAKVFNSFAAVGPVSYSANDHVGVDVVNIYKVDKGVFKAISSIESEY…
CP054837	HUN04_10990	fig|2294.7.peg.2136	254.2	4.453	258.653	peg	CP054837_2400996_2401643	2400996	2401643	+	DNA-binding response regulator, LuxR family	locus|HUN04_10990,protein_id|PRJNA634776:HUN04_10990			atggaaacaatagccgttgtcattgcagatgatcatcctttaatcagacaggccgttaaaaacacgttcagaaataatgacaaaattaagatttccggcgaggccaataacggcatcgaattgctggaactcatggccagttcagtgccggacattgccatcatcgacctggaaatgccgaaaatggacggctacgacaccattttagaactccacaccctttacccccaaaccaaaaccgttgccttcagcggatttttaaatgccgccaaccagcagagggccattgatatgggggcctttgcctccatcagcaaaaccgaatccagcaagcagctcgttgaagccctggacgccatcatccgcggggaagcataccattctgacgtcacatgcgga…	METIAVVIADDHPLIRQAVKNTFRNNDKIKISGEANNGIELLELMASSVPDIAIIDLEMPKMDGYDTILELHTLYPQTKTVAFSGFLNAANQQRAIDMGAFASISKTESSKQLVEALDAIIRGEAYHSDVTCGFYAGSPAGTPSPAQSVLTLREKQILTLIAEGKTSKQIGEAYNISQWTVNKHRSNIRSKLGHSSLAEMVRYAIEHGYIPPGKN
CP054837	HUN04_00260	fig|2294.7.peg.51	254.313	3.49	257.803	peg	CP054837_58180_56114	58180	56114	-	Translation elongation factor G-related protein	gene_name|fusA,locus|HUN04_00260,protein_id|PRJNA634776:HUN04_00260	FIG00001635	isu;Translation_elongation_factor_G_family isu;Translation_elongation_factors_bacterial	atgagcgaagaaatcaaaacaatgagaaatgtggccctggccggccatggaggtgcaggcaagactactcttgctgaggctatgctgtttaaagccggggtaaccaaacgccttggcaaggttgaagagggaaataccgtaatggatttccagcctgaagagaccaaaaaacagcagagtatcaacacatcattcattaaatacacccacaacaaacatacgattaccttaatggataccccgggtgaccagaatttcttctctgcttccaaaacatgctttcccgttgccgacagcatggcattcgtcatcgacggcgtaggcggaccttcagcaatgactgaagaagcagcggcatccgcccttgattacaaccttcccggttttgtcatcattaac…	MSEEIKTMRNVALAGHGGAGKTTLAEAMLFKAGVTKRLGKVEEGNTVMDFQPEETKKQQSINTSFIKYTHNKHTITLMDTPGDQNFFSASKTCFPVADSMAFVIDGVGGPSAMTEEAAASALDYNLPGFVIINKLDRERADFTTAVDACNTSLKKKVIPVCYPIGKEDDFKGLVNIVTGKAFEYDADGKASQIDIPADMADDIAMAKEEFVENVAELDDDLLEKYLEGEELTEEEIKGAFRKGVLNAEFYPAICTSATKMIGLDVVFDFINDYMPSPLDRGPWTATDADGNEVEIAPDPDAEFTGFVFATIVDPYAGRLSLFRVISGTLGKEGNILNVTKSTKERFSQLLEIAGKDQKQIDGALPGAIVAVAKLKDTLTGDTLTTGQDVQIPAPEPLPP…
CP054837	HUN04_23915	fig|2294.7.peg.4678	254.3	3.143	257.443	peg	CP054837_5441518_5442282	5441518	5442282	+	hypothetical protein	locus|HUN04_23915,protein_id|PRJNA634776:HUN04_23915			atggcagatgctccgttcactgatcaggaatcttgtagtgcgcaggatttgaaccgggacgaaaaacaggccctggtggttgacatgctcacccgcatcatcgtgcattacggcctgtggtttaatgaggtccagcaccagttggggatggaaagggcgctgtccgccctggacaaggccaccaagaacagtttgggcattgccatgaagcatttatccggcgcccttgggtttgaacttgaaaacgggatgcccaaagccctggcacagctggatgacaacaccctggaaacgctgttgccggccgtggccaaatcctggctggccaatgacggggtctggtttcaggcggtggaattcgaccacggcatgaacgatgccaagcggtgcaacgattcc…	MADAPFTDQESCSAQDLNRDEKQALVVDMLTRIIVHYGLWFNEVQHQLGMERALSALDKATKNSLGIAMKHLSGALGFELENGMPKALAQLDDNTLETLLPAVAKSWLANDGVWFQAVEFDHGMNDAKRCNDSCWTRFSPYEAHAIKNILGLGERPGLEGLKKALNFRMYAFINRQTMVDEGPKSFVFEMSECRVQQARLRKGLDDYPCKSAGLVEYTYFARAVDPRIRTECIGCPPDAHPEDWFCAWRFILDD
CP054837	HUN04_25850	fig|2294.7.peg.5060	249.048	7.238	256.286	peg	CP054837_5858033_5858929	5858033	5858929	+	ATP synthase gamma chain (EC 3.6.3.14)	gene_name|atpG,locus|HUN04_25850,protein_id|PRJNA634776:HUN04_25850	FIG00023994	ff	atggcaaacttaaaagaagtacaatcgaaaatagtctctgtaaaaaagactaaacagattacctctgccatgaaaatggtcgccacttcaagattgcgcggtgcccagaacgccatggaggcatttatgccctatgcctccaaatttgcggaagttctgggttccattgccggcaaggccggtgaggatgcctcaccccttctggtgcctaaagaagaagttaaaaaggtggccctgctcctctgtacctcggacagagggctgtgtggcggttttaatatcaatttgattgataaagctgaaaaaatgctcaaatctgagcttgaaggcaaggaagtctcctttgtttgcttcggcaaaaaagggcgcgactgggccgcaaagcaggagcttgcaatt…	MANLKEVQSKIVSVKKTKQITSAMKMVATSRLRGAQNAMEAFMPYASKFAEVLGSIAGKAGEDASPLLVPKEEVKKVALLLCTSDRGLCGGFNINLIDKAEKMLKSELEGKEVSFVCFGKKGRDWAAKQELAIADEYIGVVGGNVEFSVASGSGQTLIDSFLEGAVDEVYLIYSEFQGMAKQIPTVKQILPIPSLNDMVGEEQEADADAPFLPEHICEPSSDALLGEMLPKNIFIQIYDALLQTSTSEHAARMRAMENATKACEDMVGELQMLFNKTRQAAITADLMDIVGGAEALKG
CP054837	HUN04_04195	fig|2294.7.peg.812	237.375	18.563	255.938	peg	CP054837_932018_932872	932018	932872	+	hypothetical protein	locus|HUN04_04195,protein_id|PRJNA634776:HUN04_04195			atggaaatccgttacatacttgaaaagggaacagccgaaatcaatgaagactgcctggtgatccaggacaatatcttcggcgtgtttgacggggcaaccagtttgacgggccggacacgttttgaagggaaaaccgggggcatgattgcttcacagaccgccaagtccgtattccgacggaaccactatcctttaaaacaactggcctgtgaggccaacgataagataatggaccagatggtccggcatggggtaaatgtgacaaggagggaaaacctctggagcaccagcgctgccgttgtccggatcaaggatcggcaactggaatggatccagacaggggatgccttcattattctgatccatggcgacgattcccacagggtcctggttgaccgg…	MEIRYILEKGTAEINEDCLVIQDNIFGVFDGATSLTGRTRFEGKTGGMIASQTAKSVFRRNHYPLKQLACEANDKIMDQMVRHGVNVTRRENLWSTSAAVVRIKDRQLEWIQTGDAFIILIHGDDSHRVLVDREDHDHETLTLWKKLVQKQISRPPGRLNGNDPENGIPALKRALAPQIKKVRLGMNKNYGVLNGEKKAEHFLNQGKVSLEGVREVLLFTDGLSMPRETPEKHKDFTPLVKDYLSLGLDGVKERIRNKEKTDPQCLAFPRFKCHDDIAAIAVTL
CP054837	HUN04_09255	fig|2294.7.peg.1799	87.361	168.419	255.78	peg	CP054837_2000882_2000349	2000882	2000349	-	hypothetical protein	locus|HUN04_09255,protein_id|PRJNA634776:HUN04_09255			atgggaggtcttaatatcccctggcaatccggggcggaattcaaagccgcgttggactttctcggatacattgacagcaaaaggtacaatgacctggggccggtccgcagccttgcccgcaggatagagatgcggtttcaccggatggcgggggacctggacagtctctgcgcccggacctgtcccggctgcacggataactgctgccagcgggcggttatctggtatgatttcagggacctgctgtatctgtatttcagccctgatggcggcccggaccggatgcccgaccggcagattgtcaagtccggggacctgtgcccccacctcggggccgccgggtgccggctgccaagggaccggcgcccctttgtctgcacctggtatttctgtccggcc…	MGGLNIPWQSGAEFKAALDFLGYIDSKRYNDLGPVRSLARRIEMRFHRMAGDLDSLCARTCPGCTDNCCQRAVIWYDFRDLLYLYFSPDGGPDRMPDRQIVKSGDLCPHLGAAGCRLPRDRRPFVCTWYFCPAQKSEAAGLALNEAVLEIKAARIDMEAEFCRITGPRPKVEDTGGL
CP054837	HUN04_05105	fig|2294.7.peg.990	249.942	5.83	255.772	peg	CP054837_1125004_1125333	1125004	1125333	+	Rubredoxin	locus|HUN04_05105,protein_id|PRJNA634776:HUN04_05105	FIG01955902	icw(2);Rubrerythrin	atgaaggttgaacagctttacgaggcactgaaaaaatcacaggaagccaaaggcatctattttaacaaagacagggacctggtctttgaactgctggaggccctgctcctgaacaaggaaagatacggatacatggcctgcccctgccggctggcctgcggggacagggatcacgacaaggacatcatctgcccctgtgattaccgggcaccggaccttgaagaattcggcgcctgcttctgcgggctgtatatttccaccgccctgcacaataacgaaatcgaatccgagtatgttcctgagcggcggccgcctgaaaagatcttttaa	MKVEQLYEALKKSQEAKGIYFNKDRDLVFELLEALLLNKERYGYMACPCRLACGDRDHDKDIICPCDYRAPDLEEFGACFCGLYISTALHNNEIESEYVPERRPPEKIF
CP054837	HUN04_24340	fig|2294.7.peg.4761	252.836	2.748	255.584	peg	CP054837_5524861_5524337	5524861	5524337	-	16S rRNA processing protein RimM	gene_name|rimM,locus|HUN04_24340,protein_id|PRJNA634776:HUN04_24340	FIG00000312	isu;Ribosome_biogenesis_bacterial isu;KH_domain_RNA_binding_protein_YlqC	atgactggcagcacctggctcaccataggcaaaattacaggggctcacggcctggccgggaatctcaaggtctggtcatatgcagactctccggacacctttgccaaggggcgcaaaattatgctccgggacgagggcggggacaacggcgggacattcaccattgtcaaagcctctccccggaaaaaaggaattctcctggtcctcaaagaggtcagcgaccgggatacgtccgagtcccttgtgggcaaggagatcctcatggacagggcccagctgcccgaactcgaagataatacctggtactgggaagacctgacagggctccaagtcacagaccatgaactgggaaacctgggaaaggttgaccggcttttttccacaggggcggatgatatc…	MTGSTWLTIGKITGAHGLAGNLKVWSYADSPDTFAKGRKIMLRDEGGDNGGTFTIVKASPRKKGILLVLKEVSDRDTSESLVGKEILMDRAQLPELEDNTWYWEDLTGLQVTDHELGNLGKVDRLFSTGADDILVVLGADKTEVLIPMNSHFVDEVNLDAGKLTTTLPEGFITE
CP054837	HUN04_24215	fig|2294.7.peg.4736	253.398	1.293	254.691	peg	CP054837_5503012_5503197	5503012	5503197	+	LSU ribosomal protein L32p	gene_name|rpmF,locus|HUN04_24215,protein_id|PRJNA634776:HUN04_24215	FIG01970862	isu;Ribosome_LSU_bacterial	atggcagtacctaagcagaaaagctccaaggcaagaggaagaaaaagaagaactcattacaaaaccagcgctcccaccgtcagcgtatgccccgagtgccaggagcccaagctcccccacaccgcctgccctgagtgcggcgcctacaaggatagaaacgtaaacgacagtgctgaagacgaataa	MAVPKQKSSKARGRKRRTHYKTSAPTVSVCPECQEPKLPHTACPECGAYKDRNVNDSAEDE
CP054837	HUN04_10085	fig|2294.7.peg.1964	229.962	24.017	253.979	peg	CP054837_2186675_2187475	2186675	2187475	+	Flagellin	locus|HUN04_10085,protein_id|PRJNA634776:HUN04_10085		idu(1);Flagellar_motility	atggctttaaatataaccggcaacagcgccgcactcatcgcccttggccaggcagggaaagccaacagcgccttaaccaacacccttgaacgcattgccacgggcaaacggatcaactccgcatcggacgatgcctcggcaatggccatcgcagaccgtctcaaaagccaatccctggccgccgaacagcagatcgaaaatgcaaatgccagcatcgccatcgcccaggttgccgacggtgccctggggcagatgtcagatatccttcaggatatccggaccaaaaccattgccgccggaaacggggcccagtcggcagagagtctggctgccattcagtcggagataaacggttcccttggcgccctcaatgatattgtatccaacacctcttacaac…	MALNITGNSAALIALGQAGKANSALTNTLERIATGKRINSASDDASAMAIADRLKSQSLAAEQQIENANASIAIAQVADGALGQMSDILQDIRTKTIAAGNGAQSAESLAAIQSEINGSLGALNDIVSNTSYNGQTLLDGSFSTAGLSIGSAAPSQLGSGETGMLSNIDITTAEGAQNALGTVDQALTQLNRIRSDVGSSQNQSLSEIEVLSTSRVNLISAESQIRDSDLAEESIELSRNQLLRQAATYALNHANDSTQQIVDLLG
CP054837	HUN04_21755	fig|2294.7.peg.4254	242.231	10.57	252.801	peg	CP054837_4938030_4937758	4938030	4937758	-	Repressor CsoR of the copZA operon	locus|HUN04_21755,protein_id|PRJNA634776:HUN04_21755			atgataaacgaacaggtcaaaaaagaggcttcggcaaggctgaaacggattgaaggccaggtcaggggcattgccaagatggtggataatgaaaagtactgcattgatatcatcaaccagatcacggcggcggaaaaggccctgaacggcgtggcaaaaatcatcatgaagcgccatgtggaatcctgtgtcaccacggcaatacaacagggccagggccaggaaaaaatcaacgaactcatagaaacggtgtacaagtacagcaaaaaataa	MINEQVKKEASARLKRIEGQVRGIAKMVDNEKYCIDIINQITAAEKALNGVAKIIMKRHVESCVTTAIQQGQGQEKINELIETVYKYSKK
CP054837	HUN04_03980	fig|2294.7.peg.770	246.919	4.607	251.526	peg	CP054837_895658_895137	895658	895137	-	hypothetical protein	locus|HUN04_03980,protein_id|PRJNA634776:HUN04_03980			atgaaaaaattattggttgtatcggcaggactcatgatgttatttttctatggctgtaatctcggcagcaggtcagttgccagttctccgggcggtgtccttgactcggcagccggcagcgcggacaaccacaaaattgtgaccttctatgtgacgggaaagggcctggaacctgaaaatgccctgaccaagggggaagccgtcctcatggccgaacgggccgccgtggcagacggttaccgtcaactggtggaaaaggtccgcggcgtttatgtagacgcctttatgaaggcgggccggggcacgattaatcacgacgccatccagattcacacccagtcctggctccggggcacggaaattatggaagtcacccagggagactacggcatcaccaag…	MKKLLVVSAGLMMLFFYGCNLGSRSVASSPGGVLDSAAGSADNHKIVTFYVTGKGLEPENALTKGEAVLMAERAAVADGYRQLVEKVRGVYVDAFMKAGRGTINHDAIQIHTQSWLRGTEIMEVTQGDYGITKARLRLRINFAKEGMIWWPVGIGDNVKPVVSGGNPITAGRS
CP054837	HUN04_19135	fig|2294.7.peg.3731	247.439	3.485	250.924	peg	CP054837_4330112_4331008	4330112	4331008	+	hypothetical protein	locus|HUN04_19135,protein_id|PRJNA634776:HUN04_19135			atgaacggcctgtcccagattaacccgggcggattaaggcagcatggcgggtatggcgccatgtccagcagcaccaccgctgtgaattcctatgaaagccttaacgccggactgaccatccagacccgtgaaggggatatcgtcacgctgtccgccagcatgttttccgagttggacgccaatgaatacaccagtcagggagagtttgccggcaaacgaggcagtgtctcggcagcctataatgaacgggaaattaccctgagtacgggtgaagcatttacctttaccgtaaaaggggatctcagtgaagaagagcttgaggacatcgaagccatcgtctccggcgtggatgccatcattggcgaaatggccgaaggggatatggcggatgcggtttcc…	MNGLSQINPGGLRQHGGYGAMSSSTTAVNSYESLNAGLTIQTREGDIVTLSASMFSELDANEYTSQGEFAGKRGSVSAAYNEREITLSTGEAFTFTVKGDLSEEELEDIEAIVSGVDAIIGEMAEGDMADAVSKALSMGTYDSISQYEADISMERAYAVYAENSSAAYGRGRGHGYGRSLGPATGQEAVPVASEGESVSFMDKVAALLEEQREETVAWARQPLGQLFSHHLEALETPDDTDATEGVDGVDEGTDGVDELVAAENQPLYQVLEDAAEKVDELINTMMKDLFGNTLDQMI
CP054837	HUN04_25190	fig|2294.7.peg.4931	243.917	6.033	249.95	peg	CP054837_5706983_5706426	5706983	5706426	-	hypothetical cytosolic protein	locus|HUN04_25190,protein_id|PRJNA634776:HUN04_25190			atggataaaccgacaaacaatacagccgccaccggcaagctttctgttgaggatctggcccggaacctggccagctttgccattgaccgcaccgacctcaaggaactcatggccgccctgcccggggaaaacgacctgaatatgaccaccctggaatatgagctgggtatattgaaaattctcagcgtgggctgggggattgccttttacatggcggccacggacaaacacaaggcccccctcaccgaaacctactgggaaatgatccgggaaatttcagagaatatctccaccctcaccgaaaccaccacgggcactaaaatcgattatttcaacatcctcagggaacggttggacacctttgtgggacagatgcaggaaaaccaggacggggcgtcc…	MDKPTNNTAATGKLSVEDLARNLASFAIDRTDLKELMAALPGENDLNMTTLEYELGILKILSVGWGIAFYMAATDKHKAPLTETYWEMIREISENISTLTETTTGTKIDYFNILRERLDTFVGQMQENQDGASEPTAVMGPAFAAVCGSPGDPMAILTGTKMFTLTLGAVKEYLAAVKIKDITIH
CP054837	HUN04_12130	fig|2294.7.peg.2357	242.713	3.671	246.384	peg	CP054837_2652156_2653334	2652156	2653334	+	3-ketoacyl-CoA thiolase (EC 2.3.1.16) @ Acetyl-CoA acetyltransferase (EC 2.3.1.9)	locus|HUN04_12130,protein_id|PRJNA634776:HUN04_12130	FIG01318775	idu(3);CBSS-246196.1.peg.364 idu(3);n-Phenylalkanoic_acid_degradation idu(3);Ethylmalonyl-CoA_pathway_of_C2_assimilation,_GJO idu(3);Polyhydroxybutyrate_metabolism idu(3);Polyhydroxybutyrate_metabolism idu(3);Fatty_acid_metabolism_cluster idu(3);Biotin_biosynthesis idu(3);Lysine_fermentation idu(3);Isoprenoid_Biosynthesis idu(3);Butanol_Biosynthesis idu(3);Acetyl-CoA_fermentation_to_Butyrate icw(…	atgagagacgcatatattgtacaatccgtaaggaccccgggctgcaagcagaaaagaggtcagttcaaagagacccggcccgaagaactggcatccttcatcatgaaggaagccgtggatagaacccccaacctcaacgccgaggatctggacgacgtcatgctgggctgcgccttccccgaagcggagcagggcctgaacctgggccgggtggctgccaagatggccggctttcccgacaaggtttccggcgccaccgtaaaccgtttctgtgcctcaggccttgaagccatcgcccttgcttccatgcgggtatctgcaggctggtccgaggtctgcatgggtgcgggctgcgaatccatgaccttcgtgcccatgggcggcaatgtgccccgcccc…	MRDAYIVQSVRTPGCKQKRGQFKETRPEELASFIMKEAVDRTPNLNAEDLDDVMLGCAFPEAEQGLNLGRVAAKMAGFPDKVSGATVNRFCASGLEAIALASMRVSAGWSEVCMGAGCESMTFVPMGGNVPRPHPEYSRTNPEMYISMGITAENVANRYNVSREEQDKFAAASQAKAAAARDNGKFTEIIPTPAYKYVKQEDGTYKKESFIVEHDDGIRLSTPEGLGKLRTVFAAAGSVTAGNSSQTTDGAAATIIASKEKCEELGLTPIGRLVTYATVGCKSDEMGVGPKYAIPVALKQAGLTIDDIDIYEINEAFASQALHCIKELDLEKYMDKINIHGGAIALGHPLGCTGAKLTATCLANLKEVNGKYGVVSMCIGGGMGAAAVFERM
CP054837	HUN04_03145	fig|2294.7.peg.611	238.647	6.376	245.023	peg	CP054837_708723_708986	708723	708986	+	hypothetical protein	locus|HUN04_03145,protein_id|PRJNA634776:HUN04_03145			gtgctggcaaaaaacattgtgggcatcatcattctggttctgaatatcgcagggctgggctatatgatatacatggccggtctttttcttgtgaatcgcttcattcccaaagaggaagtcgaagaggaagttgttactgaagccccggtccgtaaaaatgaaaaagtggtcattgacgaagatattattcccgaagaagacgatctgctcaaggatatggacctttcagacctggacaacctgaatttagatgattttgaatag	MLAKNIVGIIILVLNIAGLGYMIYMAGLFLVNRFIPKEEVEEEVVTEAPVRKNEKVVIDEDIIPEEDDLLKDMDLSDLDNLNLDDFE
CP054837	HUN04_03510	fig|2294.7.peg.681	232.364	12.609	244.973	peg	CP054837_788297_788031	788297	788031	-	hypothetical protein	locus|HUN04_03510,protein_id|PRJNA634776:HUN04_03510			atggccaacgagagtaccagcaagtaccaggaacgggtggaaaagcaatttgtggccgaaggggaaatgaaatcggttttttccattcttggggataccattgcaaaggaccaggattacgaggacctgagggggatggatgccgtatacaggtatctgatcgacaagtaccactggctgccccaccaggtccgcgcccttaccgtggaagatctctcccttctctttgacgggtataaaaaaacggaaaatacctgtaaggaatag	MANESTSKYQERVEKQFVAEGEMKSVFSILGDTIAKDQDYEDLRGMDAVYRYLIDKYHWLPHQVRALTVEDLSLLFDGYKKTENTCKE
CP054837	HUN04_09500	fig|2294.7.peg.1847	240.18	4.051	244.231	peg	CP054837_2056113_2055283	2056113	2055283	-	Rhodanese-like domain protein	locus|HUN04_09500,protein_id|PRJNA634776:HUN04_09500	FIG00003495	ff	atgaagtggatgcagttttttaccccggcagaatccattgatttcaacgagacaaaatcaatcatcgacaactccggtgccgataaggtgaccattctggatgtgcggcagcccaaggaataccagcagtcccacatcccaggggccaccctgattcccttgccccagctgggggaccggctgtcggagattgatagggaaaagccggtcctggtttactgagccgttggcgggcgcagccgtgtggctgcgcagatgctggcgggcaagggatttaaaaaggtctacaatgtgtccggcggcatcaaggcatggcagtcccagaccgcagtgggtccccaggatctgggcgtccatcttttttcagataccgacctgcccgaggaaatccttaaggcc…	MKWMQFFTPAESIDFNETKSIIDNSGADKVTILDVRQPKEYQQSHIPGATLIPLPQLGDRLSEIDREKPVLVYUAVGGRSRVAAQMLAGKGFKKVYNVSGGIKAWQSQTAVGPQDLGVHLFSDTDLPEEILKAAFSLEAGLEDFYTEMSGRAANDKVRSLFEKLSAIEVKHQESIVKAYQDLGHPDTGIEELSAMVTEKSMEGGLTTEEYLDLFKPDLGSETDVISLAMSIEAQALDLYQRVGGRIDSEASRAVVLKIADEEKEHLASLGRLMDQL
CP054837	HUN04_19270	fig|2294.7.peg.3758	238.126	4.193	242.319	peg	CP054837_4367876_4365927	4367876	4365927	-	Acetoacetyl-CoA synthetase (EC 6.2.1.16)	locus|HUN04_19270,protein_id|PRJNA634776:HUN04_19270	FIG00139370	isu;Polyhydroxybutyrate_metabolism icw(1);HMG_CoA_Synthesis	atggccgatttattgtggcagccttcggaagaacggattcaatccaccaatatgtatgatttcatgacccgggtcaataatcggttcgacaaggacttttccgcctatccggaactctgggaatggtccgtggacaatctggaggatttctgggccgcagcctgggattacctggatatcaccgcctcaaaaccctacgagcaggtgatccaggacaaggataagatgcccggggccaaatttttcaccgggtcaaagatcaacttcgccgaaaacctgctcaaattcaggaacgacaacaccgccctggttttccggggggaggataaggtcaggcgcaccctcacctacaaccagctctacgctgaggtcgcccagaccgccgccgccctcaaggcc…	MADLLWQPSEERIQSTNMYDFMTRVNNRFDKDFSAYPELWEWSVDNLEDFWAAAWDYLDITASKPYEQVIQDKDKMPGAKFFTGSKINFAENLLKFRNDNTALVFRGEDKVRRTLTYNQLYAEVAQTAAALKACGVVPGDRVVGFIPNMPESIVAMLAATSLGAIWSSCSPDFGIKGVLDRFGQTRPKVLFTADGYFFKGKPLDSIDRIAGIVKELPSIEKIVVVPYVNEDPDITALPNAVHFKDFKTPGATEIEFAQMDFDDPLYIMYSSGTTGLPKCMVQSIGGVLLHQKKELVLHTDLREGDVIFYFTTCGWMMWNWLTCALSTGATLVLYDGNPFHPGPEALWKMAEEEKITVFGTSAGYIEALKNAGVKPGEQFDLSPLKSVLSTGSPLSNENF…
CP054837	HUN04_19280	fig|2294.7.peg.3760	238.337	3.837	242.174	peg	CP054837_4369758_4368631	4369758	4368631	-	Hydroxymethylglutaryl-CoA lyase (EC 4.1.3.4)	locus|HUN04_19280,protein_id|PRJNA634776:HUN04_19280	FIG00000963	isu;HMG_CoA_Synthesis	atgacagagtatgattattggaagattttccccagaatgcccaaaaaagtcaccatcggcgatatcacggtgagggacggattccagcacctggaaaaattcatttccaccgccgccaagatcacctacctggaagaactgatctttgccggctgccggaacattgaggtcaccaacctgggcaaccccaggctcatgccccagttttcagatgccgaagcgctcctggcccatctcaggtcggataatttcgtctcccgggccgcaaaaaagggcatcgacatgaacgatgtgaccctgacggccatcaccatccgtgaaccctcagtggaccgggccgttgaactgagaaaacggggggtgggcccggatcgggtgctcatgatggtttccaccgag…	MTEYDYWKIFPRMPKKVTIGDITVRDGFQHLEKFISTAAKITYLEELIFAGCRNIEVTNLGNPRLMPQFSDAEALLAHLRSDNFVSRAAKKGIDMNDVTLTAITIREPSVDRAVELRKRGVGPDRVLMMVSTEEQHHFANSGTTLPNYWAEAERCIKKCSDVGIKMCGTVSTIWGSPIGGATELKDAVEFTKHWLDIGASDIEHADHDGSASAPEVYRYFSMILDEIPDTSLHIAHFHETKRVASASVLAALQAGITHFEATLGGLGGQPANFMDDRPIKGTGDYYYEDERYVGLVCLEDTLVQIDEMGIEHGYDVDRILWLGKQLEKTVGARLRSEAMINGRTLKEGHMQFARPGLAKLKEKLGETPDQILPTP
CP054837	HUN04_22440	fig|2294.7.peg.4389	230.45	11.272	241.722	peg	CP054837_5103591_5103400	5103591	5103400	-	hypothetical protein	locus|HUN04_22440,protein_id|PRJNA634776:HUN04_22440			atgaaaagaatgactgcaaaacagatcgaggtcgaggccgggcgtattttcggtgcaaaatggaaaaatagggaaaaggtcggcaccctcacggaacagctcagggccgccattgaggctgaaaaggatctgcccgataataaacggcagatggccgagtatattattgagtgcgccggggacctgaattaa	MKRMTAKQIEVEAGRIFGAKWKNREKVGTLTEQLRAAIEAEKDLPDNKRQMAEYIIECAGDLN
CP054837	HUN04_17470	fig|2294.7.peg.3406	223.044	12.198	235.242	peg	CP054837_3930196_3930333	3930196	3930333	+	hypothetical protein	locus|HUN04_17470,protein_id|PRJNA634776:HUN04_17470			atgtgtgactgcaaatgtaaccaccctgaaaagctcaaggataaaccggaaaattgtacaccggaacagatcgaggaatgccatgggaaagacgggggacatccctgtacctgcaaaacagaggaaaaagagaactga	MCDCKCNHPEKLKDKPENCTPEQIEECHGKDGGHPCTCKTEEKEN
CP054837	HUN04_23810	fig|2294.7.peg.4657	232.29	1.636	233.926	peg	CP054837_5421117_5421704	5421117	5421704	+	hypothetical protein	locus|HUN04_23810,protein_id|PRJNA634776:HUN04_23810			atgctgagatactttaagacgttactattaactgggttattactggcaggcatcttactggccggtacagccactgccgcgcctgtcatcaatttttccggtgagttcaggtatgactataataatagtctgaaccttggggtgctttccatggaaggatttgcagggacaatagaggggattgacgaatcattattgaaaaccggtgatccggtctccttttccctcatatggaaacagactttgtttaccgatatgctgttaaatgacggcagcggcgacgcgctgctctctggaggtgcaggcgggttgagcgatagcccatcggaagaattgtttgtggacttcaatatttttgggcccctgtcaattaatggaggggaactggccggtttgttt…	MLRYFKTLLLTGLLLAGILLAGTATAAPVINFSGEFRYDYNNSLNLGVLSMEGFAGTIEGIDESLLKTGDPVSFSLIWKQTLFTDMLLNDGSGDALLSGGAGGLSDSPSEELFVDFNIFGPLSINGGELAGLFPSGATFSGFLVLSNGYVYSGMDQSYSGVINARIAATPIPGAFLILGSGLIALVGFKRRQQLF
CP054837	HUN04_24835	fig|2294.7.peg.4860	231.337	2.029	233.366	peg	CP054837_5625643_5626116	5625643	5626116	+	hypothetical protein	locus|HUN04_24835,protein_id|PRJNA634776:HUN04_24835			gtgaaaagattaaaatttatactgcggctggcaacatgcctggtgctgatgacgaccgtttggagcccggcttccggggccagggacgaggaattcaagaaaataaagctggaccaattcattgaacaggaaaaaaaggcagtggccggccagggcaggcggatgattaagatggccgtgcctgtctcattcgaagccaaaatgaagcgtttccccgaagccaaaaagatgagctatgtgtacacggccatgcagatggccgggatcagccccatgcccgaggtggggcatcggatgttcgtggagtccggggaagggcggatcattccggtctatgttgaaaaaggggccgcggccaaactgaaatccggcctccaggaggaatgcgccgccaggttc…	MKRLKFILRLATCLVLMTTVWSPASGARDEEFKKIKLDQFIEQEKKAVAGQGRRMIKMAVPVSFEAKMKRFPEAKKMSYVYTAMQMAGISPMPEVGHRMFVESGEGRIIPVYVEKGAAAKLKSGLQEECAARFLGYHVYSYAKGPAILVVDFYPTAR
CP054837	HUN04_06505	fig|2294.7.peg.1261	232.907	0	232.907	peg	CP054837_1421547_1421389	1421547	1421389	-	hypothetical protein	locus|HUN04_06505,protein_id|PRJNA634776:HUN04_06505			atgaccgaatccaataagaaaaaaaactattgcgatgcagcggaccagaagaaagtggtcgagaaaatgatggactgcgatgagaaatcacaggacgataaggaaaaaagtgaatgctacgcaaagatccttaaggaagatgacggctgcatgtcttga	MTESNKKKNYCDAADQKKVVEKMMDCDEKSQDDKEKSECYAKILKEDDGCMS
CP054837	HUN04_18320	fig|2294.7.peg.3571	227.189	5.692	232.881	peg	CP054837_4129071_4128565	4129071	4128565	-	FIG00676213: hypothetical protein	locus|HUN04_18320,protein_id|PRJNA634776:HUN04_18320	FIG00676209	ff	atgaccagaattatacgcgtcaacgacctcatgcagcagggatatacctacaagtgcgcagcacccatgggcagggaattccacccggaattcgccccggccctctcccccaaggaattacttgccctgggtattttcgggggatgttacatgaacgactgtaaggatgaatttcccaaagactggtttgaagaggcccggctttccccgggaaaaaaagatgtttccctgaactactacggcgtatcggcgtcccaatcccttgccatgtggcaggatcttggctggatccaccccgatgatcccaggggctggtttcaatggtactgccgctactacatggggaggcggatccccaatgaagacctgcgccagatccggcggtggaaaggcatccag…	MTRIIRVNDLMQQGYTYKCAAPMGREFHPEFAPALSPKELLALGIFGGCYMNDCKDEFPKDWFEEARLSPGKKDVSLNYYGVSASQSLAMWQDLGWIHPDDPRGWFQWYCRYYMGRRIPNEDLRQIRRWKGIQRHVAAIKKNCRPGDAACRPKQRQALLHWAYDPREL
CP054837	HUN04_00755	fig|2294.7.peg.146	227.563	4.755	232.318	peg	CP054837_178251_178604	178251	178604	+	Flagellar basal-body rod protein FlgC	locus|HUN04_00755,protein_id|PRJNA634776:HUN04_00755		idu(1);Flagellum idu(1);Flagellum_in_Campylobacter	atgggcatatccatccataacagtgcatcggcactccaggcctttacccgccagatgaatgtctccgccaataatgtcgccaacagtctgtcggatgaattcaaagcctccaccgcctataatattgaagacaaaaacggcggggtgactacccatatctccaaatccaccgaatcaggcccattggtggaggacccgcttaaaaatgacggctctcttaaagaactgtcaaacaccgatatcgccaaggagcttgtcagccagatttcggcccagcacggattcgatgccaacgccaaggtgatttcaacctacgatgaaacccttggatcattgattgacaccataggataa	MGISIHNSASALQAFTRQMNVSANNVANSLSDEFKASTAYNIEDKNGGVTTHISKSTESGPLVEDPLKNDGSLKELSNTDIAKELVSQISAQHGFDANAKVISTYDETLGSLIDTIG
CP054837	HUN04_05020	fig|2294.7.peg.974	232.032	0	232.032	peg	CP054837_1111206_1111376	1111206	1111376	+	hypothetical protein	locus|HUN04_05020,protein_id|PRJNA634776:HUN04_05020			atggaagaaaaagtattaaacgccatgaaggaagcaggaaaaccggttcgtccaggagaaatagcaaaggtgctggatgttgaaagcaaagacgtctccaaagccatcaaaaccctaaaggaaaaaggaaaagtcatttctcccaaacgctgttattattcacttccgtaa	MEEKVLNAMKEAGKPVRPGEIAKVLDVESKDVSKAIKTLKEKGKVISPKRCYYSLP
CP054837	HUN04_20375	fig|2294.7.peg.3979	226.715	5.217	231.932	peg	CP054837_4621926_4621420	4621926	4621420	-	hypothetical protein	locus|HUN04_20375,protein_id|PRJNA634776:HUN04_20375			atgaaccggaaaaacaggctggtgattacggcccactgcatcctgaacaccaacgccaaaatccatcccctggcccagcggccgggcacccacctcgatatcctggccccctaccttgaaaggggggccgggatcttccaattgccctgccctgaaaatgcctttctgggcatgaatcgctggggcatgacccgggaccagtacgataccccggctttcagggaccattgcaggcagcttctggccgcgccccttgcccagatccgatccctggcggacaacggctgtaaaatcgaagcggtggtgggcatggacaaaagccccaactgcggggcaaaccagacctgcatcggtttcaccgggggcgaaatctgcggccccggcaccctggcggaccag…	MNRKNRLVITAHCILNTNAKIHPLAQRPGTHLDILAPYLERGAGIFQLPCPENAFLGMNRWGMTRDQYDTPAFRDHCRQLLAAPLAQIRSLADNGCKIEAVVGMDKSPNCGANQTCIGFTGGEICGPGTLADQSGRLKFIPEKGLFFLILDQMLREANLNVPFTGISE
CP054837	HUN04_05820	fig|2294.7.peg.1131	224.091	6.166	230.257	peg	CP054837_1267206_1265959	1267206	1265959	-	Transcription termination factor Rho	gene_name|rho,locus|HUN04_05820,protein_id|PRJNA634776:HUN04_05820	FIG00000392	idu(1);Transcription_factors_bacterial	atgaatcttgtagaactcaataagatgaaaatcagcgagctgaccaagcttgccaaaaaatataatatccagggcattggggggcttaaaaaacaggaactgatttttgccctgctccaggccaatattgaggaaagcggacagatttacggggagggaacccttgagattctcccggacggttttgggtttttgagggcgccggggtataattacctgcccggtcccgacgatatctatgtctccccctcccagatccggcggtttaacctgaggaccggtgacaccatctccggacaggtccgtcagcccaaggattcagagcggtattttgccctgctcaaggtggaggccgttaattttctgaacccggagcaggcggcagagaccattctgttt…	MNLVELNKMKISELTKLAKKYNIQGIGGLKKQELIFALLQANIEESGQIYGEGTLEILPDGFGFLRAPGYNYLPGPDDIYVSPSQIRRFNLRTGDTISGQVRQPKDSERYFALLKVEAVNFLNPEQAAETILFDNLLPLYPDRKMNLEAEPDNYSMRVIDLMAPIGFGQRGLIVSPPKAGKTMLLQNIANSMIKAHKNIVPMIVLIDERPEEVTDMARNVQAEVISSTFDEPAERHVQVAEMVIEKAKRIVEQGHDVVILLDSITRLARAYNSVMPPSGKILSGGVDSNALDRPKRFFGAARNIEEGGSLTIIATALVDTGSRMDEVIFEEFKGTGNMELVLDRKLADKRVFPAIDMNKSGTRKEELLLDPQVLNRVWILRKLLSSLNSVDSMQFLLEK…
CP054837	HUN04_09985	fig|2294.7.peg.1944	221.667	7.917	229.584	peg	CP054837_2165554_2166039	2165554	2166039	+	CBS domain protein sometimes clustered with YjeE	locus|HUN04_09985,protein_id|PRJNA634776:HUN04_09985	FIG00124187	isu;YjeE	atgataacggccgaagacatcatggaaaccaatatcatctgcatcaacccggatacggaaatcacccgtgccgtggaaatgctgctcaacaaccacataaacggggtgcctgtggtggacagccacgacgaacttctgggcatcctctgccagagcgacctgatattccagcagaaggaaatgcccatcccgcccattttcaccattctggacggcatcatccccctaagctcctccaaaaaactggaggatgaattccagaagatatccgcctccaaggtcaaggatgccatggtcacccgggtggtcacggtaacaccggacaccccggtatccgaaatcgccagcctgatggtggaaaagcatttccacaccctgcctgtggtggaaggcaaaaaa…	MITAEDIMETNIICINPDTEITRAVEMLLNNHINGVPVVDSHDELLGILCQSDLIFQQKEMPIPPIFTILDGIIPLSSSKKLEDEFQKISASKVKDAMVTRVVTVTPDTPVSEIASLMVEKHFHTLPVVEGKKLVGIIGKEDILKTMIAGPDNDTDGVNEP
CP054837	HUN04_19180	fig|2294.7.peg.3740	227.624	0.771	228.395	peg	CP054837_4341618_4342553	4341618	4342553	+	Electron transfer flavoprotein, alpha subunit	locus|HUN04_19180,protein_id|PRJNA634776:HUN04_19180	FIG00136866	icw(1);Lysine_fermentation idu(6);Acetyl-CoA_fermentation_to_Butyrate	atggccaaaaccggcattttgatagagactgaaaacgatgcggtaaaagagacctctttgggggtgttgaccgccgctgccggccaggagattattgccctggtcatggatgccaacccggcatcggtaaaagataaacttgcccaatacggggcatccggcattgtatcactcaaaccggcttccggggatatcttagcctccccggacctggcggcccgctgccttgaggccgccgtcaatgaatacggcctggatgcgcttttgggaacggcatccgccgtgggcagggatctttttgcccgccttggggcgctgatggaccagcccatggtcagcgattgtgtggctgtggacattgatgccaaaaccgtgaaaaaatcccatttttccggcaag…	MAKTGILIETENDAVKETSLGVLTAAAGQEIIALVMDANPASVKDKLAQYGASGIVSLKPASGDILASPDLAARCLEAAVNEYGLDALLGTASAVGRDLFARLGALMDQPMVSDCVAVDIDAKTVKKSHFSGKTFATLRVNADLLLATVRPNAIEAVPAPAGGEILEFTADVQDPGLAVIKEIKKGDSDKLDLTEAPVIVTGGRAIKAAENYSMLEACAGKMGGAVGASRAAVDAGFAPHAMQVGQTGKTVSPKLYIACGVSGAVQHFAGMKTSKVIVAINEDKDAPIFAKCDYGIVGDIFEVVPALTEKL
CP054837	HUN04_11240	fig|2294.7.peg.2184	225.6	2.788	228.388	peg	CP054837_2459960_2458926	2459960	2458926	-	signal-transducing histidine kinase, putative	locus|HUN04_11240,protein_id|PRJNA634776:HUN04_11240			atggattcagtgtcacaggctgaaaaaattttggatcaaacctatgtccggtataagaccatctttgaaaataccggcaccgccactattcttatcgaaaacgatatgaccatttccatggtcaactccgaactggagcggatttccggaattgaaaaatccagcatcgaaggaaagatgaagtttcctgaactcctggccgaagaagaccgggagaaggtgattgccaaccacaggctgcggcgcagggacccggaaaaggccccgaggaactacccctgccgggtgatggtggaaaaaggggagatcaaggaatgcatcctcaccgttgccctgatcaaggggaccaaacagagtgtggcatccatcaccgatatttccaagcagaagcaacttgaa…	MDSVSQAEKILDQTYVRYKTIFENTGTATILIENDMTISMVNSELERISGIEKSSIEGKMKFPELLAEEDREKVIANHRLRRRDPEKAPRNYPCRVMVEKGEIKECILTVALIKGTKQSVASITDISKQKQLEREIARISEEERRQMGQVLHDDLGSHLAGVEAMSSLLAGRLEKQGHPEAELAGEIRELVNQAIQKTRAMIRGLVPVNLADTGFMNAFQRYAKEVEKAFGMECRVDIRIPRVQFSNATALTHVYYIIREAVNNAAKHGEARVIDIRLEERGADFLVDIRDDGRGMAGADGPGKGIGLVIMQHRADLIGARLEIIDNPSGGTIVRCRIAKKYLL
CP054837	HUN04_17710	fig|2294.7.peg.3450	224.279	3.45	227.729	peg	CP054837_3986635_3987540	3986635	3987540	+	LysR family transcriptional regulator YeiE	locus|HUN04_17710,protein_id|PRJNA634776:HUN04_17710		idu(2);LysR-family_proteins_in_Escherichia_coli	gtgacactaagacagctagaactttttcttgccctggttaagaccccccatctgagccaggttgccaaggatgcggggctgacccagtccgctgtctccatggctattaaagcattagaagagacactgggcaagcagttgttcgacaggatccacaagcggctggtggtgaatgaaaacggccgctatttctaccagatggttgagcccctggtcctgggactgagggagagcgaggccatgttccgggaccaggatctgttgggcgatataaaggtgggggccagttcatccattgccaattatattctcccccagatcatgtatgagtttgccgagcagtacgaaggggtgaagctggaaaaaattacgggcaacaccattgagatcggccacctc…	MTLRQLELFLALVKTPHLSQVAKDAGLTQSAVSMAIKALEETLGKQLFDRIHKRLVVNENGRYFYQMVEPLVLGLRESEAMFRDQDLLGDIKVGASSSIANYILPQIMYEFAEQYEGVKLEKITGNTIEIGHLIENGEVDIGFVEADYNSTEIEREMLGLDELYVVTGDDDLVRDEEYKMDELLSKRWIFREEGSGTREVFLYYMKKYKKRFKPFLEVGHTEAVKSVLANKGTVSCLSRISVMNELSAGQLFRLKIQDFKFTRSFYTIWHKNKYFSSVLQEFLYFTKERYKAVYESHSTTH
CP054837	HUN04_10410	fig|2294.7.peg.2023	226.904	0	226.904	peg	CP054837_2272937_2272743	2272937	2272743	-	hypothetical protein	locus|HUN04_10410,protein_id|PRJNA634776:HUN04_10410			atgaaatccatagacgaacagatactgagaaccaccaaggaaattgttgtcaaattcattgaaatgggcaggctgtcccccaccaatgtgcatgagacgttcaaggacgtccacgccaccgtcaacgaaaccgtgaaaaagaatgtcgacccgccgaaccatgacaaatccatccctgccggcgcaaaaccctga	MKSIDEQILRTTKEIVVKFIEMGRLSPTNVHETFKDVHATVNETVKKNVDPPNHDKSIPAGAKP
CP054837	HUN04_25195	fig|2294.7.peg.4932	220.43	6.328	226.758	peg	CP054837_5707105_5707332	5707105	5707332	+	hypothetical protein	locus|HUN04_25195,protein_id|PRJNA634776:HUN04_25195			atgaaccgcatcgaccttaaactctttgtcaccctggcccaataccaccccggagaagggcggctcgagattgaaaacggaaccaccgtcgccgatttaatcaaaaactgcggcattcccgaagaagaggtgaaattgattttcatcaacggcagaaaagcgggggccggggatgtgatccgggacggcgaccgggtggggctcttcccgccggtgggaggggggtaa	MNRIDLKLFVTLAQYHPGEGRLEIENGTTVADLIKNCGIPEEEVKLIFINGRKAGAGDVIRDGDRVGLFPPVGGG
CP054837	HUN04_00005	fig|2294.7.peg.1	218.776	7.354	226.13	peg	CP054837_178_831	178	831	+	Transcriptional regulators of sugar metabolism	locus|HUN04_00005,protein_id|PRJNA634776:HUN04_00005	FIG01344139	ff	atgaaaaaccccattgataattactggatgctgaaacttgaggcggttaaagagagtcttgaaaataataatttcgaagttcatattaccgaatccgcaacagcggccaaagaccttgcccttgaaaaaatcatccccggtcttggcgttaaaagcgtatcctggggcggttccatgtcctttgtctccaccggactctttcacgcccttaaagacgatcctgacctggatgtgctgaatacctttgataaaagcctgccaactgaggaaatgctggaactgcggcggcagtcgctgatggtggacctgttcatcaccgggaccaatgccgtgacagaggccggacatctggtgaaccttgacatgatcggcaaccgggtggccgccatgatgtgggga…	MKNPIDNYWMLKLEAVKESLENNNFEVHITESATAAKDLALEKIIPGLGVKSVSWGGSMSFVSTGLFHALKDDPDLDVLNTFDKSLPTEEMLELRRQSLMVDLFITGTNAVTEAGHLVNLDMIGNRVAAMMWGPKNVLLIVGRNKICGDLEDAMFRIKNYAAPVNTMNLDKKTPCRKTGVCHDCSSPDRICNYWTITEKCFSKGRIKIILVNEDMGF
CP054837	HUN04_13360	fig|2294.7.peg.2597	221.955	3.577	225.532	peg	CP054837_2944749_2945891	2944749	2945891	+	Carbamoyl-phosphate synthase small chain (EC 6.3.5.5)	gene_name|carA,locus|HUN04_13360,protein_id|PRJNA634776:HUN04_13360	FIG00000130	isu;Macromolecular_synthesis_operon isu;De_Novo_Pyrimidine_Synthesis	atgaaagcattactagccctggaagatggcagaaccttcccctgcaagagttttacaggaccgggggaagcatccggagaagtggtcttcaacaccagtatgaccgggtaccaggaaatcctgacagacccatcctactacggccagatggtcaccatgacctatccccttatcggcaattacggggtctgccccgaggataccgaatccgaccggattcaggtggcagcctttatcattaaagagtaccaggaattcccgagcaattttagatccaagggcaccctggcagactacttgatcaaatcccatgttctgggcattgaagacctggatacccgggccctgacccggcatatcagaaaatccggggccatgcgggcggtgatttccaccaca…	MKALLALEDGRTFPCKSFTGPGEASGEVVFNTSMTGYQEILTDPSYYGQMVTMTYPLIGNYGVCPEDTESDRIQVAAFIIKEYQEFPSNFRSKGTLADYLIKSHVLGIEDLDTRALTRHIRKSGAMRAVISTTDLDPDSLVAKAKAIPSMEGSDLVGYVTTKKPYFWKYNQPDYVDIDKLNDPLIWRHRGKKYSVVALDFGIKYNIIRCLEQAGCEVLVVPATTSAETVKALKPDGIFLSNGPGDPEPLTYAVSTIKELLGHAPIFGICLGMQLLGLAMGGKTMKIKFGHRGGNQPVKNMDTGKVEITSQNHGFAVDLTSLDKEASALTHINLNEDSLEGLKNDSIRAFAVQYHPEASPGPHDAAYLFNQFAKVMENAKA
CP054837	HUN04_14610	fig|2294.7.peg.2839	224.2	0.794	224.994	peg	CP054837_3269712_3269107	3269712	3269107	-	Chemotaxis response regulator protein-glutamate methylesterase CheB (EC 3.1.1.61)	locus|HUN04_14610,protein_id|PRJNA634776:HUN04_14610	FIG00017306	idu(2);Bacterial_Chemotaxis	atgatcacctcccagtctccataccggacccaatacacggccctggcagtcggcgtctccgccggcgggctcaaggccctgtccgccatactgccccgcctttccccggccatggaaccgcccgtcatcattgtccagcacatgagcccggattccgatgattttctgatccatcactttgacaaattgtgccgcctcagggtaaaagaggctgaagataaaatgccggtggaaagaggcaccatttactttgccccggccaattatcatcttctggtggaagaggacttaagctttgccctgtccacggaagcgcgggtccagtattcaaggccctccatcgacgtgctgtttgaaacggcagccgaagcattcggggagggcctggccgggctcatc…	MITSQSPYRTQYTALAVGVSAGGLKALSAILPRLSPAMEPPVIIVQHMSPDSDDFLIHHFDKLCRLRVKEAEDKMPVERGTIYFAPANYHLLVEEDLSFALSTEARVQYSRPSIDVLFETAAEAFGEGLAGLILTGANTDGARGITAVRRHGGFAIAQSPDTAEADAMPLAAIAAGVDAVVDLDDIAPFINRLMSGGGSQE
CP054837	HUN04_09865	fig|2294.7.peg.1920	214.893	8.965	223.858	peg	CP054837_2143306_2142395	2143306	2142395	-	carbon monoxide dehydrogenase D protein	locus|HUN04_09865,protein_id|PRJNA634776:HUN04_09865	FIG00029116	ff	atggtgtttcaaggtgtgtcggatgttcaggcgcggctggaggaggccggatatatcccgtcttcggagattgccaccattgtttatctggcccaggaagcagataagccggtgctggtggaagggccggctggcgtgggcaagacggaactggccaaaagcattgcctgctgcctgggacgggagatgatccggcttcaatgctacgaggggctggatgaatcaaaggcattgtacgaatgggcctatgccaaacagcttctttacacccagatgctcaaggaaaagatagacgaggtggtctccgccgcatccagtctggccggggccgtggatgagatctcccggcatgaggatgcgtttttttccgaccgctttatccagactcggcccctgctg…	MVFQGVSDVQARLEEAGYIPSSEIATIVYLAQEADKPVLVEGPAGVGKTELAKSIACCLGREMIRLQCYEGLDESKALYEWAYAKQLLYTQMLKEKIDEVVSAASSLAGAVDEISRHEDAFFSDRFIQTRPLLAAISSPDPVVLLVDEIDKSDPEFEAFLLELLSDFQVTIPELGTIQARTQPFVFLTSNNYRDMSDALKRRCLHIYIDYPPMETEKRIVAKKLPGIGDRLLDQVVATVAGIRELDLKKKPCISETLDWARSMMILGKDTLTPEALDQTLNTLCKNKADYGVVRSRLRELVTA
CP054837	HUN04_18450	fig|2294.7.peg.3597	216.02	6.809	222.829	peg	CP054837_4155617_4156393	4155617	4156393	+	hypothetical protein	locus|HUN04_18450,protein_id|PRJNA634776:HUN04_18450			atgttgacgctgaaattgaaacgcatggcggtttttggaattctggccctggggctgctattccagccaccggcatgggccggaacctcatggctggaccagggaagcaaactgctcaaatccatgggcagcggccaggaatcagattcgggggcggcgcaggtactttcagccggcctgtccacggaggatatcatcgccggtctcaagcaggccctggagaagggttccgccgccgtggtgggacagttgagtgccgtggatggattcaacaccgatgctgccgtgcatattcccctgcctgaaaacttggccatggtgaaatctttgctggacaaggccgggatgggggcatataccgatgatgtggaactgaagctgaaccgggcggccgaggcg…	MLTLKLKRMAVFGILALGLLFQPPAWAGTSWLDQGSKLLKSMGSGQESDSGAAQVLSAGLSTEDIIAGLKQALEKGSAAVVGQLSAVDGFNTDAAVHIPLPENLAMVKSLLDKAGMGAYTDDVELKLNRAAEAATPKAKALFMDAITQMTFEDARGILDGPDDAATQYFKAKMSPGLAEAMTPVVDESLNQVGAIQAYDLMIGEYKKMPFVPDVKGNLTGHAVEKAMDGIFYYLAKEEKAIRENPAKRTTELLQKVFK
CP054837	HUN04_00970	fig|2294.7.peg.189	220.158	1.088	221.246	peg	CP054837_222898_222236	222898	222236	-	Zinc-finger protein	locus|HUN04_00970,protein_id|PRJNA634776:HUN04_00970	FIG00614308	ff	atgataacagcagaacaaaaaccgttacaggaaattatccagtacattgcgccctatgataaaattcttctggtcggctgcaacgagtgcgtcaccgtatgtgctgccggcggcagaaaagaagtcggcctgctggcttccgcccttcacctcaacagcctgaaacagggcaaaaccatcgatatcagggaactgaccctggaacgccagtgcgatcccgaatatgttgaagaactggccgccgagatcaaggatgtccaggccatcgtatccatggcctgcggctgcggggttcagaccgttgccgcccgctacaaagtgcctgtattcccggccgtgaacaccaagttcatgggcgcgtctgaaagccagggcatctgggcggaacgctgccagggc…	MITAEQKPLQEIIQYIAPYDKILLVGCNECVTVCAAGGRKEVGLLASALHLNSLKQGKTIDIRELTLERQCDPEYVEELAAEIKDVQAIVSMACGCGVQTVAARYKVPVFPAVNTKFMGASESQGIWAERCQGCGDCMLGITGGICPVARCSKSLLNGPCGGTSNGQCEISPDVDCAWRLIWERLVELGIQDRYEELNAAKDWRPAGGGGPRKIIREDLA
CP054837	HUN04_20465	fig|2294.7.peg.3997	216.702	2.641	219.343	peg	CP054837_4644451_4641356	4644451	4641356	-	heterodisulfide reductase, subunit A/methylviologen reducing hydrogenase, subunit delta	locus|HUN04_20465,protein_id|PRJNA634776:HUN04_20465	FIG00023463	idu(11);Hydrogenases icw(2);Anaerobic_respiratory_reductases	atgagtaccaaacccgttggatcggttcaagcaaaggaatcggtccagacaatcggatcggttcttgtggccggcggcggcatcgccgccatccaggccgccctggacctggccgattcaggtttttatgtatacatggtggaaaaaagccctgccattggcggggtcatggcccagctggacaaaacctttcccaccaatgactgttccatgtgcatcatgtcccccaaactggttgaggtgggccgccacattaatatcgagctggtcaccctggcccagatcaaggacatccggggagaaaagggagacttcaaagtagacattttccagaaggcccgctatgtggacccggacaaatgcgtggcctgcggggcctgtgtggaaaaatgtcccaaa…	MSTKPVGSVQAKESVQTIGSVLVAGGGIAAIQAALDLADSGFYVYMVEKSPAIGGVMAQLDKTFPTNDCSMCIMSPKLVEVGRHINIELVTLAQIKDIRGEKGDFKVDIFQKARYVDPDKCVACGACVEKCPKKVTDLYNVGLAKRKAIYVPYAQAVPLKYCIDPEQCIKLTKDKCGNCAKVCPAGAVNYEDTDKAFTLNVGAVILAPGFKAFHPGESDIYGWHTSKDIVTSLEFERLLSASGPNKGHVVRMSDHEEPRSLAWLQCVGSRDINRPKSYNRKNSHCSSVCCMYAIKQAIIAKEHDPDLECTIFYMDMRTHGKGFEACFNEAREKHGIRFVRCRVHSVFEAPDETGKKFQTISYVDESTGKIVNENFDLVVLSVGMEIHDETKAFAGTIGI…
CP054837	HUN04_17505	fig|2294.7.peg.3413	210.938	8.156	219.094	peg	CP054837_3941825_3942679	3941825	3942679	+	metallo-beta-lactamase family protein	locus|HUN04_17505,protein_id|PRJNA634776:HUN04_17505	FIG00882049	ff	atgagatattgtaaatcatacgctttccctgaaaatataaaggggttccgcctggggtggtccctggccggcccccccctgatgtcggtctatgtctatgccatgggcaatatcctcatggatactggccaggcccatatggggccggaagccttgaatatcgcccgggaaaacggcatacagcgcatttatctcacccatcaccacgaagaccattccggcaatgccgccctgattttcagggaaaccggggcagaggtctacggccatgaactcgccagaaaaaaactggcagccccctataaaattctgccataccagaaatacgtatggggggcggcctcccctgtggatgtccggccgctgtcccctgggatagacacctgcctcgggcccatg…	MRYCKSYAFPENIKGFRLGWSLAGPPLMSVYVYAMGNILMDTGQAHMGPEALNIARENGIQRIYLTHHHEDHSGNAALIFRETGAEVYGHELARKKLAAPYKILPYQKYVWGAASPVDVRPLSPGIDTCLGPMVPVHTPGHSRDHTAYFLPDRGILFAGDLYLGDRIKFFRADEDLGAEVASLKKVAALDFDVLLCCHNPRREGGKAHILAKLDFLENFYGSVKELHTQGYGEKQIFSMLRLKEDRFTRMFCFGNVSMINGVRSVIRHYEAQGRIREEQRAAVD
CP054837	HUN04_00980	fig|2294.7.peg.191	214.961	4.028	218.989	peg	CP054837_226395_223351	226395	223351	-	heterodisulfide reductase, subunit A/methylviologen reducing hydrogenase, subunit delta	locus|HUN04_00980,protein_id|PRJNA634776:HUN04_00980	FIG00023463	idu(11);Hydrogenases idu(11);Anaerobic_respiratory_reductases	atgcaaaagattaaacaggacgataaaacgtcaggcaaaaaacgcgtgctcgtcatcggcggcggtgtcggcggcatcagggcggcccttgatctggccgaatcccgtaaagaggtgctgctcatcgactcggattatgccatcggcggcttgatgacccagctggaccgcaccttccccaccaataactgcgatttgtgtacagtctccccctatttgtctgcttctgccagggaacaattcctccaggtcagccccatgaccgttctggacgggttgtccggagaagccggcaattttacggccacccttaaaacagcgccccgttacattgacatcgacaaatgtacaggctgcggcgaatgccttaaaaaattccccgaagcggtgcgttttacc…	MQKIKQDDKTSGKKRVLVIGGGVGGIRAALDLAESRKEVLLIDSDYAIGGLMTQLDRTFPTNNCDLCTVSPYLSASAREQFLQVSPMTVLDGLSGEAGNFTATLKTAPRYIDIDKCTGCGECLKKFPEAVRFTPGLDPRAPTCMRYPQATPYAFSIDMDKIEDVEALKSVCKADAIVADDKEETCDVTVGSVVLSVGAELFNPEVLDNFGGGKFDNVVTGLEYERIMSASGPFQGSLLRKSDQKRPKKVAWIQCVGSRGINRADVPYCSGVCCMYALKEAMVTKERFGEDIETTIFFMDMRTHGKDYEQYYNRAREDYGVRMVRSRPHTIVELPNKNLSISYAMEETSAQEVEEFDMVVLSTGFRPSEKTVELAGKLGIDLNVHNFADTDSFNPVKTSK…
CP054837	HUN04_26575	fig|2294.7.peg.5193	218.688	0	218.688	peg	CP054837_6020084_6020359	6020084	6020359	+	hypothetical protein	locus|HUN04_26575,protein_id|PRJNA634776:HUN04_26575			atgttttccaaacttggtattttaatgcttgccgccgggtttctggcttggctgttcggtgccatttcaaaatttatggccgttgataatgtgttcgtggatatgaccctgtccaccctctctgaagacatgtccgcgtccgttgttgatgccttttcatctgcagcggtccaggatctgctttacactgttttttacgaaattcatctaggcgggcttttttgcggcctgggtgtgatctgtatctttatttccatgtttgccaaggagcattaa	MFSKLGILMLAAGFLAWLFGAISKFMAVDNVFVDMTLSTLSEDMSASVVDAFSSAAVQDLLYTVFYEIHLGGLFCGLGVICIFISMFAKEH
CP054837	HUN04_22175	fig|2294.7.peg.4336	208.172	7.634	215.806	peg	CP054837_5042429_5041611	5042429	5041611	-	Tetrathionate reductase subunit B	locus|HUN04_22175,protein_id|PRJNA634776:HUN04_22175		idu(1);Tetrathionate_respiration	atgaaagccttttatctggatttatccgtctgcaacggctgctactgctgccagattgcctgcaaggacgagcatgtggccaacgactggagcccctatgccaagccccagcccgacaccgggcagttctggatcgggatcaccgagctggtgcggggccaggtgcccaaggtgaaggtgacctatatccctaaaatgtgccaccactgcgacgatgccccctgtatcgagcagtgtgcatatgacgccattgaaaagcgcagcgacggcctggttctcatccatccggataaatgcaccggctgcaagctgtgcaaggatacctgcccccatgatgccatttatttcaatgaaaacctgaatatcgcccagaaatgcaccgggtgtagccatcttctg…	MKAFYLDLSVCNGCYCCQIACKDEHVANDWSPYAKPQPDTGQFWIGITELVRGQVPKVKVTYIPKMCHHCDDAPCIEQCAYDAIEKRSDGLVLIHPDKCTGCKLCKDTCPHDAIYFNENLNIAQKCTGCSHLLDNDDEWEVPRCVDQCPTDALRFGEESDFSDFIKDAEFLNPEAGTQSRVYYKNLPRKFVAGTVYDPVEKEVIIGAACSLTDADSGETFTAVTDNFGDFWFRKLGDNRTFTLDIKKNGAKKTIEGIITDKDLSLGDIPMSL
CP054837	HUN04_08065	fig|2294.7.peg.1570	214.01	1.556	215.566	peg	CP054837_1745815_1745507	1745815	1745507	-	SSU ribosomal protein S10p (S20e)	gene_name|rpsJ,locus|HUN04_08065,protein_id|PRJNA634776:HUN04_08065	FIG00001107	icw(3);Ribosome_SSU_bacterial	atgttgaagactaaaatcagaattaggctcaaagcttatgaccataagctgcttgatcagtcttcagtagatattgttgatacagcaaggaaaaccggcgccagaatagtggggccggttccccttcccacccgtatcaataagtttactgtgctgcgttccccccacgtgaataagaaatcccgtgagcagtttgaaatcagaacgcacaaaagaatgatggatattcttgagcccacacagcagactgtcgacgcactgatgaagctggatctttcccccggcgttgacgttgaaattaaattatag	MLKTKIRIRLKAYDHKLLDQSSVDIVDTARKTGARIVGPVPLPTRINKFTVLRSPHVNKKSREQFEIRTHKRMMDILEPTQQTVDALMKLDLSPGVDVEIKL
CP054837	HUN04_25845	fig|2294.7.peg.5059	213.962	1.27	215.232	peg	CP054837_5856449_5857963	5856449	5857963	+	ATP synthase alpha chain (EC 3.6.3.14)	locus|HUN04_25845,protein_id|PRJNA634776:HUN04_25845	FIG01969372	ff	atggaaattaaagcagaagaaataagccagattatcaaagatcaaattaaaggatttgatgcagaagttgatctgagtgagacaggtgttgttctgtctgcgggtgacggtattgcccgcgtttacggtttggaaaaagttaaagcaatggaactggttgagttccccggcggcatcctgggcctggcgctcaacctggaagccgacaacgtcggtgttgccatcctgggtgatgacaagcagatcaaagaaggcgacgttgtaaaaagaaccgaccgtattgcctccgttcccgttggcgaagccctgctgggccgcgttgtaaccaccacaggcgagcccgttgacggcaagggtcccatcaactccgatacttacatgaacatggaactggttgcc…	MEIKAEEISQIIKDQIKGFDAEVDLSETGVVLSAGDGIARVYGLEKVKAMELVEFPGGILGLALNLEADNVGVAILGDDKQIKEGDVVKRTDRIASVPVGEALLGRVVTTTGEPVDGKGPINSDTYMNMELVAPGVIARKGVHEPCYTGAKAVDGMTPVGRGQRELIIGDRQIGKTAVAVDAIIAQKESGIKCIYVACGQKKSTVAQVVAALEEHGAMEYTTVVVASASESAAMQYLAPYAGCAMGEYFRDKGEHSLIVYDDLSKQAAAYRQVSLLLRRPPGREAFPGDIFYNHSRLLERSAKMSDELGAGSLTALPIIETQEGDVSAFIPTNVISITDGQIFLDKDLFFAGIRPAIDVGLSVSRVGGAAQVKAMKQVAGTLRLDLAQYRELEAFAAFG…
CP054837	HUN04_17030	fig|2294.7.peg.3318	210.365	4.715	215.08	peg	CP054837_3831377_3832702	3831377	3832702	+	Carboxyl-terminal protease (EC 3.4.21.102)	locus|HUN04_17030,protein_id|PRJNA634776:HUN04_17030	FIG00000946	isu;Phosphoglycerate_mutase_protein_family	atgaaagatgattattttccgatgatggggcgttgcgccctggccctgctggtgacggtcctgctgtgggccggacaggtatcgccagtgcgggcggccggggatacgacctataaatccctgaaactctttgccgatgtcctggaagagattgagaaaaattatgtggatgaagtggatgccgaagagttgatccacaatgccatccgggggatggtggggaatctggatccccattcctcctttatgccccccgaggctttcggggatctccaggacgataccaagggaaagttttccggcatcggcatcgtcatcaccatgaaggacggcattctcaccgtggtttcccccattgaggggacgccggcctacaaggccggcatcgtcgccggtgat…	MKDDYFPMMGRCALALLVTVLLWAGQVSPVRAAGDTTYKSLKLFADVLEEIEKNYVDEVDAEELIHNAIRGMVGNLDPHSSFMPPEAFGDLQDDTKGKFSGIGIVITMKDGILTVVSPIEGTPAYKAGIVAGDIIIKIDEESTKDMALWEAVSKMRGPRHKEVLITVIRDGEAAPLEFKLKRDLIPMTSVRSAMLAPGYGYLRITNFRMNTLEDVEKHLGTLEKEAPGLKGLIIDLRDNPGGLLDQAIKISDLFLEKGLIVSIKGRLKKNTQEFKAYPNETERNYPIVILINGGSASASEIVAGALQDHSRALILGTPSFGKGSVQTVRPLKDGFGIKYTIARYYTPSGRSIQAKGILPDIEAASGTVIKKDPKRSAFERMMKEKNLKNSLKPEGPADK…
CP054837	HUN04_23965	fig|2294.7.peg.4688	214.065	0.943	215.008	peg	CP054837_5451481_5451227	5451481	5451227	-	LSU ribosomal protein L27p	gene_name|rpmA,locus|HUN04_23965,protein_id|PRJNA634776:HUN04_23965	FIG00000189	icw(1);Ribosome_LSU_bacterial icw(1);CBSS-176279.3.peg.868	atgtcacataagaaagcagcaggcagttccaagaacggtcgggattcaaacgcgcagcggcgcggtgttaaaaaattcggcggagaaaaagtcaccgccggcaacatcatcatcagacagtgcggtaccaagatccatccgggcaacaatgtgggtatgggcaaagactataccatttttgccaaaatggatggtgtcgttacttttgaaagaaaaggccgcgacagaaaaaaagtcagcgtttatgaagcgtga	MSHKKAAGSSKNGRDSNAQRRGVKKFGGEKVTAGNIIIRQCGTKIHPGNNVGMGKDYTIFAKMDGVVTFERKGRDRKKVSVYEA
CP054837	HUN04_07495	fig|2294.7.peg.1456	212.536	2.429	214.965	peg	CP054837_1633673_1633278	1633673	1633278	-	hypothetical protein	locus|HUN04_07495,protein_id|PRJNA634776:HUN04_07495			atgaaatttgaagcgcatggtgattttgaaatcactgtcaaaggagaagtcttcattataaaattttgccataaatggaatttagaaggcgctaaatttttttttacgaagtataaagaatgcgttaaacagcataattttaaaaattatggtgtgttgagtgatctcagaccatttgaaggaggaaccccggaggcgattgacttttttgaggttgttggtgattgggcaaaagaaaatgggcagattgcccgtgcactgattatggattcctccataaaagaattaaccatggttgcaataaacaaaggaaaggaacgttttcctgctcaagtttttcatagtgagaaagaagctttgcaatggtttaagaattttggtcttaacatttcataa	MKFEAHGDFEITVKGEVFIIKFCHKWNLEGAKFFFTKYKECVKQHNFKNYGVLSDLRPFEGGTPEAIDFFEVVGDWAKENGQIARALIMDSSIKELTMVAINKGKERFPAQVFHSEKEALQWFKNFGLNIS
CP054837	HUN04_10825	fig|2294.7.peg.2103	193.077	20.478	213.555	peg	CP054837_2361751_2361341	2361751	2361341	-	hypothetical protein	locus|HUN04_10825,protein_id|PRJNA634776:HUN04_10825			gtgaaaagactgatctggatccttttatttttgatgctggccgtctggcccggctgcagaacctttcccgaggcaggacacggacctgtggccggctctccggtggtcaaacacaagggccacgggccgccgccccatgccccggcccatgggtaccgccataaacaccagggacataccctggaatatcatcagagggaaggcgcctatgtggtggtgaatatccctggcacctattttctggacggcctttacatgcgcctcgccgaaagcggaagatggtatgtatcggcaactctccaggggggatggcggctggctgccggcaatgaggtgccccaaaagctcaaagcctataagaaaaagtccaaaaagcagaaaaagccgaaaaagaaaaag…	MKRLIWILLFLMLAVWPGCRTFPEAGHGPVAGSPVVKHKGHGPPPHAPAHGYRHKHQGHTLEYHQREGAYVVVNIPGTYFLDGLYMRLAESGRWYVSATLQGGWRLAAGNEVPQKLKAYKKKSKKQKKPKKKKYKY
CP054837	HUN04_05740	fig|2294.7.peg.1115	207.819	5.061	212.88	peg	CP054837_1251195_1249723	1251195	1249723	-	Type I secretion system, outer membrane component LapE # AggA	locus|HUN04_05740,protein_id|PRJNA634776:HUN04_05740			atggaggcgttgagccttgaccaggccctgaaaaccgccgcagggacaaacccccagatcaaggaggccctggaagattaccagagcattgtggcggaacggaaaatcgccagaaagggataccggccgaccctgggggttgaggcgtataccggccctaaatataccaacggcgtgcccactggttttgagtcggacaagctgtgggagaattccgccaccgcctatatccgccagaacctgttcgaagggttcggcacccagtcttatatcgacgaaaccgaagcccggatcaaatccgcggcctacaatgttttgaatacagcaaatacggtgtttctcggtgtggcagaggcctatgtcaacgtgcttaacgccagggaccaggtggccattgcc…	MEALSLDQALKTAAGTNPQIKEALEDYQSIVAERKIARKGYRPTLGVEAYTGPKYTNGVPTGFESDKLWENSATAYIRQNLFEGFGTQSYIDETEARIKSAAYNVLNTANTVFLGVAEAYVNVLNARDQVAIAEKNVLTQARILKQIKERSDSGFGRASDLTNSESRLALSRGNYISRQQDLNQALTKFHRLYGRVLTPEQFIMPETNYALPENVQEAVDTAFGNHPALGVARYNIIVRKFSRERAKSALWPRLDLYLSSNIRQDTGGERGETKDFGAALQLKYELYDGGARYGEIEKNYRRMLKEYQKAYDERRNVNEMVRLAWNIQVAEKNKKDFLTEHVRLSRKTLDEFIEEFHAGKRDLLEILDMEIEFYRAQSSLIESDYAYLLAYYRTVQAIG…
CP054837	HUN04_17295	fig|2294.7.peg.3371	209.743	2.672	212.415	peg	CP054837_3890521_3890162	3890521	3890162	-	hypothetical protein	locus|HUN04_17295,protein_id|PRJNA634776:HUN04_17295			atggaacccaatgatcttggcgcaaactgggaaagcttcattcgactactgctccaccgcctggacattcccagtaaggaagacatcgcccatctccatgccaggcttgacaaactggagcaattaatttatcagaagcagccttcgggaaggggcgcaggcaggccccggacgccaaagaaaaaaagtgcctcggccattgtgctggaaatcataggcaaccatcctgagggcaccaattttaaaaccatcaaggcggccacgggatttgatgacaaaaaactaagaaacatcatcttcaggctggacaaaattaagaaaatcgagcgggtgacccggggcatatacaaagccatctag	MEPNDLGANWESFIRLLLHRLDIPSKEDIAHLHARLDKLEQLIYQKQPSGRGAGRPRTPKKKSASAIVLEIIGNHPEGTNFKTIKAATGFDDKKLRNIIFRLDKIKKIERVTRGIYKAI
CP054837	HUN04_24860	fig|2294.7.peg.4865	210.1	1.752	211.852	peg	CP054837_5631045_5632691	5631045	5632691	+	Type IV fimbrial assembly, ATPase PilB	locus|HUN04_24860,protein_id|PRJNA634776:HUN04_24860	FIG00001326	idu(5);Type_IV_pilus	atgcctgttagcgagaccgccctcattgatgccggcgtaaaggtgggcctggtgccggacggggatctttccggcctgcgcctcagggccaagcgggagcgtttaaagctgctggaggtggtgacccgggagaaccggtttcccgagaccgccctctaccaggccctggccgatacccgtaatcttgcttttttccacccccgggacctggtggctgatgcagaggcagcagggctgttgccccacaccctcatgcttaaacggctcatgctgccggtgaagcgccagggggatgagccggtgcttgtcctgtcagaccccgatgaccggctgagcctggaccgggtgcggcaggccacgggccggcactggaagattggcctctccgatcccgaatcc…	MPVSETALIDAGVKVGLVPDGDLSGLRLRAKRERLKLLEVVTRENRFPETALYQALADTRNLAFFHPRDLVADAEAAGLLPHTLMLKRLMLPVKRQGDEPVLVLSDPDDRLSLDRVRQATGRHWKIGLSDPESLKSAIARFRETQLASSGRGAAPAAAGAGGTADPVTLLDDIMKEVYLRRVTDVHFEPEEDGMRVRLRVDGQMEAFQRSLTKADEEALLNRVKVLSGLDIAEQRMAQDGAMKYKIMGWDLPETDIRVATIPTKWGERCTMRILGQDTGDLTLSQLGMPNHMLAAFKKAIASPHGMILVTGPTGSGKSTTLYAGIRELDVGQLNVLTAEDPVEQTIDGVSQVQVSTKVSFAQALRSFLRHDPDVILVGEIRDRETVEIGLRAAMTGHLV…
CP054837	HUN04_20095	fig|2294.7.peg.3923	201.875	9.5	211.375	peg	CP054837_4561726_4561322	4561726	4561322	-	hypothetical protein	locus|HUN04_20095,protein_id|PRJNA634776:HUN04_20095			atggaaaaccgacatttcaaacgcatcagaacccggttgggcaaaacccagaaagaactggcccagcttctgggtgtttccatcaaggccatccacagctacgaacagggatggcggaaaattccccaccatgtggaacggcagatgctttttctcctgtccagggtggccggggaaaaccgggacaccagacaatgctgggacatcaaccaatgccctgaaagcaaacaggccacctgcccggcatgggaattcaagtccggtgacctctgctggttcatcaacggcaccaaatgcagcggcaaagcccataattcctgggaaaacaagatggaagaatgccggacctgcgaggtcttttttaaattttttgagaacgaacaaggaatattgagtgat…	MENRHFKRIRTRLGKTQKELAQLLGVSIKAIHSYEQGWRKIPHHVERQMLFLLSRVAGENRDTRQCWDINQCPESKQATCPAWEFKSGDLCWFINGTKCSGKAHNSWENKMEECRTCEVFFKFFENEQGILSDE
CP054837	HUN04_12880	fig|2294.7.peg.2502	208.939	1.52	210.459	peg	CP054837_2827380_2826748	2827380	2826748	-	hypothetical protein	locus|HUN04_12880,protein_id|PRJNA634776:HUN04_12880			atgcttaaaaaaatgataagcggtttgatactggcgataggtgtttttatactggcaggaccggctactgcagccaaggtcgaaatcgacctgctctctgtttttgatgatgaaggggaccgcattgttcgatttggagacaacgatgtagaccatgagaacctgttcacagataaaagtattgattttgattcttcagatcccattgcaaggcagttccagactggggggacgccgaccggaaccctgacatttgaaatgacctattttgatgtggactataccaatgaaagcggatttttttggcactcacagggaagctttttatcggtcaacggggttaccgaggatttggttccttcaagcaaaaagggaaatatcctgacctggactgctgac…	MLKKMISGLILAIGVFILAGPATAAKVEIDLLSVFDDEGDRIVRFGDNDVDHENLFTDKSIDFDSSDPIARQFQTGGTPTGTLTFEMTYFDVDYTNESGFFWHSQGSFLSVNGVTEDLVPSSKKGNILTWTADADILKSEGEWNDITFFIGYRWGFLSGTDIDDFEVSAFTLSWETETNTGGADPVPIPTAAVLLGCGLIGVVGIRRRRE
CP054837	HUN04_22195	fig|2294.7.peg.4340	204.363	5.777	210.14	peg	CP054837_5048820_5049152	5048820	5049152	+	hypothetical protein	locus|HUN04_22195,protein_id|PRJNA634776:HUN04_22195			atgatcagtgttaaagatgccaagggcatcccctatgaggcagccaagcattcaggcgtatacggaattcaaaaacttaccgaagaagactcccagcggataacggtgtgttattcctattttcagcccgacgggggggccgagatgtgcccctcgcccaaggaacgggtctattacgtcaccaagggcagtatcaccgtcaacggaaaggacggggaatcccatgtgatcgacgagggggggatgatctacatcgcccccggcgaggagcgggatatggtcatcaacaacggaaagcccgctgaagtcctcgtgttcatcgtaaccccctga	MISVKDAKGIPYEAAKHSGVYGIQKLTEEDSQRITVCYSYFQPDGGAEMCPSPKERVYYVTKGSITVNGKDGESHVIDEGGMIYIAPGEERDMVINNGKPAEVLVFIVTP
CP054837	HUN04_22210	fig|2294.7.peg.4343	205.892	4.191	210.083	peg	CP054837_5050845_5052221	5050845	5052221	+	Acetyl-CoA synthetase (ADP-forming) alpha and beta chains, putative	locus|HUN04_22210,protein_id|PRJNA634776:HUN04_22210	FIG00030585	icw(1);Pyruvate_metabolism_II:_acetyl-CoA,_acetogenesis_from_pyruvate	atgatagaattatttttcaaaccgaaatcggtagcagtcatcggcgccagcggcacccctgggaaattggggtatgtcattgtaaaaaatattctggacagcgattttgccggggacgtctatccggtgaaccccaaatcagacgagatcctgggatataaggtctaccggtctgtcacagaaatccccggtgatgtggacctggtggtcaccgccctgcccacgccgaaactgacggtggccaccatggaagcgtgtgcccagaaaggggtgaaggccgtgatcatcgagtccgccggttttgccgaaatggggggggagggcaaggtcttccagcagcagatcgtggatattgccagagaaaacaatatcagggtgatgggccccaattgctcgggg…	MIELFFKPKSVAVIGASGTPGKLGYVIVKNILDSDFAGDVYPVNPKSDEILGYKVYRSVTEIPGDVDLVVTALPTPKLTVATMEACAQKGVKAVIIESAGFAEMGGEGKVFQQQIVDIARENNIRVMGPNCSGIVSRNIVTSIYPMTKKVPDGNVVLIGQSGLLAAGMASDIVENESLNISHVCSFGNKCDLNENDLLEYFGNEDDVDVISMYLETVSDGRNLTRIAKKAAAKKPVIFLSGGRTEAGAKAAMSHTGSIASNAKIVEAAVKQTGMIMADDFTELKDFAKVFSTQPLPRGNRVAVITLAGSVGVNVSDLCAAHGLELPKLTPETTEKLKDMFDTPVGNPVDLYYSVTKIGFTKTLETTFPDAFRDPNIDAAVVILAGFKYTQEAVQKKIIQ…
CP054837	HUN04_19290	fig|2294.7.peg.3762	205.592	4.283	209.875	peg	CP054837_4372155_4371370	4372155	4371370	-	Methylglutaconyl-CoA hydratase (EC 4.2.1.18)	locus|HUN04_19290,protein_id|PRJNA634776:HUN04_19290	FIG00138403	icw(2);HMG_CoA_Synthesis	atgactgaagagtccctactgatcgttgaagaaaaaaacaatgcggccgtgctcaccctgaaccggccccgtgtgatgaactgcctgaatttcgacctgctctacgccgtgcgggaccagatcgatgccctgcagttcagaagcgatatccgctgcgtgatcatcaccggagcaggagaaaaagccttctgcgccggagccgacctcaaggagagggccagtctcacccaggaccaggtaaagaagttcatcctcaccatccggaacctgctcaccgccatccagaccctgcccatcccggtgattgccgcagtgaacggcattgccctgggcggcggtacggaagtggccctggcttcggatatccgcatcgcctcggaaaccgccaccatggggctg…	MTEESLLIVEEKNNAAVLTLNRPRVMNCLNFDLLYAVRDQIDALQFRSDIRCVIITGAGEKAFCAGADLKERASLTQDQVKKFILTIRNLLTAIQTLPIPVIAAVNGIALGGGTEVALASDIRIASETATMGLTETRLAIIPGGGGTQRLPRIVGVAKAKELIFTGRRVDADEALDIGLVNHMVPPEQLMDKCLEMAAMIAETGPIAVEMAKYAIDRGIETDLATGLAIESNAYRVTIPTEDRIEGLTAFREKRKPVYKGR
CP054837	HUN04_04635	fig|2294.7.peg.898	204.782	5.018	209.8	peg	CP054837_1023239_1024963	1023239	1024963	+	NAD-dependent malic enzyme (EC 1.1.1.38)	locus|HUN04_04635,protein_id|PRJNA634776:HUN04_04635	FIG00000835	isu;Pyruvate_metabolism_I:_anaplerotic_reactions,_PEP	atggaaattaatcattacgagtttgagtacggcgaatacggcgaaactacaggcgtcaccatcaatttaaggggatttgacatccttcgctacaacaacatcagtaaaggtaccgcctttaccattgatgaacggcggaaattcaaactcagcggctatcttcctcccagggtcaaaaccctggaagaccaggtgaagaacagcctgagaatcgttgaagaaaaagaaaacgacattgaaaagttcatttatcttcgcagcctttacgacagaaacgttgttctggcccatgccgtgattgcatccgacgtgccccgttttctccccatcatttatacccccaccgtgggccaggcctgccagcagtattcgacaatgttccgccgggccaacggcatc…	MEINHYEFEYGEYGETTGVTINLRGFDILRYNNISKGTAFTIDERRKFKLSGYLPPRVKTLEDQVKNSLRIVEEKENDIEKFIYLRSLYDRNVVLAHAVIASDVPRFLPIIYTPTVGQACQQYSTMFRRANGIHLYPGNIDYAEYILRNYTDQDIRVAVVTDNQGILGIGDQGAGGIPICLGKLMLYTQGAGIAPWHCLPISLDVGTDNLTLLEDPNYLGWRERRLKGEDYDKFVEKFVTAFKKVFPQALCQWEDFSKQTAFSVRDKYLKEVISFNDDIQGTGSIALAGILAAMKVKNEKMTDQVYLVHGAGAGGVGIAEQIQTELMEQGMDQAQAAARIFTLDSRGVVTSDRDIEPYKLKFAKAPESMPWLKTPEDNTLLNVVKNEKVTVLIGTSGQP…
CP054837	HUN04_12345	fig|2294.7.peg.2399	205.767	3.91	209.677	peg	CP054837_2715331_2714348	2715331	2714348	-	Hydroxymethylpyrimidine ABC transporter, substrate-binding component	locus|HUN04_12345,protein_id|PRJNA634776:HUN04_12345		idu(1);Thiamin_biosynthesis	atgaagatgatgagaaagattttaattgcaaccgccggaatcacactctgcctggccctgagcatatctccggcctttgccagggatactgtaaactaccggcttaagtggctgttcaatacctctgtggccggggacatcatggccgatgccggcggatttttcaaggcggccggcctggacgtgaaggtgaaggaaggcgggcccgagaaaaacgccatcaaggaattggagctgggatatgccgatttcggtgtggcctctgccgaccaggtgatccgtgccctggacaagggggcggacgtggtggttctggcccagctttttcagatcaatcccatgcagtggatctaccggtctgagctgcctgagataaagcgtcttgtggatttaaagggc…	MKMMRKILIATAGITLCLALSISPAFARDTVNYRLKWLFNTSVAGDIMADAGGFFKAAGLDVKVKEGGPEKNAIKELELGYADFGVASADQVIRALDKGADVVVLAQLFQINPMQWIYRSELPEIKRLVDLKGRNIGVTFGGNDETIMNTLLAKAGLTYNDVSISSVRFDFTPFLKKKVEIWPVYRNSQGVILEDKLAKEGESVRFFNPADYGVSFVANSVVTSGEVIKKNPERVKAFMTALMAAWEFSMDPANRDEVLAEIKKRDKNTADHIRERQLGVTRLLIKPNAGVKIGTIDRAAWIQTETIMIKEKQVKGPVHVETRLAGF
CP054837	HUN04_20175	fig|2294.7.peg.3939	209.456	0	209.456	peg	CP054837_4576858_4576355	4576858	4576355	-	Acyl-CoA hydrolase (EC 3.1.2.20)	locus|HUN04_20175,protein_id|PRJNA634776:HUN04_20175		isu;CBSS-176280.1.peg.1561	atgcccgaccgtaaatgtgctgctgattcctgtgtactgatctcccgcgtcatgctccctgaagatgccaaccccgccggtattgtacacggcggggtcattatgaaggaaattgacaatgccgctggcgttgccgcagtgcgccacacccggaatatctgtgtgaccgcatccatcgaccggctggatttccataagcccgcgttcatcggcaacctgatcacggtcaaggccagcgtgaacatgaccggccgcacctcaatggaaatcggggtgcgggtggaagccgaagaccttctggccggcaccaagacccatctggcatcggcctaccttacctttgtggccctcggcaaggaccaccggccggcaccggtgccgcccctggagccgtccacc…	MPDRKCAADSCVLISRVMLPEDANPAGIVHGGVIMKEIDNAAGVAAVRHTRNICVTASIDRLDFHKPAFIGNLITVKASVNMTGRTSMEIGVRVEAEDLLAGTKTHLASAYLTFVALGKDHRPAPVPPLEPSTPEEVRRHKEALTRRALRLSEKQREGECQTNSSKC
CP054837	HUN04_19260	fig|2294.7.peg.3756	205.257	3.893	209.15	peg	CP054837_4364814_4362097	4364814	4362097	-	Xanthine dehydrogenase iron-sulfur subunit (EC 1.17.1.4) / Xanthine dehydrogenase, molybdenum binding subunit (EC 1.17.1.4)	locus|HUN04_19260,protein_id|PRJNA634776:HUN04_19260	FIG01303900	isu;Xanthine_dehydrogenase_subunits isu;Xanthine_dehydrogenase_subunits isu;Purine_Utilization isu;Purine_Utilization	atgatcggtaaaaaactattggtaaacggtattgaaagaaccgtttttgtaaatgaggatgatacattgtccactgtccttcggaacggcctctacctcaccggtgtcaaggtcggatgcgaccagggccagtgcggcgcctgcaatgttattctgaactcaaaactggtccggtcctgtgtcaccaaaatgaaacgggtgccggattattcggagattaccaccgttgaaggcatcggcaccccggacaacctccaccccatccaggtggcctggattgccaacggcggcgcccagtgcgggttctgcaccccgggcttcatcgtctcctgcaaggcattgctggacacccatcccactcccacccgcgaggatgtacgggactggttccagaaacac…	MIGKKLLVNGIERTVFVNEDDTLSTVLRNGLYLTGVKVGCDQGQCGACNVILNSKLVRSCVTKMKRVPDYSEITTVEGIGTPDNLHPIQVAWIANGGAQCGFCTPGFIVSCKALLDTHPTPTREDVRDWFQKHRNACRCTGYKQLVDSVMDAAKVINGEMSMDELMFKIPEDGRIWGTKYPRPSAVAKVTGTCDFGADLGIKMPEETLRLALVQAKVSHANIKSIDTSEAEKMPGVYKVVTHKDVKGKNRITGLITFPSNKGDGWDRPILCDEKVFQFGDAIAIVCADTEKNAKAAAEKVKVDLEPLPEYMSAPAAMAEDAMEIHPGTPNIYFTQAIKKGEETAPIFDNADVTIEDDFYVGRQPHMPIEPDVGFAFPGEDGTLTIHSKSIGIHLHLAMI…
CP054837	HUN04_14025	fig|2294.7.peg.2730	204	4.559	208.559	peg	CP054837_3115197_3113932	3115197	3113932	-	hypothetical protein	locus|HUN04_14025,protein_id|PRJNA634776:HUN04_14025			atgtttaataatatttatttcaagcatttaaccattattccgctattgatttttgtaactgtgttgacttgtagttctgaagaacgattagatttcacaaatgattttgaatatgttggtgcttttagactaccagatgtaaatactacttataactgggagcatagcggaagaacattagcttttaatccgatgggagattcaaatggtgaagcagatggttatttaggctcattatattctgttaattacaaaaatagaatttcccaattcactattccgaaaccaattctgtcagaaaatttgaataacttaaatacagcaacgacactatctcctttttatgatgtaaccgaagggaaattatgggaaacattatcggaagcacaaaacaatcaa…	MFNNIYFKHLTIIPLLIFVTVLTCSSEERLDFTNDFEYVGAFRLPDVNTTYNWEHSGRTLAFNPMGDSNGEADGYLGSLYSVNYKNRISQFTIPKPILSENLNNLNTATTLSPFYDVTEGKLWETLSEAQNNQLRGLTYLSPQGSQTEGKLYWTFWSSYNVADINYPSHGYSNLDESSPNAQGPWNVQNYHSMEVGGYLFEIPIDWANKYLNGKNIASGVVREGGTYARGPVLIATAPYQYSDNSPPPNKELESVALIYYDTTYNNYPDYVENDGWGGGAWITTGDKAAVIFVGSKCMGLSCYGDNTKCYDPCDNDKGYHCYPRQPQMIFYDTNDLADVAQGLKKPWDIKPYQIINLLEHLSYFKECTAIPGVTYDRNSNLLYILQYKGDDSKPLVHVF…
CP054837	HUN04_04235	fig|2294.7.peg.820	200.391	7.287	207.678	peg	CP054837_940510_939125	940510	939125	-	Metal dependent phosphohydrolase	locus|HUN04_04235,protein_id|PRJNA634776:HUN04_04235			atggatagaccggtcccctttatcctatatatcggccagcgggccggtcaattggaattcccccaaggggaatgggaggtggcggtatgccaggggccggaagatattcccgacgtgacccggcggccggatatctttctcatggacccctttgccggcccttcggaagggggatgcgacatgccccttgcccgggaatggctcggtacagtcagtgccttgccccataaatacccgcctgcggtctttgccgtgcttcccgcccattgcggggtggaggaacgggtggcgctaatggcggcaggctttgacgacgctgttgaatggccggtttcccaccatcttctcagacacctgtccaggtgccatacggaaaaaaaccggattgcccaggatttg…	MDRPVPFILYIGQRAGQLEFPQGEWEVAVCQGPEDIPDVTRRPDIFLMDPFAGPSEGGCDMPLAREWLGTVSALPHKYPPAVFAVLPAHCGVEERVALMAAGFDDAVEWPVSHHLLRHLSRCHTEKNRIAQDLDAKQEALDRSFAYLDRFKGELKKTKTELGEERNSLNAALKQVQQMTLERRRLKAGETDLKRLLKENMEGFGNILHTLIQHRVEENRGHGERVANIAEFIAKGMGMGEKKLEDLRKAAMLHEIGLLFLTGLSRGPFGEQGQDDDFNMAADSPEGPPAYDQALRVQYPVKGAQLLKQCPGFEGPGRIIHNLNENADGTGFPDGLRRRYIPLASKILAGADELENLREKAEIKGVDDILKALEGLAGVRLDPVIVGWLEKYVVIHLGPE…
CP054837	HUN04_07000	fig|2294.7.peg.1358	204.399	3.206	207.605	peg	CP054837_1531683_1531982	1531683	1531982	+	hypothetical protein	locus|HUN04_07000,protein_id|PRJNA634776:HUN04_07000			atggaaaacatgaaagtcaccgacaaatggtactatctcattgtccaggacccggaaacaccctatgagaaattcatcgggttcagcaatgaagatacagacgagaaattcctccctgcctttaagacaaaacaggacgcgaaagagtgcttctccctgatgcccaaggatgtattcaagggcaaatatgatgttcatgccgtgattctggatgatatcctcaccgcagccgaggaaaaagggcataatgtttttttaatggatgaacagggtaaaataacgcggcagcttaacaaatag	MENMKVTDKWYYLIVQDPETPYEKFIGFSNEDTDEKFLPAFKTKQDAKECFSLMPKDVFKGKYDVHAVILDDILTAAEEKGHNVFLMDEQGKITRQLNK
CP054837	HUN04_20125	fig|2294.7.peg.3929	207.389	0	207.389	peg	CP054837_4569267_4569079	4569267	4569079	-	Ferredoxin	locus|HUN04_20125,protein_id|PRJNA634776:HUN04_20125		idu(16);Soluble_cytochromes_and_functionally_related_electron_carriers	atgaaaattccggtacttgatatggctgaatgcatactctgtgaagtctgcatcgacctggcgccccatgccttccagatcaacgatgccgggtttgtggaagtgcttcccctgggcgattatgaaggtgaggagatccacgaagccgtaaaaaactgtcccaaggactgcatttcctgggaagaatga	MKIPVLDMAECILCEVCIDLAPHAFQINDAGFVEVLPLGDYEGEEIHEAVKNCPKDCISWEE
CP054837	HUN04_19285	fig|2294.7.peg.3761	205.297	1.208	206.505	peg	CP054837_4371366_4369774	4371366	4369774	-	Methylcrotonyl-CoA carboxylase carboxyl transferase subunit (EC 6.4.1.4)	locus|HUN04_19285,protein_id|PRJNA634776:HUN04_19285	FIG00138249	icw(3);HMG_CoA_Synthesis	atgaccaccgacaatagatcattctggctcaaggaagaagaggcccttaccgcccggcagcaggaagcggtctggcccggggggcagaaggccgtggatatccttgccaaacggaacaaacggccggtacgggacctgatcaacgatctcatcgaccccaataccccatttttcgaactctcccttctggccggattcggcgtgggatatcccggggtggacgacgtgccctgcgccggcattgtcacaggcatcggcaaaatccacggcaactggaccatgatcatggccaacgattcccgggtcaaggggggcacctattttcccatcaccctgaaaaagcatatgcgggcccaggccattgccgaacgctgcggcctgaactgcgtatatattgcc…	MTTDNRSFWLKEEEALTARQQEAVWPGGQKAVDILAKRNKRPVRDLINDLIDPNTPFFELSLLAGFGVGYPGVDDVPCAGIVTGIGKIHGNWTMIMANDSRVKGGTYFPITLKKHMRAQAIAERCGLNCVYIADSGGAFLPMQAEVFPDDQHFGSIFYNMARMSAMGLRQVTLSTGGNTAGGAYIVFMACESVMIDKQSFSFLGGPPLVKMATGEEISAEDLGGAKVHTGISGGADHICADQTEGITRVRELLSLTQPQTVHLHRYQEQEPSIPLDSLYDVLPPSPHQGMNGYQIIQAIADGSYFIEVKKNFAPGRASNILTGKIRIKGLPVGVICSNGSGIIFHETAKKVTEWIVRCSYEKIPLLFIQGAPGYMVGSDSEHAGIGKYGADMVRAVSCA…
CP054837	HUN04_26400	fig|2294.7.peg.5158	196.918	9.084	206.002	peg	CP054837_5972628_5971729	5972628	5971729	-	GGDEF domain-containing protein	locus|HUN04_26400,protein_id|PRJNA634776:HUN04_26400			atggcccacgccattctgatcgtcgatgatgacctcgccattaaagaatcagtggaagaatacctaaaactgctttcctataatgtcaggagtgcagaaaatgcacaggaggccattgaaatcctcaagaccttcgaggccgacgtggtgctcaccgacatcatgatgcagggcatggacgggctggaactgacccgggtgattaaaaccgattacgatatcgatgtcatggtcatgaccgggtattccgcagattattcttatgaagaagccatcaaagcaggggccagtgattttattttcaagcctttcagatttgaagaactggatctgaggatcaaacgggtgctccgggagacggctttcaaacgggaacgggccaaactgctggcagagatg…	MAHAILIVDDDLAIKESVEEYLKLLSYNVRSAENAQEAIEILKTFEADVVLTDIMMQGMDGLELTRVIKTDYDIDVMVMTGYSADYSYEEAIKAGASDFIFKPFRFEELDLRIKRVLRETAFKRERAKLLAEMEQLAITDALTGLYNSRQFFHQIKQEIKRYDRYSRALSLLILDIDFFKNYNDTWGHLEGDKVLMGIGRIISSCLRSMDTAYRYGGEEFAVILPETGLKKACVVGARIKDNIAKEVFTPDNGQTRSVTVSIGAAELKEGEDFTDFIKRTDKALYKSKQTGRNKLTYSD
CP054837	HUN04_17115	fig|2294.7.peg.3335	203.967	1.48	205.447	peg	CP054837_3848915_3849889	3848915	3849889	+	putative periplasmic protein kinase ArgK and related GTPases of G3E family	gene_name|meaB,locus|HUN04_17115,protein_id|PRJNA634776:HUN04_17115	FIG01962529	icw(1);G3E_family_of_P-loop_GTPases_(metallocenter_biosynthesis)	atgtctccactggatccggatgcactgataaagggggttgaggccggcaaccggcggatgctggccaaggccatgaccctcattgaaagccggctgccggcccaccaggcccttgccaaccggatcatggaagccatcctgcccaggacaggaaattcggtgcgattgggcattacaggagtgcccggtgtgggcaagtccaccttcatcgaaaatctgggggtggccctggccgatgaagggcaccgggtggctgtgctggcagtggaccccacctcccggcgttccgggggctccatcctgggcgacaagacacggatggagcagctctccgcccatgaaaacgcttttatccgtccctctccggccggttcaaccctggggggcgtggccgcccgt…	MSPLDPDALIKGVEAGNRRMLAKAMTLIESRLPAHQALANRIMEAILPRTGNSVRLGITGVPGVGKSTFIENLGVALADEGHRVAVLAVDPTSRRSGGSILGDKTRMEQLSAHENAFIRPSPAGSTLGGVAARTREIMLVCEAAGFDVILVETVGVGQSETAVAAMVDFFLVLAIAGAGDELQGIKKGVLELADAIAINKADGDNLDRVKRTRQDLEVAMHLVAPDTPTWHTPVLTCSSVTDGGTRAVWETVLDHRKKFQSTGEFDQRRQSQSLEWMWTLVEEGLKRRFRENEKIKAEIPLVSSRVEKAQISPTAAAGALLALL
CP054837	HUN04_24945	fig|2294.7.peg.4882	204.389	0.82	205.209	peg	CP054837_5652001_5653173	5652001	5653173	+	S-adenosylmethionine synthetase (EC 2.5.1.6)	locus|HUN04_24945,protein_id|PRJNA634776:HUN04_24945	FIG00000329	isu;Methionine_Degradation isu;Methionine_Biosynthesis	atgtcagagaacaagtcatttatgtttacttctgaatctgttaccgaaggccatcccgataaggtggccgatgccatttcggacagcatcctggacgcaattatggcggaagataaaaactgccgcgtggcctgcgagaccatggtcacaacaggcctggccatggtggccggcgagattaccaccgactgctacgtggacattcccgaagtggtcagaaacaccatcaaggatatcggatacaactcctccaacatggggtttgactggcagacctgctcggtgatcaccagcatcgaccagcagtccgcagatattgcccagggcgttgacgaaggtaccggcctgttcaaggagcagggcgccggggaccagggcctgatgttcggctttgccacc…	MSENKSFMFTSESVTEGHPDKVADAISDSILDAIMAEDKNCRVACETMVTTGLAMVAGEITTDCYVDIPEVVRNTIKDIGYNSSNMGFDWQTCSVITSIDQQSADIAQGVDEGTGLFKEQGAGDQGLMFGFATNETEELMPMPIIYAHKLTRRLTQVRKNGALDFLRPDGKSQVTIEYVDGKPKRVDTVVVSTQHSPDVNYDDLKAAIIKEVIKKVIPENMIDGDTRFFINPTGRFVVGGPMGDCGLTGRKIIVDTYGGQGSHGGGCFSGKDPSKVDRSASYMGRYVAKNLVAAGLADKCEVQVAYAIGVAEPVSLMVDFMGTGKIDETRAADIVREVFDLRPAGIIEQLDLLRPIYRKTSAYGHFGRKDPDFYWERTDKADQIRTLAGL
CP054837	HUN04_22495	fig|2294.7.peg.4400	202.749	1.572	204.321	peg	CP054837_5114684_5114379	5114684	5114379	-	YgiN protei involved in menadione metabolism	locus|HUN04_22495,protein_id|PRJNA634776:HUN04_22495			atgatccatgtccttgcttccataaaagtcaaagaagagttcctcgacgcattcatcgatattttcaaagccaatgtcccccacgtgctcaaggaaaaagggtgtctgggatacgagccggcaaaggacctgcccaccggacttcccatccaggaaaccgacagcacaatcgtcaccatcatcgaaaaatgggaaagccccgaagcccttaaagcccacctggccgccccccatatggtggagtaccagaaaaagaccaaggatatggtggcgggcgtttccgtaaaaattctggaacctgtttaa	MIHVLASIKVKEEFLDAFIDIFKANVPHVLKEKGCLGYEPAKDLPTGLPIQETDSTIVTIIEKWESPEALKAHLAAPHMVEYQKKTKDMVAGVSVKILEPV
CP054837	HUN04_07620	fig|2294.7.peg.1481	203.245	0.993	204.238	peg	CP054837_1665936_1664968	1665936	1664968	-	Electron transfer flavoprotein, alpha subunit	locus|HUN04_07620,protein_id|PRJNA634776:HUN04_07620	FIG00136866	icw(1);Lysine_fermentation idu(6);Acetyl-CoA_fermentation_to_Butyrate	atgacacagatttatgcgtatatcccgttcaagaatggtgctgcagaagatgtggcattggagtatcctgcagcggctgaaaaaatcgaagccggcgcaaccgtgaccgccatcgtcaccggttccggcgccgacctggacggtgttgccaatgaaatggccaaatactataaagaggtcattaaggttgacaatgccgcattggcatatcccaacgccgaagtggtcagaaaggccctggttaacatcctgcccgccgatgccattgtcctggcggcccacgatacctttggcatggacctggccccgggcctctccgtgaaactggattccgcctatgttgccgacgtggttgattttgaaggcaaagacggcgatctgctgaaaatcgtccgccag…	MTQIYAYIPFKNGAAEDVALEYPAAAEKIEAGATVTAIVTGSGADLDGVANEMAKYYKEVIKVDNAALAYPNAEVVRKALVNILPADAIVLAAHDTFGMDLAPGLSVKLDSAYVADVVDFEGKDGDLLKIVRQELGGAVSTHVTSDVSSGAVITIRPGAFAPVEGGDAGGSVTDKSGDAGDLAAKRTFLEVVEAEVGDVDITKSDVLVSIGRGIEDEDNIEVAQELADAMGAVVSCSRPIVDAKWLEKSRQVGTSGQTVKPKVYMAMGISGSFQHMGGVKGNPFIVAVNKNPKAPIFQVADVGVVEDILEFMPELQEAIEEL
CP054837	HUN04_17015	fig|2294.7.peg.3315	201.251	2.752	204.003	peg	CP054837_3828313_3829011	3828313	3829011	+	Cell division transporter, ATP-binding protein FtsE (TC 3.A.5.1.1)	locus|HUN04_17015,protein_id|PRJNA634776:HUN04_17015	FIG00002914	isu;Bacterial_Cell_Division	atgaacgcggacggcggtaaagccaatattatcagactgtttaatgtgtgcaaacggtacggcggcaagatggcgctggatgacatcaccctggatattgagcccggcgaattcatcatcgtctcaggcccctcgggtgcggggaagtcgaccctgctcaaggtgctctatctggcagagcgggtatccgaaggccagatcctcatcgacgggatgaacctggcccggatttcagcttccaagctgccttttctgcggcgccgtttcggcatggtgttccaggatttcaagcttatccccaacaggaccgtatttgaaaacgtggccctggttctcaaggtggccggggagaaacccgcctatatacgaaaaaaggtgatgcatgtactccgggtgacg…	MNADGGKANIIRLFNVCKRYGGKMALDDITLDIEPGEFIIVSGPSGAGKSTLLKVLYLAERVSEGQILIDGMNLARISASKLPFLRRRFGMVFQDFKLIPNRTVFENVALVLKVAGEKPAYIRKKVMHVLRVTGMEKKANHLPPTLSGGEQQRVAVARAVVGEPAIILADEPTGSLDKESARRVLDLLLDYHKKGATILIASHNLGLIESSVRGRNIALEDGKLKGISTMLY
CP054837	HUN04_12780	fig|2294.7.peg.2482	201.956	1.685	203.641	peg	CP054837_2807392_2808390	2807392	2808390	+	Alcohol dehydrogenase (EC 1.1.1.1)	locus|HUN04_12780,protein_id|PRJNA634776:HUN04_12780	FIG01007502	idu(9);Glycerolipid_and_Glycerophospholipid_Metabolism_in_Bacteria idu(9);Fermentations:_Mixed_acid idu(9);Butanol_Biosynthesis idu(9);5-FCL-like_protein	atgacggatacgaaatttcaggccatggtggttcgggaagccggacccaaaacctttacccgcgccattgaggagcgctccattgacgatctgcctgccggcgatgtcctgatccgggtccattattcgtccctgaactacaaggatgccctttccgcaacgggaaacaaaggggtgacccgctgcttcccgcatacccctggcattgatgcggcagggatcgtcgcagaaagcagcagtccgaaatttgcgccgggcgaccaggtcattgtcacctcctatgatctgggcatgaacacatcaggcgggttcggcaaatacatccgggtaccgggggactgggtggtgcatctgccccacggcctcaccctggctgagagcatggttttcggtacggcc…	MTDTKFQAMVVREAGPKTFTRAIEERSIDDLPAGDVLIRVHYSSLNYKDALSATGNKGVTRCFPHTPGIDAAGIVAESSSPKFAPGDQVIVTSYDLGMNTSGGFGKYIRVPGDWVVHLPHGLTLAESMVFGTAGFTAAMSIDRIASGVDKSMGPVLVTGATGGVGSLACAVLSRLGYEVAAVSGKPDDGFLSSLGVTEIIPRQEFTENTKPPMLKTRWGGVVDTVGGDILATAIKSTMESGIVTCCGLVASPDLPITVFPFILRGVALFGIDSQHCPMPLRRDLWNNLAAGWKPELPSDFTKKISLTDLDPYIDQILKGKIKGRTLVDLTAV
CP054837	HUN04_19395	fig|2294.7.peg.3783	202.367	1.129	203.496	peg	CP054837_4401212_4402063	4401212	4402063	+	3-hydroxybutyryl-CoA dehydrogenase (EC 1.1.1.157)	locus|HUN04_19395,protein_id|PRJNA634776:HUN04_19395	FIG00068115	icw(1);Polyhydroxybutyrate_metabolism idu(2);Lysine_fermentation idu(2);Butanol_Biosynthesis icw(1);Acetyl-CoA_fermentation_to_Butyrate	atggaagttaagacttttggcgtaatcggttcagggcaaatgggcaacggcattgcccaggtggcggctgcggccggcctcaatgtgatcatgagcgatatcaaggaagagttctgtgacaagggcatggccaccatcgcggggtccctggggcgcctggtgaaaaaggaaaaaatctccgaagcagacaagacggccatcctggaccggattaagaccaccacggacctcaaggatatggccgaggcggattttgtggtagaggcggccgtggaacgggaagacctgaagttcaagatcttcagggacctggatgagatctgccccgggcacgtgatcctttccaccaacacctcctccatccccatcggccggattgcggcccagacctcccggccg…	MEVKTFGVIGSGQMGNGIAQVAAAAGLNVIMSDIKEEFCDKGMATIAGSLGRLVKKEKISEADKTAILDRIKTTTDLKDMAEADFVVEAAVEREDLKFKIFRDLDEICPGHVILSTNTSSIPIGRIAAQTSRPDKVIGMHFMNPVPLMKLVEIIKGIATSEETFKLTWELSEKFGKVPAEANDYPGFIANRILMPMINEAVFCLYQSVGKAEDIDTVMKLGMNHPMGPLALADLIGLDTCLAIMETLYDGFKDSKYRPCPLLRKYVEAGWLGRKTGKGFYDYK
CP054837	HUN04_15955	fig|2294.7.peg.3106	201.736	1.614	203.35	peg	CP054837_3595293_3594847	3595293	3594847	-	FIG004851: hypothetical protein	locus|HUN04_15955,protein_id|PRJNA634776:HUN04_15955		isu;CBSS-216591.1.peg.168	atgattgtttttgatcttgaatgcataaacggacataccttcgaagggtggtttgacgaccgggcggacctggaccgccagcaggaggagggcctcctccagtgcccggtatgcgaaaccttttccgtggtgcccaaactctccccggtggctgtccgcacctcatccagcaccccctccctgccgccgtccacccaccaggccatgcaggccacccaggaagccgtggcggaatttacggaccgggtggcggattttgtggaaaaaaactttgaaaacgtcgggtcatcctttgccaaagaggcccttcagatgcattacggggccaaggagcaccgcaatatccgggggaccaccaccaaagaagaggaaaaggccctggccaaagaaggggtccag…	MIVFDLECINGHTFEGWFDDRADLDRQQEEGLLQCPVCETFSVVPKLSPVAVRTSSSTPSLPPSTHQAMQATQEAVAEFTDRVADFVEKNFENVGSSFAKEALQMHYGAKEHRNIRGTTTKEEEKALAKEGVQVLKVPVKKKENDDLN
CP054837	HUN04_06685	fig|2294.7.peg.1296	195.201	7.785	202.986	peg	CP054837_1454906_1454073	1454906	1454073	-	hypothetical protein	locus|HUN04_06685,protein_id|PRJNA634776:HUN04_06685			attctcattgccgtatccggaataacgggctgcggagaaaaagagccaagccgggaagaactggtgctgggcaactggacgcattacagaaaccggacatacgtccttttgatcataaatccaaagggaacatggaattcctcggtccgtattgcagatgccacctccaagattgtcagttcaaaaggcagtgcaaacgggtcctggcatatggaggacgatcagctgatttttactgtggttgagtctgatatcgaagaggtctgggagaagaacgataccagtttcttcgagatcgtagacctgcaaagccgcctgatggtgctcaaggaagagaacggccgggtggcagagtggaagaaaaccggggggcagaaggccgggggggacagcggtgaa…	MLIAVSGITGCGEKEPSREELVLGNWTHYRNRTYVLLIINPKGTWNSSVRIADATSKIVSSKGSANGSWHMEDDQLIFTVVESDIEEVWEKNDTSFFEIVDLQSRLMVLKEENGRVAEWKKTGGQKAGGDSGEAAPIIPMKPIAVNLNKHSSNARDRYLCLNMSLALKELMPDQVVPTIHPKARDAAILFLSSLVYGDVENFEKIKSQKKKLMDVLNPYMEGFIKEIKIDHVIVASSVAKVEEFIIEHTITETPEGGEEGEGTEGKDGKPDGEKEKS
CP054837	HUN04_11825	fig|2294.7.peg.2297	200.391	2.429	202.82	peg	CP054837_2572624_2573019	2572624	2573019	+	hypothetical protein	locus|HUN04_11825,protein_id|PRJNA634776:HUN04_11825			atgaaatttgaagcgcatggtgattttgaaatcactgtcaaaggagaagtcttcattataaaattttgccataaatggaatttagaaggcgctaaatttttttttacgaagtataaagaatgcgttaaacagcataattttaaaaattatggtgtgttgagtgatctcagaccatttgaaggaggaaccccggaggcgattgacttttttgaggttgttggtgattgggcaaaagaaaatgggcagattgcccgtgcactgattatggattcctccataaaagaattaaccatggttgcaataaacaaaggaaaggaacgttttcctgctcaagtttttcatagtgagaaagaagctttgcaatggtttaagaattttggtcttaacatttcataa	MKFEAHGDFEITVKGEVFIIKFCHKWNLEGAKFFFTKYKECVKQHNFKNYGVLSDLRPFEGGTPEAIDFFEVVGDWAKENGQIARALIMDSSIKELTMVAINKGKERFPAQVFHSEKEALQWFKNFGLNIS
CP054837	HUN04_21710	fig|2294.7.peg.4246	200.135	2.564	202.699	peg	CP054837_4926392_4924986	4926392	4924986	-	Glutamate synthase [NADPH] small chain (EC 1.4.1.13)	gene_name|gltA,locus|HUN04_21710,protein_id|PRJNA634776:HUN04_21710	FIG00007957	idu(4);Glutamine,_Glutamate,_Aspartate_and_Asparagine_Biosynthesis idu(4);Ammonia_assimilation	atgtctggtaaaaaagtaaaagcagaccgcgtggtcatgccggagcaggatcctgatgttagacggagaaactttgaagaagtgcccctgggactgaccgaagaaatggcaattgctgaagccaaacgctgccttcagtgcaaaaaacccgcctgcatggaggggtgcccggtgtccgttctcatccccgatttcatcaaatgcattgccgagggtgatttttccggcgctgccaacaagctgtgggaaaggaatgcgcttcccgccgtatgcggacgggtttgcccccaggaagagcagtgcgaaggcaaatgtatcctgggtaaaaaaggaaagcccgttgccatcggctaccttgaaagatttgccgcggactgggaaagaaagaacggcgccgga…	MSGKKVKADRVVMPEQDPDVRRRNFEEVPLGLTEEMAIAEAKRCLQCKKPACMEGCPVSVLIPDFIKCIAEGDFSGAANKLWERNALPAVCGRVCPQEEQCEGKCILGKKGKPVAIGYLERFAADWERKNGAGEVPEVAEKTGKKVAVIGSGPSGLTVAGDLLLKGHDVTIFEAFHKPGGVLVYGIPEFRLPKEIVASEVATLEKMGANIECNTVVGASVTIDELFEEEGYDAAYIGVGAGLPRFMNLPGENAIGIYSANEYLTRTNLMKGYLFPEYDTPIARGKNVVVLGAGNVAMDSARTAMRLGADSVKVVYRRSRDEMPAREEELHHAEQEGIEFVLLTNPTQFFADDDGRLTGMECLKMELGEPDASGRRRPVPVEGSEFKIDTDLVVVSVGSN…
CP054837	HUN04_02970	fig|2294.7.peg.576	168.605	33.859	202.464	peg	CP054837_668743_668396	668743	668396	-	response regulator	locus|HUN04_02970,protein_id|PRJNA634776:HUN04_02970			gtggttgtggacgatgaccccggggtcagggccctgaccgtcaacgccttgtcctattgtgtgaaccgggatgtggtctcctttggggacggccgggcggcatgggagtatttcaaaggcggcaatgcggccgatctggtcattgcggatgtggacatgccgggaatggacgggctggagctgctcaagcggttcaagctgaaatgggaaaccgggattttcatctgcatgtcaggccgtccccaaaatggtaccgccgcagaggctgccggtgccgatgcctttctgggcaagcctttcaccattaacgatttgttcagtattatccaggaatatgtggtggactga	MVVDDDPGVRALTVNALSYCVNRDVVSFGDGRAAWEYFKGGNAADLVIADVDMPGMDGLELLKRFKLKWETGIFICMSGRPQNGTAAEAAGADAFLGKPFTINDLFSIIQEYVVD
CP054837	HUN04_09070	fig|2294.7.peg.1762	196.223	5.771	201.994	peg	CP054837_1966798_1966424	1966798	1966424	-	Phosphoribosyl-AMP cyclohydrolase (EC 3.5.4.19)	gene_name|hisI,locus|HUN04_09070,protein_id|PRJNA634776:HUN04_09070	FIG01303889	isu;Histidine_Biosynthesis	atggcagaacttgattttgaaaaaaccggcgggctgatcccggcaattgcccaggatgctgagaccggcgaggtcctgatgatggcctatatgaaccgggaagcctgggaagagaccctggcctcgggcgtggccgtttattacagccgctccagaagcaaattatggaaaaaaggagagacctcaggccatgttcagcatgtgaaggaaatccgggtggactgcgaccgcgacaccgtactcctgaaggttgaacaggtgggcggggctgcctgccataaggggtacaagagctgtttttacagggttgttgagggaaatgaattcaaaattgttgaagaacgggtctttgatccggaaaaagtatataaataa	MAELDFEKTGGLIPAIAQDAETGEVLMMAYMNREAWEETLASGVAVYYSRSRSKLWKKGETSGHVQHVKEIRVDCDRDTVLLKVEQVGGAACHKGYKSCFYRVVEGNEFKIVEERVFDPEKVYK
CP054837	HUN04_04120	fig|2294.7.peg.798	200.903	1.023	201.926	peg	CP054837_919730_919026	919730	919026	-	MotA/TolQ/ExbB proton channel family protein	gene_name|tolQ,locus|HUN04_04120,protein_id|PRJNA634776:HUN04_04120	FIG00002161	icw(3);Ton_and_Tol_transport_systems	atgaccgccgaatccatcagcctgctgtatattctcaacgatgcggggcctgttgtaaaatttgtcatgcttttgctgctgttcttttccattatttcctgggcaattgtgtttataaaattcaggtatatccgcagggcatatagggaatctgccgattttactgagatgttctggcagtgccgtaccctggccgatgcctttaacaaggccaaggcgctgagggccagtccggtggccaggatttttatgacggcttatatggaggtggcccggtccgacggaaaagagggacagagcctgaagaatatcgaagtgtcctatttccaggccatgggcagtgtgaagcggaccctgcgccgggccatcaatgttgaaatccgtcggctgacccagttg…	MTAESISLLYILNDAGPVVKFVMLLLLFFSIISWAIVFIKFRYIRRAYRESADFTEMFWQCRTLADAFNKAKALRASPVARIFMTAYMEVARSDGKEGQSLKNIEVSYFQAMGSVKRTLRRAINVEIRRLTQLVPFLATAGNTAPFIGLFGTVWGIMSTFQGIGLSGSASLAVVAPGISEALVATAAGLAVAIPAVIAYNYFTDRIRVLDSELQSFSSDLLNIIERDIQKKMEA
CP054837	HUN04_08895	fig|2294.7.peg.1727	199.429	1.283	200.712	peg	CP054837_1932869_1932495	1932869	1932495	-	Chemotaxis regulator - transmits chemoreceptor signals to flagelllar motor components CheY	locus|HUN04_08895,protein_id|PRJNA634776:HUN04_08895	FIG00000426	idu(8);Flagellar_motility idu(8);Two-component_regulatory_systems_in_Campylobacter icw(1);Bacterial_Chemotaxis	atggacacatccatcaaggttctgatagttgacgattttgcaaccatgcgccgtattttaaagaacatcttaaaacagcttggttttaaaaatctggtggaagctgatgatggtacaaccgcatgggatgtccttgagagtcaggatattgacctgatcatatccgactggaacatgcctaagatgaccggccttgaattgttgaagaaggttcgtgccagcgccaaatataaaaccgctcccttcctcatggtgacggcagaggcccagaaacagaatgtaattgaggcggtgcaggccggcgtttccaattatgttgtcaagcccttcactgccgaggccatttccgacaagctgacaaagattctcaaatga	MDTSIKVLIVDDFATMRRILKNILKQLGFKNLVEADDGTTAWDVLESQDIDLIISDWNMPKMTGLELLKKVRASAKYKTAPFLMVTAEAQKQNVIEAVQAGVSNYVVKPFTAEAISDKLTKILK
CP054837	HUN04_18025	fig|2294.7.peg.3512	198.569	1.619	200.188	peg	CP054837_4064052_4062865	4064052	4062865	-	Branched-chain amino acid ABC transporter, amino acid-binding protein (TC 3.A.1.4.1)	locus|HUN04_18025,protein_id|PRJNA634776:HUN04_18025	FIG00055715	icw(3);ABC_transporter_branched-chain_amino_acid_(TC_3.A.1.4.1)	atggcaaaaacaataaaccggtccataccggccgggattttcttatgtctctttatcttggctgtcacagccccgatccaggcggccgagccggtgaaaatcggcatggtgaccaccctgtccaccaaggccgggtacctgggcgaggacatccgcgacgggtttaaactggccatcagccaggaagacgggaaactggggggcgtgcccgtggaactgctggtggaggacgacggcagaaaaccgggaaagggcaagcagatcgccgaacggttcatcaaaaaggatggtgtaaaaatcctcaccggcattgtcttttccaatgtggccatggccgttgtgcccaaggtggtccgccaggaagtcgtttacctgagccccaatgccgccccctccaag…	MAKTINRSIPAGIFLCLFILAVTAPIQAAEPVKIGMVTTLSTKAGYLGEDIRDGFKLAISQEDGKLGGVPVELLVEDDGRKPGKGKQIAERFIKKDGVKILTGIVFSNVAMAVVPKVVRQEVVYLSPNAAPSKLAGSGCNPNYFAVSYQNDNLDEVVGQYVADEGYKSVYLLAPNYPAGKDHLAGFKRYYKGEISGEVYTKLGQSDYAAEIASLRAAKPAAVFFFLPGGMGINFLKQYSQAGLSKEIPVFGPAFSFDERILKAVGPAALGVKNGSQWTHDLGNPANKQFVEAYKKAYNRMPTLYAAQGYDTARLIGSALRAVAGNLDDLSAFRTAVKKADFDSVRGNFSFADNQHPVQDLYIREVIEKDGGFTNKTVKKVFTDHVDAYISQCKMQ
CP054837	HUN04_17865	fig|2294.7.peg.3480	195.767	3.854	199.621	peg	CP054837_4023111_4023734	4023111	4023734	+	Oxygen-insensitive NAD(P)H nitroreductase (EC 1.-.-.-) / Dihydropteridine reductase (EC 1.5.1.34)	locus|HUN04_17865,protein_id|PRJNA634776:HUN04_17865	FIG00731724	ff	atgaatcctgtcatcagcgcgttaaagttccggcatgcctgcaagcagtttgatccctccaagcgggtgggaaaacaagatctggatgtgattctggaggccgcctgcctgtcgccgtcctccttcggcatggaagcctggaaatttctggtgctcaggtcgaaagcgattcgggaaaaattgcggccggcctgctggaaccaggcacagatcaccgatgccagccatgtcattgccattctggcccggcccggcctggtggccccggaccaggcatatgtgctggaaaattttcaacggcggggcctggatgaagaggcgactgccgcctatgtggcgcggtataaaagctatctggaaaccgaggtggatcccaggatgccccggtatgcctggtgc…	MNPVISALKFRHACKQFDPSKRVGKQDLDVILEAACLSPSSFGMEAWKFLVLRSKAIREKLRPACWNQAQITDASHVIAILARPGLVAPDQAYVLENFQRRGLDEEATAAYVARYKSYLETEVDPRMPRYAWCAKQCYIALANIMTCAASLGIDSCPMEGFEKDRVEEVLEIDTEQFQVAVLVALGYRAGKQTPRRRHDRARLVEIR
CP054837	HUN04_11810	fig|2294.7.peg.2294	197.833	1.137	198.97	peg	CP054837_2569932_2569510	2569932	2569510	-	hypothetical protein	locus|HUN04_11810,protein_id|PRJNA634776:HUN04_11810			atgatgcccttaacggacagaaacaggaccctgagcccagttcttgtttttttgctggttattatccccctttttatcggcctttattattggaccgttccctccaaacccggggtattgattcggatgaacaatggacaggccgtggttcattttgtcagcacatccaaaaccatcgacgatacggttttcctggcaagggaccaggccctggtcatgaacgggtgcaaactgatcttcaggggaatccgggacggggaaatacgcattgacctgattcagcttgagctggatccggagtctgtctatccacagtatctatccataaaaaaggccgagtccgggttccggctggccgatagccggttttctcttctctccgggaataagagccggttg…	MMPLTDRNRTLSPVLVFLLVIIPLFIGLYYWTVPSKPGVLIRMNNGQAVVHFVSTSKTIDDTVFLARDQALVMNGCKLIFRGIRDGEIRIDLIQLELDPESVYPQYLSIKKAESGFRLADSRFSLLSGNKSRLKLKIQPD
CP054837	HUN04_22190	fig|2294.7.peg.4339	194.666	4.008	198.674	peg	CP054837_5047979_5048818	5047979	5048818	+	molybdopterin oxidoreductase	locus|HUN04_22190,protein_id|PRJNA634776:HUN04_22190			atggcacgaaaaggtatattaatcgacgtcaacagatgtacgggctgctacaattgctttctggcctgccgggacgagcatttcggaaacgactacctgcccctgtcagcggcccagcccctgaacggacagttctggatgcagatcaaggagatcgaacggggcaaattcccccagcccaaactctcctatatccccgtgccctgcatgcagtgccgggaggccccctgtattgcggcggccaaggacaatgccgtctaccgccgggaggatggggtggtggtcattgatccggaaaagatagaaggccagaaagaggtggtcaatgcctgtccctaccgggccattttctggaatgaggaaaagcagatcgcccagaaatgcaccctctgcgcccat…	MARKGILIDVNRCTGCYNCFLACRDEHFGNDYLPLSAAQPLNGQFWMQIKEIERGKFPQPKLSYIPVPCMQCREAPCIAAAKDNAVYRREDGVVVIDPEKIEGQKEVVNACPYRAIFWNEEKQIAQKCTLCAHRLDQGEKEPRCVESCPTGAMYFGDLDDESSDISLAAKALDAAAFHPEFGTGPSVLYAGIPKKFLAGEVVLAGSEGECAAGVRLTLEGNGEKREGVSDDYGDFEFEGLEKDASYTLTVEKEGYGTYTTEIFTRTDVNLGEILMAKEA
CP054837	HUN04_05030	fig|2294.7.peg.976	191.861	5.842	197.703	peg	CP054837_1112782_1113810	1112782	1113810	+	Cytochrome d ubiquinol oxidase subunit II (EC 1.10.3.-)	gene_name|cydB,locus|HUN04_05030,protein_id|PRJNA634776:HUN04_05030	FIG00000390	isu;Bacterial_RNA-metabolizing_Zn-dependent_hydrolases isu;Conserved_gene_cluster_associated_with_Met-tRNA_formyltransferase icw(1);Terminal_cytochrome_d_ubiquinol_oxidases icw(1);Terminal_cytochrome_oxidases	atgctacttcaatcaatatggtttttcctgtgggggctgctctgggccgtattttttctcaccgacggatttgacttcggtgtggggaccatctacccctttgccggaaaaacggaacgggacaaacgggtgatgctcaacgccatggggcccctgtgggacggcaacgaggtctggctgatcaccgccggcggtgtgacttttgctgcattcccccaggtctatgccaccatgttctcctccctgtacaccccgctgatgctgatcctctttgccctgatcctgaggggggttgccctccatttcaggggcaaaatcgatacgcctgcctggaaagcggtatgggacggcctgatcttcatcggttccttcctgccggccctgctcttcggcgtggcc…	MLLQSIWFFLWGLLWAVFFLTDGFDFGVGTIYPFAGKTERDKRVMLNAMGPLWDGNEVWLITAGGVTFAAFPQVYATMFSSLYTPLMLILFALILRGVALHFRGKIDTPAWKAVWDGLIFIGSFLPALLFGVAFANIFQGIPFDGDGIYHGNTLKLLNPYGLLGGLLFVLLFILHGANWTAVKSTGDLRERAAGIAGTTWKILVPVAVIFLIASYFATDLYANYFKYPILFLVIILDVAALFAIKLFLSKKAWFKAWFASGLTIVLCTFYGVIGLFPALFPSSLDPEWHLTAFNASSSPLTLKIMLGVVLVFIPIVIGYQIWAYTLFKDPVTDEELGMDEAY
CP054837	HUN04_13720	fig|2294.7.peg.2669	193.711	3.817	197.528	peg	CP054837_3033873_3034880	3033873	3034880	+	2-keto-3-deoxy-D-arabino-heptulosonate-7-phosphate synthase I beta (EC 2.5.1.54)	gene_name|aroF,locus|HUN04_13720,protein_id|PRJNA634776:HUN04_13720	FIG00002920	icw(1);Chorismate_Synthesis icw(1);Common_Pathway_For_Synthesis_of_Aromatic_Compounds_(DAHP_synthase_to_chorismate)	atgttaattgtaatggaaaaaggcacattagacctacaaattcaagcggttgtagacgccgttgaaaaaaggggctacgaagcccggcccattcccgggggtgaccgggtatccattggtgtcctgcacaacaagggctctgtggatgccggccattttctggggctcgaaggcgtaaaggaggtcattccggtgacaaaaccctataaacttgtcagccgggagttccagaaggagaacacccatataaaggtgggagatgccgtattcggtgacggcagcctgcctgtcattgccggcccctgcgccgttgaaaacgaagcccaggtcatggccattgcccggtccgtgaaggaagccggggcactggtgttcaggggcggcgcattcaaacccagg…	MLIVMEKGTLDLQIQAVVDAVEKRGYEARPIPGGDRVSIGVLHNKGSVDAGHFLGLEGVKEVIPVTKPYKLVSREFQKENTHIKVGDAVFGDGSLPVIAGPCAVENEAQVMAIARSVKEAGALVFRGGAFKPRTSPYSFQGLGEEGLKLLAKVREETGLPVATEVMDVENFDIVETYADVVQIGTRNMQNFSLLRRAGKSKRPVILKRGMSAMLQEWLMAAEYIMEEGNPNVILCERGVRTFVRHSRNTLDLSVVPAAKKESHLPVIVDPSHAAGVRDQVVPLAYASAALGADGVMIEVHNNPAEALSDGAQSLFPDQFARVMKKMNAIHAVCAE
CP054837	HUN04_09510	fig|2294.7.peg.1849	191.662	5.256	196.918	peg	CP054837_2057691_2056411	2057691	2056411	-	hypothetical protein	locus|HUN04_09510,protein_id|PRJNA634776:HUN04_09510			ttgtctgccgcatacggggtgaccgcagtggaaaaccgggggcgcatccccctggtgcagcgggttgttccatcggccggcggcctttatccctgtcatttataccttgtgatttcccgggataccggcgggcttgagacaggagtgtattattatgatcccatggacaacagcctggtacaattgaggaggcggcaggggacaaaagcggtcgacgatgggggcatggggatcattattaccgccgcttattttaacagtgcctggaaataccgggggcgtgcataccgctatatgcttcttgacggggggcacctgattcagaatctcagcctggtgctcggggcccttgggacaagccattatatagatcgggatgcgggggacagggacgcggga…	MSAAYGVTAVENRGRIPLVQRVVPSAGGLYPCHLYLVISRDTGGLETGVYYYDPMDNSLVQLRRRQGTKAVDDGGMGIIITAAYFNSAWKYRGRAYRYMLLDGGHLIQNLSLVLGALGTSHYIDRDAGDRDAGELLGLDRSMEAVLGCVAVGWNKGVSHALEGVKNATVSCSPELIGRRGESAYMEGFRELPAVHAACSTRRTGEQCPGMTVTEADPVAVMALPRGRSLIRGAGPESFRELEEMIFRRRSRRNFSREPMPRSLWQDLLSRIGADAGNMTEALSYRLLRLGMIGQNLEGLEDGFYLFSGDCNRLSLIRRGRVAPALGAACLDQAWISRAAVTFLFISDLDELERCYGPGGYRQMMITAGRAAQNIYLAAAALGLGCCGIGAIYDYEAKAL…
CP054837	HUN04_21125	fig|2294.7.peg.4129	195.396	1.394	196.79	peg	CP054837_4798582_4797548	4798582	4797548	-	4-hydroxy-tetrahydrodipicolinate synthase (EC 4.3.3.7)	gene_name|dapA,locus|HUN04_21125,protein_id|PRJNA634776:HUN04_21125	FIG00019600	isu;Lysine_Biosynthesis_DAP_Pathway,_GJO_scratch isu;Lysine_Biosynthesis_DAP_Pathway	atggaacaaggatgctacactgcactcgtcaccccgtttaccgatgcgggcgaactggaccgggacggtctggcacagctcatcgatttccagatggaaaacggcatcacaggaattcttgccaccggcaccacaggcgaaagccccacttttaagtggaaagagcatgatctggtcattgcccttaccgccaaacagaccaaaggcaagtgcaagtgtatcgcaggaacaggctccaataacacggccgaggcaatcaccgccaccggccatgccgccagcgaaggggtggacgctgttcttctggtggatccttattacaacggcccttcttccctggaaatccggagggaatactacgagattgtagccggtgaatacaaagacctggatatcata…	MEQGCYTALVTPFTDAGELDRDGLAQLIDFQMENGITGILATGTTGESPTFKWKEHDLVIALTAKQTKGKCKCIAGTGSNNTAEAITATGHAASEGVDAVLLVDPYYNGPSSLEIRREYYEIVAGEYKDLDIIPYIIPGRTGAQMLPQDLAILAKNYPNVSSVKEATGNMDNMRLTRKLCGKDFNILSGDDALVYTLMTASDIGCCGSISVMSNLAPGFMTQMVTLLNQGKTDEALKIQTALKPLLDLVVITTQEESEFGPVSCRARNPLPLKTMMQILGMPSGPCRPPLGKMTRKGFDMALAALKQVQAQTPEILAPISRFFGIDIDEKLNDEAAHKAFWYEY
CP054837	HUN04_00760	fig|2294.7.peg.147	191.065	5.545	196.61	peg	CP054837_178691_179167	178691	179167	+	lipoprotein, putative	locus|HUN04_00760,protein_id|PRJNA634776:HUN04_00760			atgcgccgactcaagcactctccgccgatacttgccacactattttttttcttgatggccggctgcgccggtctgaacacaggctacgaccagccaaccgtcacggtatcctcttttaaggccgttcccggccaaggtccagtgccccgattcgaaataggactgcacatcgtcaaccccaaccgaacagaactttccctcaaaggcgtggcctataccattgaaatagagggccataaaataatgacaggggtggcaaaggatttgcctgtaattgaagcctacagcgaagaagaggtgatactcaccggtaccgtcagtcttttcaacagcattgccttctttgcggatcttgccgggcacaaaaatcttgacggcctctcatacagccttgaagcc…	MRRLKHSPPILATLFFFLMAGCAGLNTGYDQPTVTVSSFKAVPGQGPVPRFEIGLHIVNPNRTELSLKGVAYTIEIEGHKIMTGVAKDLPVIEAYSEEEVILTGTVSLFNSIAFFADLAGHKNLDGLSYSLEAKLDPGALHPVIRVTKKGTLSLEPPQ
CP054837	HUN04_13775	fig|2294.7.peg.2680	192.567	3.513	196.08	peg	CP054837_3046120_3044615	3046120	3044615	-	Prolyl-tRNA synthetase (EC 6.1.1.15), archaeal/eukaryal type	locus|HUN04_13775,protein_id|PRJNA634776:HUN04_13775	FIG01955779	isu;tRNA_aminoacylation,_Pro	atgggaaaaaaagctaaaactgccatcacccccacccgggacgaggattatgcccagtggtaccaggaggtggtaaaggcctcggacatgtcggagaactctccggtccggggatgtatggtgatcaaaccctggggatttgccatctgggagaacatccagcggcagatggatgccatgttcaaggaaaccggggtgaaaaacgcttattttccattgtttattcctttaagctaccttgagaaagaagccgagcatgtggaaggctttgccaaggaatgcgccgtggtcacccaccacaagctggaacagggtgaggacggggggctggtacccgccggcgaactggccgaacccctgatcgtgaggcctacctcggaaaccatcatcggcgaatcc…	MGKKAKTAITPTRDEDYAQWYQEVVKASDMSENSPVRGCMVIKPWGFAIWENIQRQMDAMFKETGVKNAYFPLFIPLSYLEKEAEHVEGFAKECAVVTHHKLEQGEDGGLVPAGELAEPLIVRPTSETIIGESMSKWTSSYRDLPILLNQWANVVRWEMRTRMFLRTSEFLWQEGHTAHATKEEAVARTMQMLDVYTKFVEEHLAMPVIRGQKSESERFPGADDTTCIEAMMQDRRALQAGTSHFLGQNFAKGSDITFQNEEGQEAYAWTTSWGTSTRMIGGMIMVHSDDDGLVVPPRVAPAHVVILPIVKKGGDNSEILESAKALKAALSQKIYHGRPVEVEIDDRDIGGARGWEWVKKGIPLRIELGPRDIANNAVFMARRDTGKKEGMDRDAFVDG…
CP054837	HUN04_24655	fig|2294.7.peg.4824	193.548	1.955	195.503	peg	CP054837_5591111_5590866	5591111	5590866	-	Ferrous iron transport protein A	locus|HUN04_24655,protein_id|PRJNA634776:HUN04_24655			atgtgtggaagaaaaagatgctgcaggctcaaggatatcaagcccggccggcgggccagaatccgctgccaccatgccaggggggccgttcggcagcgcctgctggatctggggtttgttccggaaaccgaaattgaagtgatccgcagggccccctttggcgatcccattgaatgctgcgttgccaattacaaggtggcactcagaaattccgaagccggcctcatcgaagtcgaaagcgattaa	MCGRKRCCRLKDIKPGRRARIRCHHARGAVRQRLLDLGFVPETEIEVIRRAPFGDPIECCVANYKVALRNSEAGLIEVESD
CP054837	HUN04_22200	fig|2294.7.peg.4341	192.876	2.505	195.381	peg	CP054837_5049258_5050025	5049258	5050025	+	3-oxoacyl-[acyl-carrier protein] reductase (EC 1.1.1.100)	locus|HUN04_22200,protein_id|PRJNA634776:HUN04_22200	FIG00621114	idu(6);CBSS-246196.1.peg.364	atgaaagatttttttaaactggatggaaaaatcgccatcgtcaccggcggtgccgggggcatcggcaaagccctggccctgggactgggcatccacggcgccaatgtggtggtcgcgagccgcaaccagaacgccattgaggaagtggccgctcagattacaaaggaatcgggaaaggaggccattgccatctcctgcgacgtcaccagtgaagagagcatgaatgcattggtggacaaggtaaaggaaaaatacggccgcatcgacatcctggtcaatgccatgggcatgaacatcaagcacgatgcctttgaataccccatagaagactgggaccggctctttgacgtcaatgtcaaagggaccatgattgcctgcaaggccgcaggaagggtgatg…	MKDFFKLDGKIAIVTGGAGGIGKALALGLGIHGANVVVASRNQNAIEEVAAQITKESGKEAIAISCDVTSEESMNALVDKVKEKYGRIDILVNAMGMNIKHDAFEYPIEDWDRLFDVNVKGTMIACKAAGRVMREQKEGSVINLSSVRGIRGYTGGNSGYCATKGAVELITKALALEWAPLGIRVNAIGPALIITPGTKHIAENPELAKKYASAVPMGRIGLPEDLAGACVYLASAASGFVSGQTLYVDGGLTAQ
CP054837	HUN04_04105	fig|2294.7.peg.795	192.694	2.477	195.171	peg	CP054837_917628_916270	917628	916270	-	tolB protein precursor, periplasmic protein involved in the tonb-independent uptake of group A colicins	gene_name|tolB,locus|HUN04_04105,protein_id|PRJNA634776:HUN04_04105	FIG00000654	icw(5);Ton_and_Tol_transport_systems	atgtattgtctgagatggaaatccgtattatcacccctgttgccgatactcgtctttttatccctgggaatggtgccgcaggccgtggccagggattacgattatatcaatatcagcaatccgtttttaaataagacacccgtggcagtcacccggtttaaggcgttcaccggcagtgacgccgaggtaaaaggcggtggctatgccgaagaggtgctcaaggcggcccttgatttcaccggatatttaaaggtgatggattccgcggcctttctatcggatccggccgtatccggtatccagctggggcagattcatttcaaggactggacttccattggcgctgaacttctcataacgggagggatcgaagcgtcccaagggcaggtcaaattaagg…	MYCLRWKSVLSPLLPILVFLSLGMVPQAVARDYDYINISNPFLNKTPVAVTRFKAFTGSDAEVKGGGYAEEVLKAALDFTGYLKVMDSAAFLSDPAVSGIQLGQIHFKDWTSIGAELLITGGIEASQGQVKLRLRLFDTYNTKLVVGKIYTGTPKQIRKMIHMFCSEISMKLTGSYGIFGTRMTFVSTVGGNKEIFVSDFDGNNPKQISHHKSISLSPAWSHDGKWLAYVSYAKGGPDIFIKNLKEKRGAVVNYKGINISPDWSPVQLQLAATLSFSGNQEIYLLTKKGEIIKRVTKSWGANVSPKFSPDGRKIAFTSSRGGNPQVYVKDLESGEVNRVTFEGRYNTSPAWSPDGKKIAYVGIDKNRINIFVIPLDPEPGAPVQLTKDAGSNEDPCWSP…
CP054837	HUN04_19440	fig|2294.7.peg.3792	191.418	3.589	195.007	peg	CP054837_4410984_4410181	4410984	4410181	-	Branched-chain amino acid transport ATP-binding protein LivF (TC 3.A.1.4.1)	locus|HUN04_19440,protein_id|PRJNA634776:HUN04_19440	FIG00006551	icw(2);ABC_transporter_branched-chain_amino_acid_(TC_3.A.1.4.1)	atggaaaatctgcttgaagtcaacaatatcgaagtggtgtacaacgatatcatccaggtgctgaggggggtgagcctcaacgtacccaagggcagcatcgtctctttgctgggcaccaacggggccggcaagaccacgacgcttcgggccgtttccggccttctcaaaccggaaaacggcgccataaaggaagggtacatcaaattcgacgggaccgacaccactgccatgatgggcacagatgtggtgaaacagggcgccgtcatggtacccgaaggccgccgggtgttcaaacatcttacggtgaacgaaaacattctggtgggatccatcacccgaaaggatggatctgcggccatcaaaaaggacctggacctcatgtaccagcactttcccagg…	MENLLEVNNIEVVYNDIIQVLRGVSLNVPKGSIVSLLGTNGAGKTTTLRAVSGLLKPENGAIKEGYIKFDGTDTTAMMGTDVVKQGAVMVPEGRRVFKHLTVNENILVGSITRKDGSAAIKKDLDLMYQHFPRLSKVTNRMAGYSSGGEQQMIAIARALMAAPKMLMLDEPSLGLAPLLVKEIFDNIRRINQELSTTILVVEQNAKVALGISDYAYIMESGKIVLEGSSEDLQNNPDVKEFYMGITKGGGRKSFKNIKSYKRRKRWM
CP054837	HUN04_04085	fig|2294.7.peg.791	190.182	4.537	194.719	peg	CP054837_914155_913520	914155	913520	-	Holliday junction DNA helicase RuvA	locus|HUN04_04085,protein_id|PRJNA634776:HUN04_04085	FIG00000314	icw(1);RuvABC_plus_a_hypothetical	atgatcggatatcttgaggggcggattatacgccgggaagcagagagtattcttctgctggcgggacatatcggatatgaggtccttctggatcctgtcaccttgtcacgggctgtaagtgagggggatgaggaccgggtggctctttatatctattaccatgtcacggaccggcagcccaagccggtactcatcggatttttgactccggaggataaggaattttttcagttgttcatcacggtgtcggccattggccccatgaaggcggtgaaggcccttacctgcccggtgggggaggtggccagggccattgaggaccgggatacccggtttttgtctcaattgtcgggtattggaaagcggacagctgaaaaaatcattgccactctgaacggg…	MIGYLEGRIIRREAESILLLAGHIGYEVLLDPVTLSRAVSEGDEDRVALYIYYHVTDRQPKPVLIGFLTPEDKEFFQLFITVSAIGPMKAVKALTCPVGEVARAIEDRDTRFLSQLSGIGKRTAEKIIATLNGKVTVFADAAADEIPEDTGSAGSVPAEQETVSRQVAEVLVEQLGHSAASARRMIKEAFERNPEISTPEDLFDEIYQENR
CP054837	HUN04_13175	fig|2294.7.peg.2561	182.211	11.569	193.78	peg	CP054837_2897293_2897874	2897293	2897874	+	RNA polymerase sigma-54 factor RpoN	locus|HUN04_13175,protein_id|PRJNA634776:HUN04_13175	FIG00006092	idu(1);CBSS-316057.3.peg.1308 idu(1);Flagellar_motility idu(1);Flagellum idu(1);Transcription_initiation,_bacterial_sigma_factors	atgatattaaaaaagaacaggccggcccggaagttcaaaaccttgaccttcccccatatgaagctgctgtacaatgtggccctaaaatatacagggaatacttttgatgccgaagacatcgtacaggaaacctatttgatggcctttaacaaattccaccagttaaaggacacctcaaggtgcaaaccctggctgctgaggattttaagaaataatttcctgaaaagctgccagaaagacaaggccaggcagcggctggaacagggggagtatattgattatctcaaggcccatatccggcagaaggatgccgaagcgcttctggtagaacacaccggcaccagggaaatccgggccgccatcgacaggctgccggaaaaatacggggaggtactcacc…	MILKKNRPARKFKTLTFPHMKLLYNVALKYTGNTFDAEDIVQETYLMAFNKFHQLKDTSRCKPWLLRILRNNFLKSCQKDKARQRLEQGEYIDYLKAHIRQKDAEALLVEHTGTREIRAAIDRLPEKYGEVLTLYYMNGLLYKEIAEVLDIPIGTVMSRLTRAREGVKTRLLKTMKTSGKNILDINLTKQTAR
CP054837	HUN04_11520	fig|2294.7.peg.2239	192.883	0.846	193.729	peg	CP054837_2516538_2515402	2516538	2515402	-	Branched-chain amino acid ABC transporter, amino acid-binding protein (TC 3.A.1.4.1)	locus|HUN04_11520,protein_id|PRJNA634776:HUN04_11520	FIG00055715	icw(3);ABC_transporter_branched-chain_amino_acid_(TC_3.A.1.4.1)	atgagaaaaagagttgtttcaatcgtaacactgtgccttatcctggttccctttctgtgcggcggtgtctatgcaaagacgttgaagatcggctccatgagccccctgaccgggccctatgcctctgacggcacagatatcaaaaacggcgttcttactgccattgaagtaatggaagaaatggggggcatccccggttacgacaaaatccagctgttcccccaggataccgcatgcgaccccagacaggcggttgccgcagccaacaagctcatcaaccttgaggtggcgggcgtcgtcggtgcctattgttcctcttccaccatcccggcctctgatgttctggatgaagaagacatcatcatgatcaccccggcctccaccaacgaaaaggttacc…	MRKRVVSIVTLCLILVPFLCGGVYAKTLKIGSMSPLTGPYASDGTDIKNGVLTAIEVMEEMGGIPGYDKIQLFPQDTACDPRQAVAAANKLINLEVAGVVGAYCSSSTIPASDVLDEEDIIMITPASTNEKVTDRGLPYMFRMCGRDDDQAPAAAKFMKESLGAKTIFIVDDKTTYSQGLADGVADAAKSMGMNVVAHEHVNQGDKDFSAILTMAKKANADIFYMSLQGFSPAAMMTLQAKRLGMDSQIVTQDAVFQPRYMEVAKDAANGVFLTYGFTDPTTPEYKAFEKRYVPKYGKIAAYATYAYDAAMSLLKAIKAAGSTDSAKVKAELMKLDFQGVSKHVKFRANGDSGSSYIAFKVEGDKFVPYWEPVNGLIK
CP054837	HUN04_20440	fig|2294.7.peg.3992	192.073	1.512	193.585	peg	CP054837_4637912_4637595	4637912	4637595	-	HesB-like domain	locus|HUN04_20440,protein_id|PRJNA634776:HUN04_20440			atgatcacagtaacaccatcagcccaggaacaggtgaaggcctattttgaaggcaaggaagtcgagccggtgaggattttcatcaataacggcggctgcggcggccccagcctggccatggccctggaccaggccacggagaatgatgcggtcttcacccacgacggcatcgattacatcatggataaaaaactgctggaacaggcctcaccggttgaggtggaccataccggcatgggctttaacctgacgtccagcctggaactgggcgggggatgcgggtcctgcggcagcacaggatcctgctgcggcaattag	MITVTPSAQEQVKAYFEGKEVEPVRIFINNGGCGGPSLAMALDQATENDAVFTHDGIDYIMDKKLLEQASPVEVDHTGMGFNLTSSLELGGGCGSCGSTGSCCGN
CP054837	HUN04_23210	fig|2294.7.peg.4541	189.438	3.983	193.421	peg	CP054837_5277238_5276273	5277238	5276273	-	Electron transport complex protein RnfD	locus|HUN04_23210,protein_id|PRJNA634776:HUN04_23210	FIG00022976	icw(3);Na(+)-translocating_NADH-quinone_oxidoreductase_and_rnf-like_group_of_electron_transport_complexes	atgaataacacaaaattaatcgtttcccatgcccccttctggcatgatggagacagtctgtatcagttgaacctgaattatctgctggcactgcttccggcaactctgttcgggatattcaggtatggcggcgcagccatcggcgttctggccctggccgtttcctctgccatgctctgggaacttgtcatgaacatcattgccaaacagaataagtccatcggcaacctggaaacagcagtattcggccttcttttcggcctgatgctgccagcctccgccccttggtggatcgtcatggtgggcacctttattatcgtgttcatcgggaaattcattttcggcggcgtcggcgccaacccctttcacccgaccctcgtcggcatcgccattctcatg…	MNNTKLIVSHAPFWHDGDSLYQLNLNYLLALLPATLFGIFRYGGAAIGVLALAVSSAMLWELVMNIIAKQNKSIGNLETAVFGLLFGLMLPASAPWWIVMVGTFIIVFIGKFIFGGVGANPFHPTLVGIAILMMSWPVYFDFDAAYVNYQFDYTALAPLAALKYKGAAVTELFSVPGLLMGSEVGGIGSSFGIWLILGGIFLILKGYTRWEIVVSFIAGIFITGGLFYMGNSEAYASPLFHLFSGYTLIGAFFLATENSSSPVNKIPMLIYGFLGGFMIILIRNIGAYADGTVLAILLINLVNPLIDNIRPKALGKGVSNA
CP054837	HUN04_10445	fig|2294.7.peg.2030	189.188	4.102	193.29	peg	CP054837_2281968_2280445	2281968	2280445	-	Methyl-accepting chemotaxis protein	locus|HUN04_10445,protein_id|PRJNA634776:HUN04_10445	FIG01954797	ff	gtgggaaaatcagttgatccggccctggtgtctcggtttaagaaagaacagatactggacctggccggccggtccttaacttcggtggtggcacactttgttctctatctttttattgccgtgatgacgcccatgaaaagcgatcatttcccggtactggcggggtttggcgcggcgattttttttctgtccggtttgcgcctggcgctggctcgtaagatcccccttctctatgacagggccccggaaaaatggggggcggtgcttattgccatgaatgtcgggtcgggtctgctctggggcgggctgagcctggtcatggcattgtattaccccctggagtggccttgctttgtgacactggtcatctgctgcggcctggccgccggagccacctct…	MGKSVDPALVSRFKKEQILDLAGRSLTSVVAHFVLYLFIAVMTPMKSDHFPVLAGFGAAIFFLSGLRLALARKIPLLYDRAPEKWGAVLIAMNVGSGLLWGGLSLVMALYYPLEWPCFVTLVICCGLAAGATSSLGPHQALSRAFTITVLLPITVWAFYMGSSLGMGIGALLVFSMFMYIRMAVDNYLWYWQSLADSEKISKHTRTMERVIEGVNANAEELNRTSKSLSDSSGEMTRNAGMMADGLGQAVEIAEQVKGNSHEMVALMTQASSNFSNIASASEEMTATISDISSSAETTREITANAVASTETAMARMAGLEESATAINQITESIGDISEQINLLALNATIEAARAGEAGKGFAVVATEIKELAVQTSGSAGEISSQVRAIQEATQKAAGV…
CP054837	HUN04_24565	fig|2294.7.peg.4806	189.191	4.073	193.264	peg	CP054837_5572846_5574144	5572846	5574144	+	hypothetical protein	locus|HUN04_24565,protein_id|PRJNA634776:HUN04_24565			atgggttcatttctgttccggctattacgggtgttcattgttcttggtattgcctttggcctggcgctctggcttttcatggccagggaggcgccggataaaaaagccgtggaaaaagtaccgccgggggtaaatgtaaccccggtacattcccaggatcatacgatggtggtggacgcctttggcaccgtcgtccccagaacccgggtgaaccttgccgcagaagtgggcggacgcattgagtaccttcatccctccttccgggaaggggggcgtatccacaccggcgacctcctcatccgcattgaccggcgcagttttcttctgaaccggcagggcgcggcggtgcgcctggaacaggctcgggccgatatccggaatctgacccgtgaaatagag…	MGSFLFRLLRVFIVLGIAFGLALWLFMAREAPDKKAVEKVPPGVNVTPVHSQDHTMVVDAFGTVVPRTRVNLAAEVGGRIEYLHPSFREGGRIHTGDLLIRIDRRSFLLNRQGAAVRLEQARADIRNLTREIENLKADADLARTNMKLSLKELERVKALSKSQFASKANLDKAEQQYLAARRQLQSVENGLALSPSRMALKKAALAAAQNELAKADLVLEKSEIRAGFNGFVLSKQAEMGEFVNPGQVMGVVYEAGALDVDVGIPFEEIRWLRPVFEAGKMPDAEITIANLEGGVSPVWTARVARIKARVDEKTRTLPLTIEIGPIEIWRPENRDLGKSPLASLKPGTFVRCRISGETLADIFMLPRHLLRSENTLFAVRDNKLEIRRVDVIRKFEGHV…
CP054837	HUN04_01195	fig|2294.7.peg.233	190.058	3.131	193.189	peg	CP054837_283858_283091	283858	283091	-	transporter substrate-binding domain-containing protein	locus|HUN04_01195,protein_id|PRJNA634776:HUN04_01195			atgaaattttttaaatgcgtattcatttttatggctgtgatctgtttgatgtcaccatcctttcttttcgccggggaaaaggtgattctggcaaacggggattgggccccttacctgggaaaaaacctgaaggacggcggcccgacaagccacgtggtcaccctggcctttaaagaggcgggaattgaagtggaatataagtggtacggggaaagctggaagcgggcctatcacgatgccctggcaggacagaaggcccacgggacactggtctggtcaagaaaaccggaaagggaaaaagagatgttttattccgaaggaattttgatccctggacgaaaaaccgtgttctttcacctcaaggacaaatcctttgactggaaaaccatagatgatctc…	MKFFKCVFIFMAVICLMSPSFLFAGEKVILANGDWAPYLGKNLKDGGPTSHVVTLAFKEAGIEVEYKWYGESWKRAYHDALAGQKAHGTLVWSRKPEREKEMFYSEGILIPGRKTVFFHLKDKSFDWKTIDDLKGLKIGGRLGYTYGEAFDAAAEKGLFKLERTDKEIINFKKLIANRLDLVVVGLDVGEALLKKELAAEQAARIVVHPTPVRISGYHLLLTKALPGNEALMKKFDEGFKKLVDKGLFDKIMSGI
CP054837	HUN04_05090	fig|2294.7.peg.987	190.717	2.211	192.928	peg	CP054837_1123302_1122868	1123302	1122868	-	Flavodoxin	locus|HUN04_05090,protein_id|PRJNA634776:HUN04_05090		idu(2);Flavodoxin	atgggaagcgtattgatcgtctatgccacaaggtccgaagagacaaagggaattgccgacctcattgccgagggcgtaaggatttccggccatgacgcggtgatccggcgggtcagcgaaattaaaagcgaagaggatcttaacggttatgacgcctatattttcggctcccccacctaccacggggaaatgatcacttccatgaagcaattgctttttatcgccgagcgggcggagatggaagggaaacccggcggggcctttggctcctacggctggagcggcgaggctgccggcaggatatttgataccatggagcatatcttcaagatgaagatggcttccggcggccccctgatgctcaaggccggctgggtgggcggcgggattcaggcggcc…	MGSVLIVYATRSEETKGIADLIAEGVRISGHDAVIRRVSEIKSEEDLNGYDAYIFGSPTYHGEMITSMKQLLFIAERAEMEGKPGGAFGSYGWSGEAAGRIFDTMEHIFKMKMASGGPLMLKAGWVGGGIQAAQEYGKALCAMI
CP054837	HUN04_00975	fig|2294.7.peg.190	192.263	0	192.263	peg	CP054837_223351_222923	223351	222923	-	CoB--CoM heterodisulfide reductase subunit D (EC 1.8.98.1)	locus|HUN04_00975,protein_id|PRJNA634776:HUN04_00975	FIG00054888	icw(1);Anaerobic_respiratory_reductases	atggaaaactttgaaccggaaattgtggcattctgctgtcattactgcgcctatacggcagctgacatggccggcagcaaacggatctcctatccgtccaacgtgaagatcatccgggtgccctgcactggcaaggtggatgccatccatttgatgaaagcccttgaaaaaggcgccgacggcgtatatgttgcaggctgcctcgaaggggactgccatttcaaaaacggcaacctccgggccaaagccagggtccaacgggtacaaaagttcctggaagatctgggctgggaaaccgatcgggtggccatgctcaacatgtccgccggcatgggcgaacattttgcaaagactgcccgtgaatttacggaaaaaattaaagaactgggccccaatcct…	MENFEPEIVAFCCHYCAYTAADMAGSKRISYPSNVKIIRVPCTGKVDAIHLMKALEKGADGVYVAGCLEGDCHFKNGNLRAKARVQRVQKFLEDLGWETDRVAMLNMSAGMGEHFAKTAREFTEKIKELGPNPAKLTASKAV
CP054837	HUN04_11690	fig|2294.7.peg.2270	188.89	2.788	191.678	peg	CP054837_2547225_2547569	2547225	2547569	+	Ethanolamine utilization protein similar to PduU	locus|HUN04_11690,protein_id|PRJNA634776:HUN04_11690		icw(5);Ethanolamine_utilization	atggacgaaggaaaacaacgggtcatacaggaatacgtaccggggaaacagctgaccctggcccatatcatcgcaaaacccttgaaaacggtttgtgaacaggtgggcatagaagggaattacgatgccatcggcattttgaccatcaccccgggggaagccgttatcattgcggcggacgtggccaccaaggcagcggatgtggccttgagttttctggaccgtttcggcggttccctggtcatgtccggggatgtggccagcgtggatgcggctgtccatgaggtggtctcccacttccaggataaccttaaatttgctgtggttcccgtcacccggtcctga	MDEGKQRVIQEYVPGKQLTLAHIIAKPLKTVCEQVGIEGNYDAIGILTITPGEAVIIAADVATKAADVALSFLDRFGGSLVMSGDVASVDAAVHEVVSHFQDNLKFAVVPVTRS
CP054837	HUN04_13030	fig|2294.7.peg.2532	188.043	3.466	191.509	peg	CP054837_2862446_2861892	2862446	2861892	-	Capsule polysaccharide export protein	locus|HUN04_13030,protein_id|PRJNA634776:HUN04_13030			atgtccgtaaaaagaatgctgctggccgtggtctgtatggtctttctgacgggggtgcctgcggcctttggggaaccctataagattggcgccggcgatattctggatatcagtgtctggaaaaatcccgatctgacccggcaggtgattgtcctgcccgatgacaccattcgtttcccattgatcggcgagatcaaggttggggagcagaccctggcctggctggaagaaaacctgagggcgcggttggaaaaatatgtgcccgacccggtgctgtcggtggccgtgacccagaccggaagcctgtctgtctacgtcatcggaaaggtgaacaaacccggccgtttccagatcaacaacaatgtcgacgtgctccaggcccttgccattgccgggggc…	MSVKRMLLAVVCMVFLTGVPAAFGEPYKIGAGDILDISVWKNPDLTRQVIVLPDDTIRFPLIGEIKVGEQTLAWLEENLRARLEKYVPDPVLSVAVTQTGSLSVYVIGKVNKPGRFQINNNVDVLQALAIAGGLNPFAREKEIKVFRKKGEETLIFDFNYDAVSEGEHLEQNIMLRRGDVIVVR
CP054837	HUN04_19190	fig|2294.7.peg.3742	182.229	9.196	191.425	peg	CP054837_4344688_4346256	4344688	4346256	+	High-affinity choline uptake protein BetT	locus|HUN04_19190,protein_id|PRJNA634776:HUN04_19190	FIG00001690	idu(1);Choline_and_Betaine_Uptake_and_Betaine_Biosynthesis	atgaaagacaggtttgataccgattacaaagtcggtcaggacaacacgcagaaatggggcctggatatccatgggccggtgtttttcatttccgcggcgctggtaatcggttttatcattttaaccttgatgaacccggtggatgccaaaaaagtgttcgacagctccaaatcctggaccattcagaattttgactggtttttcatgatttcgggcaatcttttcgtgctgacctgcctggccttgattgtgctgccggccgggaaaatccgtctgggcggagatggctgtgaaccggaatttacccggatgtcgtggtttgccatgctctttgccgcgggcatgggcatcggtttgatgttctggagtgtggccgaacccgtggcctacttcacagac…	MKDRFDTDYKVGQDNTQKWGLDIHGPVFFISAALVIGFIILTLMNPVDAKKVFDSSKSWTIQNFDWFFMISGNLFVLTCLALIVLPAGKIRLGGDGCEPEFTRMSWFAMLFAAGMGIGLMFWSVAEPVAYFTDWWGTPLNVAGKSPEAARAAMGATMFHWGLHPWAMYAVVALSLGFFAFNKNLPLTVRSCFFPLLGEKTWGWAGHIIDTISVVATIFGLATSMGFGAQQAASGLHFIFGIENTLGLQLIIIALVTAAAIISVVRGLEGGVKVLSNINMTLALCLLVFTILAGSILHFFSGLFSTSAAYADYILPLSNWIGRTDDKFYKGWTVFYWAWWISWAPFVGMFIARISKGRTIREFMTAVLLVPTFLTLLWMQAFGGNALYQIQNGVGVLAEK…
CP054837	HUN04_18020	fig|2294.7.peg.3511	188.603	2.619	191.222	peg	CP054837_4062810_4061893	4062810	4061893	-	High-affinity branched-chain amino acid transport system permease protein LivH (TC 3.A.1.4.1)	locus|HUN04_18020,protein_id|PRJNA634776:HUN04_18020	FIG00003435	idu(7);ABC_transporter_branched-chain_amino_acid_(TC_3.A.1.4.1)	atgcttctctttgcagaacagcttttaaacggcctgcagctgggcattaccctgtttttgatgtccgccgggctcaccctggtcttcgggatcatgcaggtcatcaacctggcccacggttctttttacatgatcggggcctatgtatgcgccaccgtggccgcccgcaccggctcctttgccctggggctgctggcggcccttccggcggcggccgccgccggcatggccgcggagttcgtcatcttccgccgcctgtatgaccgggatcacctggaccaggtcctggccaccttcggcctgatcatgttcttcaacgaactggtgaggatcatctggggccgccagcccctgttcatggatgtgccggcctggctttccggcagcgttgaactggcc…	MLLFAEQLLNGLQLGITLFLMSAGLTLVFGIMQVINLAHGSFYMIGAYVCATVAARTGSFALGLLAALPAAAAAGMAAEFVIFRRLYDRDHLDQVLATFGLIMFFNELVRIIWGRQPLFMDVPAWLSGSVELAPGLHYPLYRLAVILVGLSVALFLWVIFSKTRLGMQIRAGAANRAMIGALGVNIRRLYTWVFGLGALLAGLAGVMAGPILAVESGMGESILILTFVVIVIGGIGSVRGAVVGALLVGLVDTLGRAFLPALFRLVFHSGAADNAAASIASMSIYILMAAILVWKPRGLFPAQNS
CP054837	HUN04_17745	fig|2294.7.peg.3457	190.675	0	190.675	peg	CP054837_3994424_3994621	3994424	3994621	+	LSU ribosomal protein L35p	gene_name|rpmI,locus|HUN04_17745,protein_id|PRJNA634776:HUN04_17745	FIG00000259	isu;Ribosome_LSU_bacterial isu;Mycobacterium_virulence_operon_involved_in_protein_synthesis_(LSU_ribosomal_proteins)	atgcctaagattaaaacaagccgggcagctgccaaacggtttaaaaaaacaggaaccgggaaatataaattccggaaatcccatgccagtcatattctgactaaaaaaaccacaaagcggaaaagaggcttccgtcaggaccagattattgatgcgtccgacatgaaggcagtccgccgtctgctgcccaacggctaa	MPKIKTSRAAAKRFKKTGTGKYKFRKSHASHILTKKTTKRKRGFRQDQIIDASDMKAVRRLLPNG
CP054837	HUN04_05735	fig|2294.7.peg.1114	185.817	3.643	189.46	peg	CP054837_1249574_1248915	1249574	1248915	-	FIGfam010717	locus|HUN04_05735,protein_id|PRJNA634776:HUN04_05735	FIG00010717	icw(2);CBSS-323850.3.peg.3284	atgagaaagacccggattggttttgccgttgccgtactctgtctgttctccggaatactctggggaacagattccctgttttacgttaagccggagcgattggaccggtatgagaaaacctatggaccaagagcggtaaaacgcctcaatgccctgctgaaattaatgaatacccggcaggacaattcggaacgggaaaagctggatgcggtaaaccggtttttcaaccaggtgccatacaggagcgatatcaaggcatgggggaaaaccgatttttgggcctcacggctggagttcctgggcaagggcatgggagactgcgaagattacgccgtggccaaatacctgaccctgattcagctgggggttccccaggaaaaactgttcatgacctatgtc…	MRKTRIGFAVAVLCLFSGILWGTDSLFYVKPERLDRYEKTYGPRAVKRLNALLKLMNTRQDNSEREKLDAVNRFFNQVPYRSDIKAWGKTDFWASRLEFLGKGMGDCEDYAVAKYLTLIQLGVPQEKLFMTYVRARGFARAAHMVVSYYTDRRAVPLVLDNYDKRILPATQRKDLVPVYSFTGRDLFLQKQKGLGKRVDPSRVKSLKRLRSIDLEIHKG
CP054837	HUN04_22215	fig|2294.7.peg.4344	186.614	2.505	189.119	peg	CP054837_5052255_5053022	5052255	5053022	+	Enoyl-CoA hydratase (EC 4.2.1.17)	locus|HUN04_22215,protein_id|PRJNA634776:HUN04_22215	FIG00033206	idu(8);n-Phenylalkanoic_acid_degradation idu(8);Polyhydroxybutyrate_metabolism idu(8);Fatty_acid_metabolism_cluster idu(8);Lysine_fermentation idu(8);Butanol_Biosynthesis idu(8);Acetyl-CoA_fermentation_to_Butyrate idu(8);Butyrate_metabolism_cluster	atgggttacgaaaatattattctcgaaaaagaagataagattgccgtcattacctttaaccggccccaggccatgaatgccctgaatatacagacacgggcggaatttgccgaggccgccagggatgtggaggaagacgatgccgtaaaggtgctcatcctcaccggctcgggaaaagcctttgtggccggttcggacatcaaggaattccatgccaccacctcctttgccgcccacaatatcgtccgcctgggttccattgtggaaaatttgagtaaaccggtcatcgccgcggtgaacggcttctgcctgggcgggggctgcgagattgccatggcctgtgacctcattgtcgcctctgaaaaggcgaagttcggtcagccggagatcaatctgggc…	MGYENIILEKEDKIAVITFNRPQAMNALNIQTRAEFAEAARDVEEDDAVKVLILTGSGKAFVAGSDIKEFHATTSFAAHNIVRLGSIVENLSKPVIAAVNGFCLGGGCEIAMACDLIVASEKAKFGQPEINLGIIPGGGGTQRLQRLIGVCRAKELIFTGDIIRADEADRIGLVNRVVGMDELMPAAKEIAAKIAKKSPAALKLAKQAINKGMQTSLRDGLDYEYEMYALSLSLEDKTEGVNAFLEKRAPKFTGR
CP054837	HUN04_02050	fig|2294.7.peg.401	184.277	4.132	188.409	peg	CP054837_483876_483586	483876	483586	-	Phosphotransferase system, phosphocarrier protein HPr	locus|HUN04_02050,protein_id|PRJNA634776:HUN04_02050		isu;HPr_catabolite_repression_system isu;Fructose_utilization	ttggacacagaatattcaatttcccgggagagcagagtcgtaaacgccttgggaatgcacgcccggcctgcggcaaagatagcggaaatgaccatgacggcaaaaggaaacatctggctgtcagacggttcaacaaccgttgatgcctccagcatcatcgatatactgacactctgtgccgtcaccggtacaccgattttcattcaggcagaaaataaagaggacagggctgtggcggaccggatcaaagattttttcgaccaagggtttggagaggatatcaatgaatag	MDTEYSISRESRVVNALGMHARPAAKIAEMTMTAKGNIWLSDGSTTVDASSIIDILTLCAVTGTPIFIQAENKEDRAVADRIKDFFDQGFGEDINE
CP054837	HUN04_22185	fig|2294.7.peg.4338	184.455	3.626	188.081	peg	CP054837_5045455_5047974	5045455	5047974	+	Anaerobic dehydrogenases, typically selenocysteine-containing	locus|HUN04_22185,protein_id|PRJNA634776:HUN04_22185	FIG00041382	idu(2);Anaerobic_respiratory_reductases	atgatgacagaacaagtttttaccaattgcaccaatgcaggtcccgtcagtgtctatgtcaaagacggcaaggttcagcggatccggccgctggtcgcggatgaaaaggattttaaaccctgggtgatcgaggcgggtggagaaaaatattcgccccgcaaaaaattccatatcgccccctacgtccacggtgaacggcgccgcctctattccgacgagcgtatcaagtaccccatgaagcgggtggatttcgatcccgacggagagcgcaatccacagaaccggggaaaatccgcctacgaacggatttcctgggacgaggccattgatatcatcgccaaagagatctccagagtaaaagatacctacggcggatccgccatcagcggcatgacctcc…	MMTEQVFTNCTNAGPVSVYVKDGKVQRIRPLVADEKDFKPWVIEAGGEKYSPRKKFHIAPYVHGERRRLYSDERIKYPMKRVDFDPDGERNPQNRGKSAYERISWDEAIDIIAKEISRVKDTYGGSAISGMTSSHHNWGIVGYKMGPFARFMNMLEFTPVLDNPDSWEGWHWGATHTYGFYWRLGMPEPYDMLGDALQNAEMIVFWSNDPDSTRGTYTGQDSAMWRTWLKEKGVEMIVIDPFHNFTAAAMDCKWLAPRMGTDTALAMAIAHVWITEDLYDKEYVKNRTIGFDEFKPYVMGETDGTPKSPEWAEAESGIKARVIRTLARKWAAKRTILSGGSRGGEGGACRTAFGTEWARMMVLLQAMQGLGKPGRSIWGTTMGAPSDVDIWFPAYADLE…
CP054837	HUN04_04145	fig|2294.7.peg.803	175.342	12.524	187.866	peg	CP054837_923078_923173	923078	923173	+	hypothetical protein	locus|HUN04_04145,protein_id|PRJNA634776:HUN04_04145			ttgggtagcgtaatcaagaagagaagaaaaaaaatgcgcaagcataaacatagaaaactcctcgcaaagaccagacatcagagaaagaaaaaataa	MGSVIKKRRKKMRKHKHRKLLAKTRHQRKKK
CP054837	HUN04_11850	fig|2294.7.peg.2302	185.666	2.049	187.715	peg	CP054837_2580575_2579637	2580575	2579637	-	Pyruvate formate-lyase activating enzyme (EC 1.97.1.4)	locus|HUN04_11850,protein_id|PRJNA634776:HUN04_11850	FIG00000721	idu(5);Fermentations:_Mixed_acid	atggcgaatacacccctcatcctcgatatcaaaggcaatagcctggatgacggaccgggcatccgttccgtggtctttttcaagggctgccccctttcctgcgcctggtgccataaccctgagagcaaaattgctgggccccagatttcctttgatccggagcgttgcgtggggtgcggcacctgcatgaaggtctgcggtgaaaatgccctggccagtgacaatccttttttcgtggaccgggaaaaatgcacgctctgctttgattgcgccggggcctgccccgccagggccctggaacgggtggggcggcccatgacggtggaccaggttgtatcccaggcggtacgtgacaaggtttttttcgaggtctccggggggggagtgacgttttccggg…	MANTPLILDIKGNSLDDGPGIRSVVFFKGCPLSCAWCHNPESKIAGPQISFDPERCVGCGTCMKVCGENALASDNPFFVDREKCTLCFDCAGACPARALERVGRPMTVDQVVSQAVRDKVFFEVSGGGVTFSGGEPALFPEFLGRAAEALKERGIHVLVETCGLFDMDQFEARVYPHLDLIYFDIKLMAPEAHRQYCGRSNRLILENFQILYRRYLNGGVPVVPRTPLIPGITDTRENLSAILDFYRSQKVRAARLLPYHPLWREKHTKLGIEPGEGETLPDRWMGREEMAEWEAAFARQGISTRPGGITPE
CP054837	HUN04_22220	fig|2294.7.peg.4345	180.214	6.634	186.848	peg	CP054837_5053110_5053544	5053110	5053544	+	hypothetical protein	locus|HUN04_22220,protein_id|PRJNA634776:HUN04_22220			atggaaaacatggcaaataaggtcgcccggattccaaatttagtggactggtccacaggcgaagtgagattgatgagtgcgaaatgcgcctcctgcggcacttacttttttcccagggagcattaccagcaccgccccggctgttcaagggagggcgtggaaaatgtcctgctgcccggcaagggaaaactggccagctatacggtccaatattatccctgccccgccccctttagaaccgataagaagatcaccccctacggcatcggcctggtggaatttgaagcggaaaaaatccagatcaccggcatcatcaccgagaccgacctgaaatcccttaaggtggggatggaaatggaaaccacggtgcttgacctctatgtcaatgaggaaaagcag…	MENMANKVARIPNLVDWSTGEVRLMSAKCASCGTYFFPREHYQHRPGCSREGVENVLLPGKGKLASYTVQYYPCPAPFRTDKKITPYGIGLVEFEAEKIQITGIITETDLKSLKVGMEMETTVLDLYVNEEKQEVVTWAFKAVL
CP054837	HUN04_01145	fig|2294.7.peg.223	184.697	2.075	186.772	peg	CP054837_272857_273783	272857	273783	+	formate dehydrogenase formation protein FdhE	locus|HUN04_01145,protein_id|PRJNA634776:HUN04_01145	FIG00095599	idu(1);Formate_hydrogenase	atgagtcaagaaatcctgaaccacccgaatccgtctgccaccaccttttgcgtgaacctgaccgaggaccagatacgcactgctgccggcgccctccaaaaaatccggccggcctacggccccatcattgaattttacagccgggttttcagggcccaggccgctgccatggcagaaaccgtcatcccgcccattatcctggaaaaggaggcgctggcccttaagggcgaaaacgaaatgcccctggtcacgccggtgcagttcagaattgatgtggcagcggcaaaaaagctgatgggtgaaatctgtaaccttgccgtggcctatgcccccaaactctccggagcaggagaaaacatgggccgggccctggccgccgaaaaactggacctgccccgg…	MSQEILNHPNPSATTFCVNLTEDQIRTAAGALQKIRPAYGPIIEFYSRVFRAQAAAMAETVIPPIILEKEALALKGENEMPLVTPVQFRIDVAAAKKLMGEICNLAVAYAPKLSGAGENMGRALAAEKLDLPRMFTDLLDGMDMKQTAEALDIPAEALALFGFSAMAPSIQACALQLAPYLEQMPERSSTARGYCPVCGSAPNLALFDETGARHVSCSLCSHIWPVPRMGCLFCDSQNREDQQYFFTGDEAEYRVYCCNNCRRYIKAVDVRQMGRRLYPKLEQIATIHLDMKAGEEGYRPPVQDGSLT
CP054837	HUN04_07140	fig|2294.7.peg.1386	183.483	2.714	186.197	peg	CP054837_1561335_1560184	1561335	1560184	-	CoB--CoM heterodisulfide reductase subunit B (EC 1.8.98.1)	locus|HUN04_07140,protein_id|PRJNA634776:HUN04_07140	FIG00004027	icw(2);Methanogenesis icw(3);Anaerobic_respiratory_reductases	atgcagctttcacaacagcagatcgattattgtatggagtgcggggtctgcaccgggtcctgcccggtggccatgtcgcttgaggggttctcccccaggcagatgatcaaacgggccatggcggatccccagggagaaatcctggacagccaggacctctgggcctgcctctcctgttcccggtgttcggaccggtgcccggtggaaatcgatttccccgggtttatccgcgagttcaggaacaaggcacgggaaaaggggaatgtgcccaaactcagccaccacggcatgttccagaccatgaccaatatccagaaggcccagattcaaaacggcggcaccgcagccggcgccggccggaccgcctgggcaaaggatgccggcgaaattgccgaaacc…	MQLSQQQIDYCMECGVCTGSCPVAMSLEGFSPRQMIKRAMADPQGEILDSQDLWACLSCSRCSDRCPVEIDFPGFIREFRNKAREKGNVPKLSHHGMFQTMTNIQKAQIQNGGTAAGAGRTAWAKDAGEIAETGDYFYFSGCIAQYDVAFQYLDLEMIQTAKNNLKLLNRLGITPVVSEQECCCGHDAHWNGDDDTVAVLAKRNIEAIRASGAKTVIFGCPEGYSMFREVYAHRFGPLEFELVHITEFLARQLAESDLSFTAGEGQGRQARVVTYQDPCRLGRRSGIYEAPRELIREVAGVELAEMEHNRENAVCCGTTGWMQCSACSKAMQSLRLKEAAAAGASAIVTACPKCQIHLTCAQKNTDHDIEITDLASFLVDHLD
CP054837	HUN04_10805	fig|2294.7.peg.2099	184.312	1.44	185.752	peg	CP054837_2355551_2355051	2355551	2355051	-	Rubrerythrin	locus|HUN04_10805,protein_id|PRJNA634776:HUN04_10805		idu(7);Oxidative_stress idu(7);Rubrerythrin	atgggaaccatggaaaatttagcagcagcatttgcaggagagagccaggccaaccgcagataccttgcctttgccgccaaagcggataaagatggctttccccaggtggccaagttgttcagggctgcggcggaagccgaaaccatccacgcccatgcccaccttagggcaatgggggggatcaacgccaccctggaaaaccttgaagctgccattgccggcgaagcccatgaattcaaggaaatgtaccctcaattcattgaagaagcccaaaaagagggcaataaaaaggcgctgaccacatttaaaaacgccatgcccgtggaggaagtccaccacgacctctacaccaaggcccttgaggcggtgaaagggggcggtgacctgcctgaagccagc…	MGTMENLAAAFAGESQANRRYLAFAAKADKDGFPQVAKLFRAAAEAETIHAHAHLRAMGGINATLENLEAAIAGEAHEFKEMYPQFIEEAQKEGNKKALTTFKNAMPVEEVHHDLYTKALEAVKGGGDLPEASIHICPVCGHTIEGGVPEKCPVCNVPGKKYIEIS
CP054837	HUN04_00885	fig|2294.7.peg.172	183.721	1.135	184.856	peg	CP054837_202434_200740	202434	200740	-	L-lactate permease	locus|HUN04_00885,protein_id|PRJNA634776:HUN04_00885	FIG00016061	isu;Lactate_utilization	atgtctctcggtttgcttgcgtttgttgcctttatcccaattgccatcgttttgattttcatggtgggtctgagatggcctgccaccaaagccatgcccctggcctggctggcctgtgccattatcggtgccgctatctggaaaatgccggccggcctggtcgcagcagccaccctcagcggtttcggcagcgccataaacgtcctgatcatcgtattcggcgcgattctgattctttataccctgcgggaaagcggggcaatggagacaatttcctacggctttaccaccatctccccggaccgccgggtacagaccattataatcgcgtttttattcggggccttcattgaggggtctgccggattcggcacccctgctgccattggcgcccctctg…	MSLGLLAFVAFIPIAIVLIFMVGLRWPATKAMPLAWLACAIIGAAIWKMPAGLVAAATLSGFGSAINVLIIVFGAILILYTLRESGAMETISYGFTTISPDRRVQTIIIAFLFGAFIEGSAGFGTPAAIGAPLLLGLGFPALAAVCVCLMLNSIPVTFGAVGTPIWFGLKTLKTTVEQAIAADGASGAVASFDAFMKDVGIFSALTHGVVSFLLPLFVVCFLTRFFGKNKSWKEGMGAWKFAMFAAVCFSLPYLFTALVFGVEFPSLLGGLLGLALVVAGAKKKMFLPKDVWEFGERAAWEKDWVGEIQPGSNNLTPKMGQVAAWMPYVLIAGLLVLTRIGSLPFKGWVTSWVISFPHILGFETVNFAMKPLYLPGVVPFMLVAVITIFLHRIPAGKVK…
CP054837	HUN04_05800	fig|2294.7.peg.1127	180.98	3.351	184.331	peg	CP054837_1263407_1262547	1263407	1262547	-	SSU ribosomal protein S2p (SAe)	gene_name|rpsB,locus|HUN04_05800,protein_id|PRJNA634776:HUN04_05800	FIG00037273	isu;Ribosome_SSU_bacterial isu;Ribosome_recycling_related_cluster isu;CBSS-312309.3.peg.1965	atggcttacatcacgatcagagaattactggaagcaggcgtccatttcggacatcagaccaaacgctggaaccccaagatgaaaaaatacatctttggcgccagaaacggtatctacatcattgaccttcagcagaccgtcaagctgttcaaggatgcccacgattttattaaaagcgtggccgccaacggcaaagacatcctgttcgtcggtaccaagaaacaggcctccgaagccatctacgaagaagccaatcgtgcagagtctttctacgtggaaaacagatggctgggcgggatgctcaccaacttccagaccattaaaaacaccatttcccggtaccacttcctcaataccattgagaacgacggcaccctggaaaactatcccaaaaaagaa…	MAYITIRELLEAGVHFGHQTKRWNPKMKKYIFGARNGIYIIDLQQTVKLFKDAHDFIKSVAANGKDILFVGTKKQASEAIYEEANRAESFYVENRWLGGMLTNFQTIKNTISRYHFLNTIENDGTLENYPKKEQIKMLKDKAKLEFAIGGISTMKKLPGALFIVDPKNESIAVKEAKRLGIPVVAVVDTNCDPDDIDYVIPGNDDAIRSIRLFASSISDAVIEGRQIWEEKQRANADKEDSESKPAGKGGEKIGIEVVSDGTDGPVVEKIKRKTAAPEEKQEAVTE
CP054837	HUN04_11985	fig|2294.7.peg.2329	182.614	1.616	184.23	peg	CP054837_2614829_2613342	2614829	2613342	-	peptidase, M20/M25/M40 family	locus|HUN04_11985,protein_id|PRJNA634776:HUN04_11985			atgactctgttccccattgccgtgatcctgatgtctattgccggcggactggtcctggtttcttttgtccgttatttttccatcaaacaaaaatatatcctttcgcttggcgattcccgggaggaaatggatctgccggtggcggactttgccggattcgtccggcggctctcggggatgatcaggatacccacaatttcctggaccgacagaaggcgtcgggacctctcccaattcaagcggttccgggaggaattggaaaccatgtatcccctggtccataagcagatggaccgggaggttatcggggatttcggcctggtttttcactggaagggaaaaaattctggaaaaaagccggtgctgttcctggcccattacgatgtggtgccggcccag…	MTLFPIAVILMSIAGGLVLVSFVRYFSIKQKYILSLGDSREEMDLPVADFAGFVRRLSGMIRIPTISWTDRRRRDLSQFKRFREELETMYPLVHKQMDREVIGDFGLVFHWKGKNSGKKPVLFLAHYDVVPAQEEGNEKWTHPPFSGLVEDGILWGRGALDIKCQLAFQMEAAETLLAEGRVPDRDIWFAFGGDEEISGMEGAGKIAALFRERNLAFDFVLDEGGIIARDQLAFLKGTPAALIGQAEKGFVTFKVTAPGESGHSSMPPLEGTAVGRLARGIVRLEKRPFPKRLDPVLANMLERFVPHVPMGLGLVFANLWLTRPLILHIFSKNRTTDSLVCTTRAATVCRAGEQENVLPGEAACLVNHRILPGDSIARVREYHRRTLKDDGLEVAQAGD…
CP054837	HUN04_24740	fig|2294.7.peg.4841	183.773	0	183.773	peg	CP054837_5606789_5605806	5606789	5605806	-	FIG00152082: hypothetical protein	locus|HUN04_24740,protein_id|PRJNA634776:HUN04_24740	FIG01674810	ff	atgaactcatcgcaaatttcaaaggctttgacctcccttttttccattgggcagcccgcctttgtctggggccccccgggcatcgggaagagccaggtggtcaaacagaccgccgaagccatggatctcgaactcatcgacatcagggccatcctcctggatccggtggacctgaggggcctgcccaggatcaacggagaggggctttcccagtggtgcgcccccgcctttcttccccaatcgggcaagggggtgctctttctggatgaactcaacgccgccccgcccctggtccaggcggcctgttaccagctggttcttgatcgccgcctgggggaatatgaactgccccagggctggtccgtggccgccgcaggcaatagggaaacggacagggcc…	MNSSQISKALTSLFSIGQPAFVWGPPGIGKSQVVKQTAEAMDLELIDIRAILLDPVDLRGLPRINGEGLSQWCAPAFLPQSGKGVLFLDELNAAPPLVQAACYQLVLDRRLGEYELPQGWSVAAAGNRETDRAVSHRMPSALANRFVHIDFEVDADQWLGWAAGAGIAPEVTAFIRFRPGLLHDFDPKTDTKAFPSPRSWEFVSRLMAGRPETEILKALVAGAVGPGAGAEFCGFLDLWDQLPSVQTILSDPRGIKIPEDPAVRYALCEMMGAVLTPENAEAILSWAARLPAEFSVLLMREAVRRDAGVVNTPAFAGWAKQNAEVLV
CP054837	HUN04_11030	fig|2294.7.peg.2144	178.343	5.213	183.556	peg	CP054837_2410745_2409639	2410745	2409639	-	Aspartate-semialdehyde dehydrogenase (EC 1.2.1.11)	gene_name|asd,locus|HUN04_11030,protein_id|PRJNA634776:HUN04_11030	FIG00026137	isu;Lysine_Biosynthesis_DAP_Pathway,_GJO_scratch isu;Threonine_and_Homoserine_Biosynthesis isu;Lysine_Biosynthesis_DAP_Pathway	atgaaaagagtaggaatggtcggctggcggggcatggtgggatccgtgctcatggaaagaatgatggcggaaaatgattttgaaaaatttaccccggtattctttaccacctcccaggccggccagaaggcacccgatgtgggcaaggaggtgcctgccctcattgatgcccatgatatcgataccctcatggaaatggatatcgtgatctcctgccagggcggttcctataccgaggcggtccggccccagcttgaagaacgggactggaatgggtattggatcgacgccgcctccaccctgagaatggatgaccagagcatcattgttctggacccggtgaacctgtcggtgatcgaggagggcctggcccggggaatcaaaaactatatcggcgga…	MKRVGMVGWRGMVGSVLMERMMAENDFEKFTPVFFTTSQAGQKAPDVGKEVPALIDAHDIDTLMEMDIVISCQGGSYTEAVRPQLEERDWNGYWIDAASTLRMDDQSIIVLDPVNLSVIEEGLARGIKNYIGGNCTVSLMLMALGGLFENDMVEWLTSMTYQAASGAGAKNMEELVAQMRYIGDQAAPILDNPASAILELDRNVTESVRSGGFPVDNWAVPLGASLIPWIDRAMDNGQTREEWKGFVETNKILGRSDNPVPIDGQCVRIGSMRCHSQAFTIKLKQDIPLEDINQALAANNGWVKVVPNTKEETIAELTPARVTGTLTVPVGRVRKMTLGEDYLTAFSVGDQLLWGAAEPLRRILNIIL
CP054837	HUN04_23970	fig|2294.7.peg.4689	180.352	3.083	183.435	peg	CP054837_5451849_5451538	5451849	5451538	-	LSU ribosomal protein L21p	gene_name|rplU,locus|HUN04_23970,protein_id|PRJNA634776:HUN04_23970	FIG00000276	isu;Ribosome_LSU_bacterial isu;CBSS-176279.3.peg.868	atgtacgcagtaatcagaaccggcggaaaacaatacaaggttcatgaagaccaggtactgagagttgagaagctggaaggatccgaagggtctgagattgaattcaacgacatcctcatgtactccgacggagaaaccgttaccctgggcgccccccaggttgaaaatgcagtagtaaaggcccacatcatcgagcagggcaagggtaaaaaacaactggttttcaaatacaaacggcgcaaaggttaccggaagatgagaggccacagacagcattatactgaaatcaagatcgcttccatttcagcataa	MYAVIRTGGKQYKVHEDQVLRVEKLEGSEGSEIEFNDILMYSDGETVTLGAPQVENAVVKAHIIEQGKGKKQLVFKYKRRKGYRKMRGHRQHYTEIKIASISA
CP054837	HUN04_19390	fig|2294.7.peg.3782	182.192	1.227	183.419	peg	CP054837_4399970_4401145	4399970	4401145	+	3-ketoacyl-CoA thiolase (EC 2.3.1.16) @ Acetyl-CoA acetyltransferase (EC 2.3.1.9)	locus|HUN04_19390,protein_id|PRJNA634776:HUN04_19390	FIG01318775	idu(3);CBSS-246196.1.peg.364 idu(3);n-Phenylalkanoic_acid_degradation idu(3);Ethylmalonyl-CoA_pathway_of_C2_assimilation,_GJO idu(3);Polyhydroxybutyrate_metabolism idu(3);Polyhydroxybutyrate_metabolism idu(3);Fatty_acid_metabolism_cluster idu(3);Biotin_biosynthesis icw(1);Lysine_fermentation idu(3);Isoprenoid_Biosynthesis icw(1);Butanol_Biosynthesis idu(3);Acetyl-CoA_fermentation_to_Butyrate idu(…	atgaacaaagcggtcattgtcagcgccaccagaacccccctgggcagcttcggcggcagcctgagcaaaatcggcgcaacggacctgggcggcatggttatcaaggaagccatccggagagccaatatagaagagacacaagtcgacgagtgcatcatggggcaggtccttccctgcggctacggccagaacccgggcaaacaggccgtggtcaaggccgggcttccctgggatgtggaagccattaccgtgaacaaggtctgcgggtcatcgcttaaagccgtgatgctggcggcccaggccatccagtgcggggacgccgatgtggtggtggccggcggcatggaaaccatgagcatggccccctattatatggataaggcccggtggggacaccga…	MNKAVIVSATRTPLGSFGGSLSKIGATDLGGMVIKEAIRRANIEETQVDECIMGQVLPCGYGQNPGKQAVVKAGLPWDVEAITVNKVCGSSLKAVMLAAQAIQCGDADVVVAGGMETMSMAPYYMDKARWGHRMGPGRIEDHMIHDGLWDIVNDFHMGMSNELCSEKWEVTREDQDKFAAESYRRANAAVAAGRFKDEIMPVEVPQRKGDPKIFDTDECPQDTPYEFLSKMKPAFKKGGVGTAGNASIISDGASALVVMSEARAKELGCTIMAEIGAQASYGIDMKYVLMAPIYAIPKVLKKQGISIGDVDLFEINEAFAGTSCGINKVLELDPEKVNVNGGSVALGHPIGASGGRVLTTLLYEMQKRDVKTGLASLCLGGGEAVALVVNR
CP054837	HUN04_21590	fig|2294.7.peg.4222	179.43	3.823	183.253	peg	CP054837_4903260_4901500	4903260	4901500	-	Long-chain-fatty-acid--CoA ligase (EC 6.2.1.3)	locus|HUN04_21590,protein_id|PRJNA634776:HUN04_21590		idu(14);n-Phenylalkanoic_acid_degradation idu(14);Fatty_acid_metabolism_cluster idu(14);Biotin_biosynthesis	atgaatcaatcggatcaagtgaatcaaccccaaaccgcctgggaaaccgaccaatggccggacggtgtatcccccaccatgactgaggattacaatttccccatctttaaactgctggacgattcggcaacggattacccggacaaggtgttcaccgtatttaacggggcctccaaaacctatgcccaggtaaaggacaccgccgaccgcattgcctacttcctctcccaaagggggattgccaaaggggacaaggtggccatttttctgcccaacctgccccatttcccggaaattcttttcggcatcctcaaggccggggccgtggccgtgaactgcaaccccatttacacacccaccgaactcaaccaccaattgaaggactcccagtcaaaaatc…	MNQSDQVNQPQTAWETDQWPDGVSPTMTEDYNFPIFKLLDDSATDYPDKVFTVFNGASKTYAQVKDTADRIAYFLSQRGIAKGDKVAIFLPNLPHFPEILFGILKAGAVAVNCNPIYTPTELNHQLKDSQSKIVFCMDHPQFYPNTVKAIEGTGVKEVVICNIKSYLPKFKAFLGGILGKIPKAAAHQPGHIMYDDMVAGSRPEPPQVEINPVEDTAIMLYTGGTTGVPKGAELTHTNFSYDVTALLEYLRARHGEGKPLEKAYKGGFHTFLGVLPWYHSFGITTALLSAVGTGSRLVCVPDPRAGNPPFTEVLKAVQNYKPTLMPAVPTIFVAFTNHPLVDDYDLSSLMACFSGGAPLPPEVCRQFEEKTGAVIFEGYGLTETSPVVTANPTNKEQRK…
CP054837	HUN04_23680	fig|2294.7.peg.4631	181.094	1.979	183.073	peg	CP054837_5387088_5386846	5387088	5386846	-	hypothetical protein	locus|HUN04_23680,protein_id|PRJNA634776:HUN04_23680			atggcggcagacattctacttgatctcagaggggtgacctcccccctggatttactgaaatgcaaaagcagccttaataccatgaaaaagggagatgtgctggaagtgctgattgaagatcaggaagtggtgcagaatttgaccacaatcatcgacaggtctgatgaccagttgatttacaaaaaagtgagatcggacagcacctgcctggggatcagaaaaggatcaagccaatcacaataa	MAADILLDLRGVTSPLDLLKCKSSLNTMKKGDVLEVLIEDQEVVQNLTTIIDRSDDQLIYKKVRSDSTCLGIRKGSSQSQ
CP054837	HUN04_23305	fig|2294.7.peg.4559	181.014	1.926	182.94	peg	CP054837_5296994_5297992	5296994	5297992	+	Malonyl CoA-acyl carrier protein transacylase (EC 2.3.1.39)	locus|HUN04_23305,protein_id|PRJNA634776:HUN04_23305	FIG00000319	ff	atggccaggagcggatacagacatatctttttatttacgggacagggggcgcagtaccccggcatggccgccgggatctaccgcaccgaacctgtgttcagacaatggatggactttctggccgcagcagcaggggaaagaatgcccctgtccatgaccggtttccttttcggcgggggcgtcccggagaattcccggtttgacaatatcctcatttcacaccccgttctgttctcggttcagtttgccctggccaaaaccctgattcattatggaattgagccggactgccttctgggcacaagcctgggggagtttgtggccctggcccttgcagaagtggcaccgcccgaggatatgctggccatgcttctggaacaggccgccatccttgaaacc…	MARSGYRHIFLFTGQGAQYPGMAAGIYRTEPVFRQWMDFLAAAAGERMPLSMTGFLFGGGVPENSRFDNILISHPVLFSVQFALAKTLIHYGIEPDCLLGTSLGEFVALALAEVAPPEDMLAMLLEQAAILETVCPAGAMTGISDRPERYQDDPVIRENVWLAGISAPRHFLVSGKRAGMARVIRRLEDTGTGYQELPVRFPFHSPGVEPALDRWMEESLPAAKIRLAVPETPVISCCTGRLVKAVSPSYLTDIGRRPVIFPEALKTLNHQLGGAPGQEKRPVKIFDLGPGAWTSGFVRQNKILARPMNVYRVMTLLGDEIKHMDKIKREVL
CP054837	HUN04_10795	fig|2294.7.peg.2097	176.801	6.088	182.889	peg	CP054837_2353910_2352963	2353910	2352963	-	Oligopeptide ABC transporter, periplasmic oligopeptide-binding protein OppA (TC 3.A.1.5.1)	locus|HUN04_10795,protein_id|PRJNA634776:HUN04_10795	FIG00432360	idu(7);ABC_transporter_oligopeptide_(TC_3.A.1.5.1) idu(7);Sex_pheromones_in_Enterococcus_faecalis_and_other_Firmicutes	atgaaaaagatgaaatggatctcattggccctcctctttttctgggcggtctgctgcccgggaacggccctggcatttaacgcgggtacctggaaaacggcccagaccatccagccttttttctatgaaaagttcaccgggacggggaattccgtcaaggttttttcatttaccaatcccgccgaccagaaaaccgcattgctggccggcaatctggatatctgcggcaccaccattgcccacgccctgcactcggcctccctgggtcagcccgtggtcgtggtggcggcactatgcaataaatgttcggcctttgtggtgggggcggacagcacggttcagtccccggctgacctcaaggggaaaaaaatcggatatgtgcccggcaccatgcacgag…	MKKMKWISLALLFFWAVCCPGTALAFNAGTWKTAQTIQPFFYEKFTGTGNSVKVFSFTNPADQKTALLAGNLDICGTTIAHALHSASLGQPVVVVAALCNKCSAFVVGADSTVQSPADLKGKKIGYVPGTMHEILLRESLVRSGLSPDRDVQLTRVDFFDMGLALARGGIDAFVSGEPFPTMAKLKGYGRILSYPYYGESIGTINAGMLVTRKTIEKNPGLVLDMVRAHARATRHLQKDKEKWLKKASEFGTPMEVLEGAAPNMELAWDMDASFVKRARALGERMQDLGVIKRQPDYDRLFDLSFVNQVRAEAGE
CP054837	HUN04_11145	fig|2294.7.peg.2165	175.392	7.143	182.535	peg	CP054837_2437570_2436965	2437570	2436965	-	HAD-superfamily hydrolase-like protein	locus|HUN04_11145,protein_id|PRJNA634776:HUN04_11145			atgaatagaagccgagttaagaaaatctatgtggatgtggacgatgtggtgtccagaaccacggagacctatccaaggattgtggcatcggagttcgggaagaccgtatcctttgacgatttgaccacctttgacctgagggcctcttttcagctcacggataatgagttccattattttttcgaccgggtccaccaggaagagctgctcatcagcttcgatcctgtggcaggggcggttgagggcttgagggcctgggcagagcagggccatgccattgatattgtcacgggccgccccacctcggcccgggaggtgaccctggcctggctggaccgccacagggtgccctatgagaatttcatcatggtggacaagtacagccggccgggaaacgat…	MNRSRVKKIYVDVDDVVSRTTETYPRIVASEFGKTVSFDDLTTFDLRASFQLTDNEFHYFFDRVHQEELLISFDPVAGAVEGLRAWAEQGHAIDIVTGRPTSAREVTLAWLDRHRVPYENFIMVDKYSRPGNDPAVAVSKAELAGRHYDLAVEDSADMALFLAQNMGVATALIDKPWNRTCPDHVKIIRCRTWEEIISRWA
CP054837	HUN04_04090	fig|2294.7.peg.792	180.478	2.017	182.495	peg	CP054837_914681_914205	914681	914205	-	Crossover junction endodeoxyribonuclease RuvC (EC 3.1.22.4)	locus|HUN04_04090,protein_id|PRJNA634776:HUN04_04090	FIG00095112	isu;RuvABC_plus_a_hypothetical	atgaaggtgattggaattgacccgggacttgccggtacggggatcggacttgtcctgggaaacggccgggagattgcaggatattctttcggaagtattgcaacggatgccaaagatcctacccctgccaggctgcacaagatttacacgaaaacaaaagaattcctcaaggaacaatctcccgatcttgtggtgatagaggatatctactcccttgaaaaatatcccggatcgggtattatgctgggcaaagtctcagggatactgttgctggcggctttcgaagccggggcacaggtccgtgaggtgtcggtccgtgaggttaaaaaggtggtgtctggaagcggtagtgctgataagcaccaggtggaacgctccgtgcggcatctggtaaaccac…	MKVIGIDPGLAGTGIGLVLGNGREIAGYSFGSIATDAKDPTPARLHKIYTKTKEFLKEQSPDLVVIEDIYSLEKYPGSGIMLGKVSGILLLAAFEAGAQVREVSVREVKKVVSGSGSADKHQVERSVRHLVNHHEPIRPFHASDALGLALTGLYRYGR
CP054837	HUN04_24225	fig|2294.7.peg.4738	178.852	3.272	182.124	peg	CP054837_5503476_5503916	5503476	5503916	+	Ribose 5-phosphate isomerase B (EC 5.3.1.6)	gene_name|rpiB,locus|HUN04_24225,protein_id|PRJNA634776:HUN04_24225	FIG00134342	idu(1);D-ribose_utilization idu(1);Pentose_phosphate_pathway	atggataaggaaaagaccattattatcggcagcgatcatgccgcattcggactgaaggaaaagatcaaggaccttttgtttaacctcggttacggcgtggaagatgccgggacccatggcgaagcgtccgttaactatgccgattacggcaaaaaagtggctggtgcggtctcatcaggtgaatatgccaaaggcattctgctctgcggaacgggccttggcatgtccatgcaggccaaccggtataagggggtccgcgccgccctctgttcggatattttttccgtgcagatgagccggcagcataacgactccaatatactggtcatgggcggccgggtggttggcgacatcctggcctttgagttggtcaagacgtggctgaatactgagtttgaa…	MDKEKTIIIGSDHAAFGLKEKIKDLLFNLGYGVEDAGTHGEASVNYADYGKKVAGAVSSGEYAKGILLCGTGLGMSMQANRYKGVRAALCSDIFSVQMSRQHNDSNILVMGGRVVGDILAFELVKTWLNTEFEGGRHLDRIKSLDV
CP054837	HUN04_02280	fig|2294.7.peg.444	178.27	3.643	181.913	peg	CP054837_538440_537517	538440	537517	-	Ornithine carbamoyltransferase (EC 2.1.3.3)	gene_name|argF,locus|HUN04_02280,protein_id|PRJNA634776:HUN04_02280	FIG00000084	isu;Arginine_and_Ornithine_Degradation isu;Arginine_Deiminase_Pathway icw(2);Arginine_Biosynthesis_--_gjo icw(2);Arginine_Biosynthesis_extended	gtgaagaaagatttattatccttgctggatcttgaacgggaggatttcgaatacctgttcaagcgggccatgaaactgaaagaacgccataaaaacggaatatttgacaatctgctggcaggaaagaccctggggcttatttttgataaaaagtcaacccggacccggatcgcctttgagacggccatgattcagatggggggccaccccatttatatgagcacccaggacacccagatttccaggaatgaaccggccaaagacacggcccgtgtcctttcaaggtatattgactgcctggccatgcggacctttgaccatgccctggtggaggagtttgccgaaagttcgaccattcctgtgatcaacgctctcaccgattccttccatccctgccag…	MKKDLLSLLDLEREDFEYLFKRAMKLKERHKNGIFDNLLAGKTLGLIFDKKSTRTRIAFETAMIQMGGHPIYMSTQDTQISRNEPAKDTARVLSRYIDCLAMRTFDHALVEEFAESSTIPVINALTDSFHPCQILSDIMTVIEHKRGYKGVKIAWVGDGNNVANSWVNAASVLGLDLTLACPEGFEIKKEIIEASGADTMDNIVFTNDPKEAVKNADVVYTDVWASMGEEDELEGRLAAFDGFQVNEDLLSNAKSDVLVLHCLPAHRGEEIAESVLEAEGSAFWDQAENKRHMHKAILERLILTPNA
CP054837	HUN04_25535	fig|2294.7.peg.4997	179.591	2.029	181.62	peg	CP054837_5787814_5788287	5787814	5788287	+	response regulator receiver protein	locus|HUN04_25535,protein_id|PRJNA634776:HUN04_25535			atgaaactcctattcatagacgatgaacagacttttttgaaatacttggccaagcgactggttttggatggatttactgtaaagacaaccttttcaggagaagagggggttgaagcggcatcaaaggaagactttgatgtggccgtggttgaccttcagatgcccggcattgacggcattgaggttcaaaaacgtttaaaagacctccagccgacccttccctgcattgtgctcaccggccacggcagcgttgaaaacgcccttgaaagcggcaagtacaatgccttcaagtttttatccaaacccgttgacatggacaccctcatcgaaaccatcaaagcagcctatgcccacaggctcaagctggaaggcaggagcgacgcacctgtggagaacagc…	MKLLFIDDEQTFLKYLAKRLVLDGFTVKTTFSGEEGVEAASKEDFDVAVVDLQMPGIDGIEVQKRLKDLQPTLPCIVLTGHGSVENALESGKYNAFKFLSKPVDMDTLIETIKAAYAHRLKLEGRSDAPVENSTEPRKKGTLSKLYDKFRGIYGVDR
CP054837	HUN04_18485	fig|2294.7.peg.3604	167.735	13.359	181.094	peg	CP054837_4166088_4165927	4166088	4165927	-	Stress induced hydrophobic peptide	locus|HUN04_18485,protein_id|PRJNA634776:HUN04_18485	FIG00956137	ff	atggaactattaaaaatcattatagcaatcattcttcccccccttggcgtcttcatgcaggtgggaatcggcaagcatttctggctgaacatcctgctcacccttctgggatatattccaggcattgtacatgccatctgggtcatcgcaaagaataaataa	MELLKIIIAIILPPLGVFMQVGIGKHFWLNILLTLLGYIPGIVHAIWVIAKNK
CP054837	HUN04_06890	fig|2294.7.peg.1337	179.036	1.591	180.627	peg	CP054837_1504410_1502446	1504410	1502446	-	PAS/PAC sensor hybrid histidine kinase	locus|HUN04_06890,protein_id|PRJNA634776:HUN04_06890	FIG01743610	ff	atgagatcagaacagattcttgtcgttgatgacgaagaacgcatcgttgataatatagccaggtgcctggcccgtgaggggcttgaggttaccggtgcccataacggggatgaggccgttgctctgttccagaagcagcggttcgatctggtgctgctggatatatccatgccaggtatgaacggatacgaggtgatggagcatatcttcggcctggacgacgaggtcctggtcatcatcatgacaggatttgcctccgttgaatccgctgtcagggccctgaagctgggggcctgggattacctgaaaaaaccctttgaatatgccgacctggtaaaaaccgtgaaaaacggtattacccagaaaacccttctcgccgagaaaaaggcctatgccgcc…	MRSEQILVVDDEERIVDNIARCLAREGLEVTGAHNGDEAVALFQKQRFDLVLLDISMPGMNGYEVMEHIFGLDDEVLVIIMTGFASVESAVRALKLGAWDYLKKPFEYADLVKTVKNGITQKTLLAEKKAYAARLEASEKQYQYMVNNSPDLIFTLDENRCFSFVNQQFERVLGFPKTALMGMPFEDLLHEDDRTRVNELSNLPGRGHSGSAEMNLRLKKANARGAQFDPYSAFAFMELKASAITLPGEDPGRTPRGIYAVGRDVTERLRLEAQLRQAQKMEAIGTLAGGIAHDFNNILMGIQGYTSLVKAGFDQTSDVFKRLSCIDEYVHSGAEMARQLLGFSQKSCHETCSLNLNYLLKMSAKMFGRTKKDIIINQCLEKKLWSTKVDEGQLKQVLM…
CP054837	HUN04_00590	fig|2294.7.peg.116	162.56	17.979	180.539	peg	CP054837_138041_137721	138041	137721	-	hypothetical protein	locus|HUN04_00590,protein_id|PRJNA634776:HUN04_00590			atgaaaccgctaccaaatgacatatcggacgagaggctgattgctgtcattgatgaatgggccgcgctaatggaggcggaggactatcacgctgcattctatttcactgatcaggtttcggaaatggcgtggacgccggagctgtaccggaaggtggtgaagggctacggggacgctttgcctaaacagaaggtcacggtacagggcaaaccgactgacatcacacagcggaaggaggttgatcggtgggagccgaacggcctcggggagatcggagagatctggtatgatctcaattgtagtagttcagacttgatctga	MKPLPNDISDERLIAVIDEWAALMEAEDYHAAFYFTDQVSEMAWTPELYRKVVKGYGDALPKQKVTVQGKPTDITQRKEVDRWEPNGLGEIGEIWYDLNCSSSDLI
CP054837	HUN04_09415	fig|2294.7.peg.1830	180.352	0	180.352	peg	CP054837_2037492_2037049	2037492	2037049	-	Ferric uptake regulation protein FUR	locus|HUN04_09415,protein_id|PRJNA634776:HUN04_09415	FIG00132630	idu(1);Oxidative_stress idu(1);Bacterial_RNA-metabolizing_Zn-dependent_hydrolases	ttggcagatcataaaaaaagatttgatattattatccggaaactgagggataaggggcacaagatcacgccccagcgcctggccatcgtcaggattctggccaaaagccatgaccatcccagcgttgaggatatctacagtgagatcaaggcggatttcccgaccatgagccttgccacggtttacagaaatattgtattaataaaatcacttggtgaagttcttgaactgggtttcccggatgggagcaaccgatatgacggaaacagaccctacccccatccacacgtcgtttgtatcaagtgcagtaaaatcgtcgatccggatctggacagcctggacgatatgaagaaagaggttgccgcagagaccgactttaaaattctgaatcaccggctg…	MADHKKRFDIIIRKLRDKGHKITPQRLAIVRILAKSHDHPSVEDIYSEIKADFPTMSLATVYRNIVLIKSLGEVLELGFPDGSNRYDGNRPYPHPHVVCIKCSKIVDPDLDSLDDMKKEVAAETDFKILNHRLDFFGICSDCMSEKA
CP054837	HUN04_12700	fig|2294.7.peg.2466	175.322	4.471	179.793	peg	CP054837_2791754_2792506	2791754	2792506	+	Amino acid ABC transporter, amino acid-binding/permease protein	locus|HUN04_12700,protein_id|PRJNA634776:HUN04_12700			atgaaaaaaattgtaagtctggtattggctttaggcctctgtctggcagtgaacgcaactgccgccgacaaaattgttgtcggcacctctgcggattaccctccctatgaattcaccgacgcctctggcaactttgtggggttcgacatggacctggtccgtgccatcggtgaaaaaatgggcaaaaagatcaaaattgtggacatgggtttcgacaccctgatcgccgccctgcagaaagaaaagatcgacgtggtcatcgctgccatgcaggccacccccgaaagagccaaaaaggttgatttttcaaccgtataccgcaccattgccgatgccctgctggtaaaaaatggttctgacatcaaactgacatccgtatatgaccaggccgcctacaag…	MKKIVSLVLALGLCLAVNATAADKIVVGTSADYPPYEFTDASGNFVGFDMDLVRAIGEKMGKKIKIVDMGFDTLIAALQKEKIDVVIAAMQATPERAKKVDFSTVYRTIADALLVKNGSDIKLTSVYDQAAYKVGGQTGTIQEKWIMDNLVKTGKLPKENYFSYERVDNAAMDLKAGRIDVLHIQSDPATELAKKNGLKIALISKEAIAGGQSLAVTKGNKALLDEINKAIEALKADGTMDKLTKKYNLL
CP054837	HUN04_00620	fig|2294.7.peg.121	179.61	0	179.61	peg	CP054837_143413_143252	143413	143252	-	hypothetical protein	locus|HUN04_00620,protein_id|PRJNA634776:HUN04_00620			atggataaaaaaacacaaaaagaacggcgtattgcctttgaaagcctgcccccggccgtccgggacactttgactccggaagaacaggagttgtttttatcagccgaagaatggcccgaagaattgtttgccaaactggaggaattcatcatcaaggattag	MDKKTQKERRIAFESLPPAVRDTLTPEEQELFLSAEEWPEELFAKLEEFIIKD
CP054837	HUN04_22430	fig|2294.7.peg.4387	176.215	3.143	179.358	peg	CP054837_5099885_5102485	5099885	5102485	+	Trimethylamine-N-oxide reductase (EC 1.6.6.9)	locus|HUN04_22430,protein_id|PRJNA634776:HUN04_22430	FIG00001662	ff	attaaaacaaaggacaagactgttttaaggtctttgggacttggcggctatttcggcggcggtgcagagggcatggtggacgtgttgaaaggaaaaatcgttcgggtccgccccatgcgttatggatggaaatatgacaaagcagatgtgcgccaatgggagatcaaacgggacggcaagtccataacgccttcctggaaatccctgcccgggcccttttccctggcctataaaaaacgggtctattcccccaacaggatcaaatatcccatgaaacgggtggactgggaccccaagggggatcggaatacccagaaccgcggcaagagcaaatttgtccggatctcctgggatgaagccgcaaagcttgtggccgacgaaatccggcgggtgcacaag…	MKTKDKTVLRSLGLGGYFGGGAEGMVDVLKGKIVRVRPMRYGWKYDKADVRQWEIKRDGKSITPSWKSLPGPFSLAYKKRVYSPNRIKYPMKRVDWDPKGDRNTQNRGKSKFVRISWDEAAKLVADEIRRVHKTYGHNAVLLQGDGHGECKTINTPHGHAGVLLDNLGGFTLQVRNPDSWEGWYWGAKHVWGQGAQGIMYPAANIVKDTTEHADMVLFWGCDPETTPWGFTGQFASRLCYFWSEVGIKQVYICPDLNYGAAVHADKWIPVLPNTDAALQLAIIYMWIKEGTYNKEYVETHTVGFDKVQSYVLGEEDGVPKTPEWASKKCGVPEWTIKALAREFAERTTSIAHYFGGGMIRGAFAHEPARLECILLGMQGLGGPGVHQHQLTYFGMPRAE…
CP054837	HUN04_26235	fig|2294.7.peg.5127	179.173	0	179.173	peg	CP054837_5939740_5939282	5939740	5939282	-	Phage protein	locus|HUN04_26235,protein_id|PRJNA634776:HUN04_26235			atgaaacgcattaagggagacctaattaagctggcccaggcaggggaatttgatgtcatcattcatggctgcaactgtttctgcgcaatggatgcaggtattgcccgccagattcggggaaccttcccaaaggcctggcaggctgacagggaaacaccggccggagaccgccaaaaactggggcattactcttgggcactgatcaacaaccgggcctgccccctggtagtggtcaacgggtatacccagtttcactatgaaggggatggcgtactggccgattatcaagccatcgaattgttgttcacccagctgaaaggagacttttccggcaaacgtttcggatacccgaaaatcggggcaggcctggccggaggggactgggcgatcatcggacag…	MKRIKGDLIKLAQAGEFDVIIHGCNCFCAMDAGIARQIRGTFPKAWQADRETPAGDRQKLGHYSWALINNRACPLVVVNGYTQFHYEGDGVLADYQAIELLFTQLKGDFSGKRFGYPKIGAGLAGGDWAIIGQIIEQALAGEDHTLVEHLTE
CP054837	HUN04_16870	fig|2294.7.peg.3289	176.046	2.977	179.023	peg	CP054837_3800545_3801675	3800545	3801675	+	Glutamate synthase [NADPH] large chain (EC 1.4.1.13)	locus|HUN04_16870,protein_id|PRJNA634776:HUN04_16870	FIG00000539	icw(1);Glutamine,_Glutamate,_Aspartate_and_Asparagine_Biosynthesis icw(2);Ammonia_assimilation	atgtgtcgtctgtttgcactgaccagcaaggacccggtttctccaatcctggccataagggccctggatgtgatgaaggaaggccatgacgggtccggggtggggctgttgctccaggatctcggaggcccctttgaagagatgaaagacgcccctatcctttcgggcatatttaccgaggaaggcatccgccgccttgacctttttatgatggatatcggttttctcaccaaatataaaatctctttgaagattcccaaaaagcctgtggaaggcatcccccgccgggaacattacctgatccgggcctatgaactgcccgaggactgggaaggcctggaacaggaagagttggccagccggctgctgaacatccggcttaaaatccgggaaatgggc…	MCRLFALTSKDPVSPILAIRALDVMKEGHDGSGVGLLLQDLGGPFEEMKDAPILSGIFTEEGIRRLDLFMMDIGFLTKYKISLKIPKKPVEGIPRREHYLIRAYELPEDWEGLEQEELASRLLNIRLKIREMGEEKKDMMVFSFWPDTIMIKEIGDPMQLAEYLGLDRKELHARVIMAQGRQNTNYAINLYACHPFFIKGYCTMTNGENTAFIPIKDFLSSREITGYTGYQSDSEVFAHILHYSMEELGLGIEGYKHVITPLQREDLEIHPDFEFLSHLKKTCRPLIIDGPNCVIGTLPDHSMFMVQDRKKLRPGVVGGKPGMFAFSSEICGLDAVIPDRDKAKDIQPMHLDTAIVSPERQEVKICRQTEALNLPL
CP054837	HUN04_07005	fig|2294.7.peg.1359	172.29	6.449	178.739	peg	CP054837_1532020_1532802	1532020	1532802	+	CO dehydrogenase accessory protein CooC (nickel insertion)	locus|HUN04_07005,protein_id|PRJNA634776:HUN04_07005	FIG00002186	icw(2);Carbon_monoxide_induced_hydrogenase	gtgagtctgaaacttgcattcggcggcaagggtggcgtgggcaaaaccacggtcacctctcttatcgccagaaccatcgcagcactagaaaaagagacaagcgtgattgctattgatgcggaccccgtggccaacctggccgctggtttgggcattgacgaaacagaacccattacaccggtggcggaactctcggacctcatcgccgagcggaccggggcccagcccgggaccatggggggatttttcaccctcaaccccaaggtagacgatatccctgagcggttctccattgaaaaggacggtgtaaaattattggtcatgggcacggtccagcagggcggcggaggttgcatctgcccggaggccacgattctaaaggccctgatgaaccatctg…	MSLKLAFGGKGGVGKTTVTSLIARTIAALEKETSVIAIDADPVANLAAGLGIDETEPITPVAELSDLIAERTGAQPGTMGGFFTLNPKVDDIPERFSIEKDGVKLLVMGTVQQGGGGCICPEATILKALMNHLVLARNEVVVMDMEAGVEHLGRATSGSVDALVVVVNPGKRSRVAADKIRKLGQDIGIKNIVVLGNRVRSEEDKALIRESMADYDILGFLPELDEIVQSDRDGSRPFDDISTIPAELREIAEKLIALDK
CP054837	HUN04_26610	fig|2294.7.peg.5200	176.473	1.939	178.412	peg	CP054837_6030578_6030949	6030578	6030949	+	hypothetical protein	locus|HUN04_26610,protein_id|PRJNA634776:HUN04_26610			atgaagaccctgccggagaaagctgttttttttcacttcaggtttaaattccttgctatcacctccatcgcatttctgctgtacatcattctaaccggggcatctgagtttgaacaattcgcctcaagcccccagttcagactgctggggcctttttttctccttgccgggttttcgtttctgattttcagaagggtgcccatcaaatgtccccattgcttcaagctggtttccacccgtaaagactggacctgctgcgagtgcggtaaatcccaggggaaggaacggtatcttgtggacaaatgtgtacactgcgggcagatgcagtctgtcagcacctgtgaccattgccgaaagcctttcaggctttag	MKTLPEKAVFFHFRFKFLAITSIAFLLYIILTGASEFEQFASSPQFRLLGPFFLLAGFSFLIFRRVPIKCPHCFKLVSTRKDWTCCECGKSQGKERYLVDKCVHCGQMQSVSTCDHCRKPFRL
CP054837	HUN04_14940	fig|2294.7.peg.2905	171.662	6.384	178.046	peg	CP054837_3352217_3351540	3352217	3351540	-	response regulator transcription factor	locus|HUN04_14940,protein_id|PRJNA634776:HUN04_14940			atgaaagaaacggattgtctggacattctcatcgtggaagaccaccccattttcagaatgggaatgaaggaaatgatcgaccatgaaccggacatgcaggtctgcggggaggctgaagatgtggacacaggcctcgccctggtccgtgcctgccgcccccacctggccgttgtggacctctccctgaaaaacagcagcggcatggacctggtcaaggaaatccgccacagctactcctattgcgccaccctggtcctctccatgcacgacgaggccctccatgccgaacgctgccttgtggccggggccaagggctatatcatgaagcaggaggcctcggattccgtggtcacggccatccggaacatcatggccggccatatccatgtcagccccgcc…	MKETDCLDILIVEDHPIFRMGMKEMIDHEPDMQVCGEAEDVDTGLALVRACRPHLAVVDLSLKNSSGMDLVKEIRHSYSYCATLVLSMHDEALHAERCLVAGAKGYIMKQEASDSVVTAIRNIMAGHIHVSPAIMSRLLNVFRKQPDLAHASPLERISDRELEIFRLIGQGLSSKQIAVQLNISIKTVGTYRERIKEKLCLENAAELVRFAVIWVETGSYKGRPV
CP054837	HUN04_18565	fig|2294.7.peg.3619	175.226	2.796	178.022	peg	CP054837_4180146_4179631	4180146	4179631	-	Hypoxanthine-guanine phosphoribosyltransferase (EC 2.4.2.8)	gene_name|hpt,locus|HUN04_18565,protein_id|PRJNA634776:HUN04_18565	FIG00000355	isu;Purine_conversions isu;Cell_division-ribosomal_stress_proteins_cluster isu;Folate_biosynthesis_cluster	atgcctgaattcattcccctgatttccgaagcagaaatcaaagaaaaaacccgggaaatcgggaaacggattagccaagactatgaaggccttgaccttgtgcttgtgggagtcctcaagggctctttcatttttctgtcggacctgacccggcagattaccattgaccatgagatcgacctcatcggtgcgtcctcctatgaaggcacctccaccaccggccagatcgtattcaccaaacagcccgaccttgaacttgaaggcagggatgtccttttggtggaagatattgtcgacaccggactgaccctgcacaaaatcgttgaatttgtaaagctgctcaaccccaattccgttaagatttgcaccctcatcgacaagcatgagcgcagggaagtg…	MPEFIPLISEAEIKEKTREIGKRISQDYEGLDLVLVGVLKGSFIFLSDLTRQITIDHEIDLIGASSYEGTSTTGQIVFTKQPDLELEGRDVLLVEDIVDTGLTLHKIVEFVKLLNPNSVKICTLIDKHERREVELDVNYSCFSLEKGFIVGYGLDYNEKYRNLPAIFDLKL
CP054837	HUN04_23205	fig|2294.7.peg.4540	175.933	2.055	177.988	peg	CP054837_5276280_5275696	5276280	5275696	-	Electron transport complex protein RnfG	locus|HUN04_23205,protein_id|PRJNA634776:HUN04_23205	FIG00002689	icw(1);Na(+)-translocating_NADH-quinone_oxidoreductase_and_rnf-like_group_of_electron_transport_complexes	atgcgtgatatgattagcctggttgttgtattgaccgtcctcaccgcagtctccggcggtctgttggctgcggttaaaaacggaacggaactgcgtattgaggagcagatccttaaataccagaaagccccggccatcaaggaaatattgaccgacgtcaccaatgatcccctgggagaacgttttaacgtcacctccggggatacagccctccaggttttcccggggaaactggctgacggcggaaccgccgttgcattcgagaccaaaggcaaaggcggatacgggggcgatgtcggcctcatggtgggaatcaataccgataccgaccaaatcattgccgtccgggttaccacccattctgaaaccccgggcttgggcgccagggccaaggacgat…	MRDMISLVVVLTVLTAVSGGLLAAVKNGTELRIEEQILKYQKAPAIKEILTDVTNDPLGERFNVTSGDTALQVFPGKLADGGTAVAFETKGKGGYGGDVGLMVGINTDTDQIIAVRVTTHSETPGLGARAKDDPSFVSQFAGKPLSDNLGLKNDNGSIDAMSGATFTSRAVTLAAIEAQDLYKKLKPEILKQIQ
CP054837	HUN04_15365	fig|2294.7.peg.2990	177.847	0	177.847	peg	CP054837_3456191_3456382	3456191	3456382	+	hypothetical protein	locus|HUN04_15365,protein_id|PRJNA634776:HUN04_15365			atgacgggtatcacgatcaggttgtcggttctttttgtctatctttttttatcgctttcccctgtatctgccggccagagccagtgcatcacctgccatacggatcttaagaaattgatccgcctgtgctgggaggttgaaaagatcaagcccaagccaccggaatctgctgaaaacagcggagagggatga	MTGITIRLSVLFVYLFLSLSPVSAGQSQCITCHTDLKKLIRLCWEVEKIKPKPPESAENSGEG
CP054837	HUN04_22230	fig|2294.7.peg.4347	172.608	5.202	177.81	peg	CP054837_5054892_5055908	5054892	5055908	+	TRAP-type C4-dicarboxylate transport system, periplasmic component	locus|HUN04_22230,protein_id|PRJNA634776:HUN04_22230	FIG00016663	idu(9);TRAP_Transporter_collection	atgaaaaaagtgatcatcgtttttaccctgctcctttttgcagcgacattgagtattgccaaacccattaccctgaggtttgcccaccagaatccggccacggggttgagctccatcaattgcgtggatccctggctcaataaaatagaggaggtcaccgggaacagggtcaagatccagcggtattacggccagaccctgtccaagggcaaggacatctggaatgccaccaaaatgggcatcgcggatatcggctggtgcttccacggctactggcccggcatgacgcctctgtccgacgttatcagcctgcccggtcttccctttaaaacagcggaagaggggagtgccattctgtggaaactctacgataagttcccggagatccagaaagagtac…	MKKVIIVFTLLLFAATLSIAKPITLRFAHQNPATGLSSINCVDPWLNKIEEVTGNRVKIQRYYGQTLSKGKDIWNATKMGIADIGWCFHGYWPGMTPLSDVISLPGLPFKTAEEGSAILWKLYDKFPEIQKEYKDVKVLLFYTSDPYTLITVNKPVKTLEDLKGMKIRMTGGPPTDMVRALGGTPMLIPMPDNYLSMQKGVIDGMGAPWEAINVWRFYEVAKYYTEVPFPAVYFSISMNKRKWDSLPKDIQDAIATVSGEYGSRYWGRNFFDRMKTAGMEKVKAGGDGGNIFTLSDQERSRWLEKGGKPIWDKWVEKMEKQGHANARHILDFVLNGGQ
CP054837	HUN04_16115	fig|2294.7.peg.3138	177.247	0	177.247	peg	CP054837_3627220_3627008	3627220	3627008	-	Protein YidD	gene_name|yidD,locus|HUN04_16115,protein_id|PRJNA634776:HUN04_16115	FIG00004843	icw(3);RNA_modification_cluster icw(2);Mycobacterium_virulence_operon_involved_in_an_unknown_function_with_a_Jag_Protein_and_YidC_and_YidD icw(4);Cell_Division_Subsystem_including_YidCD	atgagcaaaaagctattatccatattgattaaattttatcaaatttttatatcaccgtttttggggcaaaactgcaggtattaccccacctgttcggcctatgccctggaagcggttgaaaaatatggcagtcttaagggcggcgcgcttgcggtcaaacgcatactgcgctgccaccccttccgggcaggtggttatgatccggttccttaa	MSKKLLSILIKFYQIFISPFLGQNCRYYPTCSAYALEAVEKYGSLKGGALAVKRILRCHPFRAGGYDPVP
CP054837	HUN04_06340	fig|2294.7.peg.1228	169.836	7.143	176.979	peg	CP054837_1383216_1382914	1383216	1382914	-	YciL protein	locus|HUN04_06340,protein_id|PRJNA634776:HUN04_06340	FIG00001428	isu;Broadly_distributed_proteins_not_in_subsystems	atgcagtttatcgtaatcggccgggacggcacggatgaaaatgccctggaaagaagaatggccgccagggaggaacaccttgaaacggccaaaaaaatgcacgaatccggcaactggctttatgctgccgccattctcaatgacgagggaaaaatggccggctccatgattgtctgcgaatttgagtccagagaggccctggaaaaggaatggctggacaacgaggcctatgtcaggggcaaggtatgggaaaccgttgaaatcaaggaagccgccgtcgctccgttctgggcgccaaagtaa	MQFIVIGRDGTDENALERRMAAREEHLETAKKMHESGNWLYAAAILNDEGKMAGSMIVCEFESREALEKEWLDNEAYVRGKVWETVEIKEAAVAPFWAPK
CP054837	HUN04_18280	fig|2294.7.peg.3563	172.055	4.595	176.65	peg	CP054837_4119108_4119578	4119108	4119578	+	phosphohistidine phosphatase, SixA	gene_name|sixA,locus|HUN04_18280,protein_id|PRJNA634776:HUN04_18280			atggcattatttctggttcagcacggtatcagcctggccaaggaccaagatccccaaaagggcctctcccccctggggattgaggaaacccatcgcctggcgccggtggccagggggtacgggatcgctgtggaacggattttccactcgggcaaaaagcgggcggagcagaccgcggagatctatcaccgggccctggaactcgatactcccccggcgcccatggccgggatcaatcccctggatgatgtccagacctttgccgcaaccctggatccaggggccgggtggatggtggtggggcatatgccgtttatggagcggctggtctcatttttgaccaccggcagtgaggggctccgggtctatgaattccagaattccgggattgtctgcctg…	MALFLVQHGISLAKDQDPQKGLSPLGIEETHRLAPVARGYGIAVERIFHSGKKRAEQTAEIYHRALELDTPPAPMAGINPLDDVQTFAATLDPGAGWMVVGHMPFMERLVSFLTTGSEGLRVYEFQNSGIVCLDAGRGEDGEWDWFIKWTLNPNIK
CP054837	HUN04_24335	fig|2294.7.peg.4760	174.045	2.555	176.6	peg	CP054837_5524328_5523576	5524328	5523576	-	tRNA (Guanine37-N1) -methyltransferase (EC 2.1.1.31)	gene_name|trmD,locus|HUN04_24335,protein_id|PRJNA634776:HUN04_24335	FIG00000230	icw(2);RNA_methylation icw(2);Ribosome_biogenesis_bacterial	atggagtttaccgttttaaccctttttccggaatttctggaggccttttttgccaacggcatcattggccgggccattgaatccggcgcaatacagggcaaggccgtcaatatcagggacttttccacgaataagcacaacaacgtggatgacaggccctacggcggcggcagcggcatggtcatgcagccggcccccctggaagcggccattgagtcggccagacagggcagccccggcgccaaggtcatctgcatgagcccccagggccagccttttagtcaggccaaggcctgtgagctggccggagagaatcagggactgattttcatctgcggccggtacgaagggattgacgaacgggtatatgcccggctggtggacgaggaaatctccatg…	MEFTVLTLFPEFLEAFFANGIIGRAIESGAIQGKAVNIRDFSTNKHNNVDDRPYGGGSGMVMQPAPLEAAIESARQGSPGAKVICMSPQGQPFSQAKACELAGENQGLIFICGRYEGIDERVYARLVDEEISMGDFVMTGGEVAAMAMIDATARMLPGVLGSDMSSQSDSFMDHRLEHAQYTRPEVYKEMAVPGVLLSGNHEKIRQWRRRSALQRTFMKRPDLFDIHKPDNEEKAILRQWCRELEGIING
CP054837	HUN04_00335	fig|2294.7.peg.66	174.186	2.055	176.241	peg	CP054837_74504_75439	74504	75439	+	High-affinity branched-chain amino acid transport system permease protein LivH (TC 3.A.1.4.1)	locus|HUN04_00335,protein_id|PRJNA634776:HUN04_00335	FIG00003435	idu(7);ABC_transporter_branched-chain_amino_acid_(TC_3.A.1.4.1)	atggaatctataattgatattctgcagtatattgtgcagaacctgatcaatgccgcccagcggggcagtttctatgcggtgatctccatcgggtattccatggtatacggcgtgctcatgctgttcaactttgcccatggcgatatcttcatggtgggcacctatatcggtttcggcatcgccaccctttttctggccatatttgccgggctgctgcccgggcccctgatctttctgtccacggtggtggtgaccatgttcctggcctcatggatcggtgtactggtcgaggtggccggataccgcccactgcgcgaagcccccagggcatcggcagccattacaggactgatgatcggtattattttcgagaccggcattctcatcctgttgggggcc…	MESIIDILQYIVQNLINAAQRGSFYAVISIGYSMVYGVLMLFNFAHGDIFMVGTYIGFGIATLFLAIFAGLLPGPLIFLSTVVVTMFLASWIGVLVEVAGYRPLREAPRASAAITGLMIGIIFETGILILLGAKRLSFPPLMESVTYHIGGVYFTNVKAMIIILSLLLMLALHGFIQKTKWGMAMRAMSYDFLAVPLMGVSINIIAPLTFAVGAGLASVAGILYGQAYPILDPYMGVIIGWKAFVAAILGGRGSIKGAALAGYLLGFIEIFVATIFPSTLRDLIAYSIILVILTFRPRGFFGMEHSTKLRL
CP054837	HUN04_12785	fig|2294.7.peg.2483	170.825	5.256	176.081	peg	CP054837_2808438_2808620	2808438	2808620	+	hypothetical protein	locus|HUN04_12785,protein_id|PRJNA634776:HUN04_12785			atgagtactccccagcactgccccggtttcgaacattttaaagaactcaaatcatttacctgcaaatgcccgaaatgtaatgcggaaaaagaaattttttccgacgaattcgacaagaatcataaatgcgataaatgcggcgaggaaattgacttcacctcctgcacctacgaagctggatag	MSTPQHCPGFEHFKELKSFTCKCPKCNAEKEIFSDEFDKNHKCDKCGEEIDFTSCTYEAG
CP054837	HUN04_04135	fig|2294.7.peg.801	166.617	9.006	175.623	peg	CP054837_922298_922032	922298	922032	-	Type I antifreeze protein	locus|HUN04_04135,protein_id|PRJNA634776:HUN04_04135			atgcctgtttatgagtaccaatgcaaggaatgcggacatattgaagaagcattccagaaaatttctgagcccccccttgagatctgcccccagtgtaaaggcagcctcaaaaagctgatttcccaaagttcctttcatctgaaaggttccggatggtatgtgacggattacggcggggcaaaatccggtaccaattccggtggcaccaaagaaaaaactgcaagcaaatcagagaatacagcttccaaatccggcgtttccaaataa	MPVYEYQCKECGHIEEAFQKISEPPLEICPQCKGSLKKLISQSSFHLKGSGWYVTDYGGAKSGTNSGGTKEKTASKSENTASKSGVSK
CP054837	HUN04_10395	fig|2294.7.peg.2020	175.581	0	175.581	peg	CP054837_2270009_2269758	2270009	2269758	-	hypothetical protein	locus|HUN04_10395,protein_id|PRJNA634776:HUN04_10395			atgccgatttacgagttcaagtgcaccaagtgcgaagagttttttgaagtgattgtaatgggttccgacgataaagatgtcaattgtcccaaatgcaagtccacggaatttgagcgggtggtctccgccaccaattatgccatgggcagctccggttccgccggtggtgccaaaggggttcagacccaggaacggacctgttcttccggatcgtgtaaaacctacaccgtcccgggggaaacacgggggtaa	MPIYEFKCTKCEEFFEVIVMGSDDKDVNCPKCKSTEFERVVSATNYAMGSSGSAGGAKGVQTQERTCSSGSCKTYTVPGETRG
CP054837	HUN04_26280	fig|2294.7.peg.5135	171.038	4.516	175.554	peg	CP054837_5948807_5948382	5948807	5948382	-	Iron-sulfur cluster assembly scaffold protein IscU/NifU-like	locus|HUN04_26280,protein_id|PRJNA634776:HUN04_26280			gtggtcactgaaattacaacaatggatgcagaacgtaaaatgctgtcagatgccggctatgcaaacccggccattgattattatcttgaaaaaaaatatatgggctgtattgaaaatgcagaccaggtgtcaaccaaaattggctcctgcggggacaccatgaagatttatataaaggttaatgaaaacgatacgattgaagacgttcgctatgaaatcacaggatgcgcaggcgccatctctgcggcaatggcctcggtggatctggttaaaggcaaaaccctggaccaggccctgagcgttaatgacggagatgtattcaatgccctccaaaatatcccggaaaaaaagcaccactgtattcagctggccgttaaaaccatgcaccagggaatcgaa…	MVTEITTMDAERKMLSDAGYANPAIDYYLEKKYMGCIENADQVSTKIGSCGDTMKIYIKVNENDTIEDVRYEITGCAGAISAAMASVDLVKGKTLDQALSVNDGDVFNALQNIPEKKHHCIQLAVKTMHQGIEELKSAKAS
CP054837	HUN04_14535	fig|2294.7.peg.2824	173.672	1.113	174.785	peg	CP054837_3252375_3251512	3252375	3251512	-	ABC-type tungstate transport system, periplasmic binding protein	locus|HUN04_14535,protein_id|PRJNA634776:HUN04_14535	FIG00020363	idu(1);ABC_transporter_tungstate_(TC_3.A.1.6.2)	atgcgagatttaaaactgaaactgacgattgtgttttccatcctggcatttgcctttttcaccgggaacgggctggccggcccgtgcaaagcctcctacggcaccgctgaccaagttttccgactggccacgggcagccccggggaactgggcctgctcaaggaactggccgatacattcaacgccacccacaacaccaccatgtgctgggtaaaggccggttcaggcaaatccctgaagctgctgaaaaataaagaggtggatgccatcatggtccacgccccggccgccgagaaaaaagccgtggcagatggctgggccgtgaaacgctccctgatcggatccaatgaattttatattgtggggccgaaaaacgatcccgccggtatcgcctcggcc…	MRDLKLKLTIVFSILAFAFFTGNGLAGPCKASYGTADQVFRLATGSPGELGLLKELADTFNATHNTTMCWVKAGSGKSLKLLKNKEVDAIMVHAPAAEKKAVADGWAVKRSLIGSNEFYIVGPKNDPAGIASATSAADAYARIAKAGANFLSRGDNSGTNKKELAVWKKAGVQPRGDWYIITKDFMMATLKKANAVNGYFMTDSSTWVAGKKGLDNLKVLFKGDPMLINTYHGLCQPAGATQAQPAAAAFIDFLGSEKGQSLIRDYGKTLYGEAMYNDAVYAKQYDH
CP054837	HUN04_06280	fig|2294.7.peg.1216	138.001	36.36	174.361	peg	CP054837_1368816_1369106	1368816	1369106	+	Integration host factor alpha subunit	locus|HUN04_06280,protein_id|PRJNA634776:HUN04_06280	FIG00085723	idu(1);DNA_structural_proteins,_bacterial	ttgacctgtaccaaaaccacactcatcgaaaaaatttccgacagattcaatcaaaaaccgtccgaggccaaagaaacagttgaaacccttatcgaaatcatcaaatccaccctggcatcaggggaagaccttatgatatccggtttcgggaaattccaggtcattgaaaaatctccgagaaaaggcaggaatccggccaccggcgaatcaatgcttctggaaaaacgccgggtcgtcaccttcaaatgtgcgggcaaactcaaggaagagatgaacagcaggccaaactaa	MTCTKTTLIEKISDRFNQKPSEAKETVETLIEIIKSTLASGEDLMISGFGKFQVIEKSPRKGRNPATGESMLLEKRRVVTFKCAGKLKEEMNSRPN
CP054837	HUN04_07710	fig|2294.7.peg.1499	169.801	4.253	174.054	peg	CP054837_1683276_1681807	1683276	1681807	-	SSU ribosomal protein S1p	locus|HUN04_07710,protein_id|PRJNA634776:HUN04_07710	FIG00000210	idu(1);Ribosome_SSU_bacterial idu(1);Cell_division-ribosomal_stress_proteins_cluster	atgaacgaagaatttgaagacaaagatggccttggcgccgaagagatgagttttgaggagttgtttgagtcctacgatgcaaagatgagccgtgaactcaaacagggggacatggtggaaggccggatcatttccgttgggaaaagcactgtatatattgatacgggcacaaagagcgacggggtggtggacaggagcgaacttctggatgacaacggagaattcccctatgccgaaggcgatacggtcaagctttacgtggtttccctcagcgaaagcgaagtcatcctctccaaggccatttccggggccggaatggcagccatgcttgaggatgcctggcggggccggacccctgtggaagggaaggtcaccggtgccatcaaggggggattctcc…	MNEEFEDKDGLGAEEMSFEELFESYDAKMSRELKQGDMVEGRIISVGKSTVYIDTGTKSDGVVDRSELLDDNGEFPYAEGDTVKLYVVSLSESEVILSKAISGAGMAAMLEDAWRGRTPVEGKVTGAIKGGFSLDILGKRAFCPVSQMDVRYVETPEDYVGQSHHFLITRYEESGRNIVVSRRELLNEQIKEEREAFMKTIAQGDTVQGTVTKLMSYGAFIELAPGVEGMAHISELSWSRVEKPEEVVRVDDILAVKILKIENPESENPKISLSVKQTSGNPWDNMGTSFKPGDQVSGKVVRLANFGAFVEIAPGVDGLVHISEMSHLRRVLRPEDEVQEGETVQVVIKAIDMDAKRISLSMKDAAGDPWTGASAKYAPGTVVEGTMEKKEGFGLFIRL…
CP054837	HUN04_18760	fig|2294.7.peg.3657	171.334	1.336	172.67	peg	CP054837_4227587_4228306	4227587	4228306	+	Lactate-responsive regulator LldR in Actinobacteria, GntR family	locus|HUN04_18760,protein_id|PRJNA634776:HUN04_18760		isu;Lactate_utilization	atggaatttaacgcagtcagaataaactcggcaccggatgtcctggtggaggaaatcatctcccaggtccggtccggaaaacttaagcccggcgaggtcctcccctcccagcgggaactggccaagatgttcaatgtggggctggggtcggtgagggaggccatcaaaatcctggatgtcatgggacatgtcaatgtggtccgtggcaagggcacctatatttccgagcagcctcccagggatcctgaacaggaggcccggctggaaaaggcattgaaagccatgtccgtggccgagctggtaaaggcaagggaaatcgtggaatgcggcgcggcaaaactggccgcagaaaacgcccataagggaaatataaaaaaactggaacagctcggccgggat…	MEFNAVRINSAPDVLVEEIISQVRSGKLKPGEVLPSQRELAKMFNVGLGSVREAIKILDVMGHVNVVRGKGTYISEQPPRDPEQEARLEKALKAMSVAELVKAREIVECGAAKLAAENAHKGNIKKLEQLGRDMDESFNDTEVFYRVDFQFHIAVAEASNNKAIIEMVKLLVDRSHRHINFMSDSLNIALPFTVERAVTTAREVIARIKAGDAPGAEACMNRHINIVYDEIDKEFLSTK
CP054837	HUN04_03710	fig|2294.7.peg.721	167.124	5.239	172.363	peg	CP054837_829810_830268	829810	830268	+	LSU ribosomal protein L9p	locus|HUN04_03710,protein_id|PRJNA634776:HUN04_03710	FIG00000205	isu;Ribosome_LSU_bacterial	atgaaagtcatattaaaagagaccatcgatacgctgggtatcgccggcacggagtgcgaggtatccgccggttacggacggaactacctgcttccccaggggaaagcggttcttgccacacccgccaacagacgggtaatggagcaggcccgggccaaactggaactccagattgccaaggaaagaaaactggccgaagagatggctgacaaaatcaaagacatcacctgcaccatcaaggccaaggtccgtgaagaaatctacctttacggttccgtgaccacccacgacatcaaggatgccctggaagcccagaacattgaggttgaacgtcgggttattcttctggccgagcccatcaaggagacaggcgaatacaaagtacccatccgcctgtac…	MKVILKETIDTLGIAGTECEVSAGYGRNYLLPQGKAVLATPANRRVMEQARAKLELQIAKERKLAEEMADKIKDITCTIKAKVREEIYLYGSVTTHDIKDALEAQNIEVERRVILLAEPIKETGEYKVPIRLYKDVEPEITVSVVAEEKEEK
CP054837	HUN04_10430	fig|2294.7.peg.2027	172.043	0	172.043	peg	CP054837_2276781_2276536	2276781	2276536	-	hypothetical protein	locus|HUN04_10430,protein_id|PRJNA634776:HUN04_10430			atggctgccaatggggctgctgataaggccgccgacagagcaaagtccagaaaagaaagacggagacgtaaaaggtcgcacacctgccactgctgcggcggggaattcatgttttgctggcagtgccggtgcggattttccatctgccaggcctgcatgtatgaaaaccagtgggggatgacctgcaacggcattacctgggactgcccggactgcggacagcagaacggttacggcaaccaataa	MAANGAADKAADRAKSRKERRRRKRSHTCHCCGGEFMFCWQCRCGFSICQACMYENQWGMTCNGITWDCPDCGQQNGYGNQ
CP054837	HUN04_20460	fig|2294.7.peg.3996	169.776	2.227	172.003	peg	CP054837_4641343_4640912	4641343	4640912	-	CoB--CoM-reducing hydrogenase (Sec) delta subunit; selenocysteine-containing	locus|HUN04_20460,protein_id|PRJNA634776:HUN04_20460	FIG00148188	icw(1);Selenocysteine_metabolism icw(1);Hypothetical_protein_HNE_2485	atgaacgaattccaacctaaaatcgtcaccttcctgtgcaactggtgctcctacggggcagcggacctggccggcgtcagccgctttcagtacccgcccaatatgcgtattgtcaggattccctgctcgggcagggtgtccgccaaaatgatcatccatgccatccgcaacggcgccgacggcgtctggatctccggatgccatcccggagactgccattatatagagggcaactactacgcccgcagaaaatttttcctgctcaaggagcttctggaatacaccggccttgagccggaccggatccagttctcctggatttcctccgccgagggcgtcaaattcgctgacacggccaacaccgtcatcgaaaaagtcagagccctggggccggccaaa…	MNEFQPKIVTFLCNWCSYGAADLAGVSRFQYPPNMRIVRIPCSGRVSAKMIIHAIRNGADGVWISGCHPGDCHYIEGNYYARRKFFLLKELLEYTGLEPDRIQFSWISSAEGVKFADTANTVIEKVRALGPAKRLIKKLPEVA
CP054837	HUN04_22435	fig|2294.7.peg.4388	150.917	20.553	171.47	peg	CP054837_5102485_5103303	5102485	5103303	+	Tetrathionate reductase subunit B	locus|HUN04_22435,protein_id|PRJNA634776:HUN04_22435		idu(1);Tetrathionate_respiration	atgaaagccttttatctggatttatccgtctgcaacggctgctactgctgccagattgcctgcaaggacgagcatgtggccaatgactggagcccctatgccaagccccagcccgacaccggccagttctggatcggcatcaccgagctggtgcgcggccaggtgcccaaggtgaaggtgacctatatccctaaaatgtgccaccactgcgacgatgccccctgtattgagcagtgtgcatacgacgccattgaaaagcgcagcgacggcctggttctcatccacccggataaatgcaccggctgcaagctgtgcaaggatacctgcccccatgatgccatttatttcaatgaaaacctgaacattgcccagaaatgcaccgggtgcagccatcttctg…	MKAFYLDLSVCNGCYCCQIACKDEHVANDWSPYAKPQPDTGQFWIGITELVRGQVPKVKVTYIPKMCHHCDDAPCIEQCAYDAIEKRSDGLVLIHPDKCTGCKLCKDTCPHDAIYFNENLNIAQKCTGCSHLLDNDDEWEVPRCVDQCPTDALRFGEESEFSDFIKDAEFLNPEAGTQSRVYYKNLPRKFVAGTVYDPVEKEVIIGAACSLTDDDSGETFTAVTDNFGDFWFRKLGDARSFTLDIEKDGAKKTIKNIVTDKDLSLGDIPMQV
CP054837	HUN04_08650	fig|2294.7.peg.1678	164.584	6.549	171.133	peg	CP054837_1881747_1883435	1881747	1883435	+	Flagellar hook-associated protein FliD	gene_name|fliD,locus|HUN04_08650,protein_id|PRJNA634776:HUN04_08650		idu(1);Flagellum	atggcaacaggatcaattacttcattgggtttgggctcagggcttgaccttcagaatattcttgatcagcttagggaagctgatgaggccgtcatcaccactaagaaaaatcaaaagacggatattcagtcccgggtggacgcctataatacggtaaatgcaaaattgttcaacatcaaatcccatgccctgaacctttccctggagtccaattttctgaataactctgtttcggtgacggatgaaaatgtggtggccgccacagtgggggacgggtatgacgccgccaactacagccttgaggtgacccaaaaggccaggcggaactcatgggaatcggcgggactggccagcaaaacagaagtgatgtttggcgaacctgcagggattgcagaccat…	MATGSITSLGLGSGLDLQNILDQLREADEAVITTKKNQKTDIQSRVDAYNTVNAKLFNIKSHALNLSLESNFLNNSVSVTDENVVAATVGDGYDAANYSLEVTQKARRNSWESAGLASKTEVMFGEPAGIADHDTTAATTQPETLTIQYGKPGEEKDITVSLTAGMTLEEITDAVNNASGNKGDDGNPLVKAAFTKAADGDYYIRLSAENGGNTEDSQITVNSFDWIAADETVSIAQGTETMFLSVPPGTSYQAMANLINGAENNPGVTAKMIDNGSDTNPYQLTLTSKDTGEDARLTLTNLDGLTEVTGAGGDSLNAEFTVDGIAYSRQSNTSIKDVIDGVTLELKNTGTSTLNVEINRDTVKSEVTEMIEDFNDLVAYILGKDDTSTEDSEETDETN…
CP054837	HUN04_19595	fig|2294.7.peg.3823	165.142	5.794	170.936	peg	CP054837_4443777_4444274	4443777	4444274	+	hypothetical protein	locus|HUN04_19595,protein_id|PRJNA634776:HUN04_19595			atggtaaccgtggaaatgcttgaaaagttagagattttcgacaagttgaccaaccaggagctgggcaagattcttgaaatctgttcgcttgaagagttccagaatcaggaccggctttttatggaaggggaaaaggcatcggacatgtgggttgtcgccgaaggaaaagtggaactccggtttgagatgcccaatacccaggccagttcctctaatacaaccatgtcagcccatggggaggaaatcccccagtcccaggtttttggatggtcctgctttattccgccgtataaaatgaggctgtccgcctattgtacctccagaaaatgccaggtggtcaaagtgcatggggaaaaactcaatcaattgatggcgtcagaacccagcattgggtttaaa…	MVTVEMLEKLEIFDKLTNQELGKILEICSLEEFQNQDRLFMEGEKASDMWVVAEGKVELRFEMPNTQASSSNTTMSAHGEEIPQSQVFGWSCFIPPYKMRLSAYCTSRKCQVVKVHGEKLNQLMASEPSIGFKIMGYLVQVVGFRFKQMQDEVVKFMGLNLMNSW
CP054837	HUN04_02055	fig|2294.7.peg.402	161.038	9.793	170.831	peg	CP054837_484074_484736	484074	484736	+	hypothetical protein	locus|HUN04_02055,protein_id|PRJNA634776:HUN04_02055			atggttgtaaaaaaaacgatcccccaataccccattgatgatttcaagtccggggaatcctggcgcctctttaaaatcatgggagaatttgtcgaaggcatcgacaccctccacagccttgggccggccatatccattttcggctcggccaggaccgccaaagaccatccacactataaaaaggccagggaaacggccgccctgtttgccgacgccggctatgcggtgatcaccgggggcggccccgggatcatggaagcggccaaccagggggcggctgaccgggacggcgagtccgtggggctgaaaataaccctgccctttgaagaaaaggggaatccctatatcaccacctccatagatttcaactacttctttgtccgcaaggtgatgtttgtc…	MVVKKTIPQYPIDDFKSGESWRLFKIMGEFVEGIDTLHSLGPAISIFGSARTAKDHPHYKKARETAALFADAGYAVITGGGPGIMEAANQGAADRDGESVGLKITLPFEEKGNPYITTSIDFNYFFVRKVMFVKYAQAYIIMPGGLGTLDEMFETLTLVQTQRIRKMPVILMGKAFWGGLMDWIRTSLVDGGLISPEDTDLFHLVDEPAQALDIVRNFYN
CP054837	HUN04_14370	fig|2294.7.peg.2799	170.041	0.778	170.819	peg	CP054837_3202514_3203131	3202514	3203131	+	Cobalt-precorrin-8x methylmutase (EC 5.4.1.2)	locus|HUN04_14370,protein_id|PRJNA634776:HUN04_14370	FIG00051882	isu;Cobalamin_synthesis isu;Coenzyme_B12_biosynthesis	atgaaaccccaggaaattgaagatttaagctttgagatcatcacgggcgaagccggcgatcatggattcaacgggacggaatggccggtggtccggcggatgatccacacctctgcggattttgaatatattgagacggtccggttcaacggcaatgcagtggaagaaggggtcaaggccatccaggcgggctgccgcatcgttacggacaccaacatggccagggtgggcacccggaaaaaagagatccaacacttcggcgggtctgtggcatgccttatgggtgacccggatgtggcggagactgcaaagaaaaacggcaccaccagggccctggccgccgtggatattgcctgtgacaccctgggcgccggtatctatgtggtgggcaatgcgccc…	MKPQEIEDLSFEIITGEAGDHGFNGTEWPVVRRMIHTSADFEYIETVRFNGNAVEEGVKAIQAGCRIVTDTNMARVGTRKKEIQHFGGSVACLMGDPDVAETAKKNGTTRALAAVDIACDTLGAGIYVVGNAPTALLRLIEQIKAGNVSPALVVGFPVGFVNAAESKDALMELDIPYITNKGRKGGSNIAASVVNALAIMAYAAR
CP054837	HUN04_05245	fig|2294.7.peg.1018	169.374	1.394	170.768	peg	CP054837_1150675_1150331	1150675	1150331	-	hypothetical protein	locus|HUN04_05245,protein_id|PRJNA634776:HUN04_05245			atgaagatggtgtatgtcaataaaaaacatcaatgccgaagggtgacgttagatgaaaccgagaaccggttctgggtaaagccgaatctcagagagcggttgatagagaaacggatggttggttttgatttaaatcagcttgaatccataaaagaaatgccggccattgccggtaaaatttcttcaccccttcccctggtttatctgttaatggtgttcaaagataagcgtcaggtggccatcggcgtggatgaaaaggggctcggcgccattacagcggcgttggaactcgccgggcaaagaggggatgacgcttcgaattctttggtttacacaccgctgtaa	MKMVYVNKKHQCRRVTLDETENRFWVKPNLRERLIEKRMVGFDLNQLESIKEMPAIAGKISSPLPLVYLLMVFKDKRQVAIGVDEKGLGAITAALELAGQRGDDASNSLVYTPL
CP054837	HUN04_06345	fig|2294.7.peg.1229	162.177	8.388	170.565	peg	CP054837_1383490_1383233	1383490	1383233	-	lipoprotein, putative	locus|HUN04_06345,protein_id|PRJNA634776:HUN04_06345			atgaaattcgcgcattggctgatcgctgtgtttgtgtgtgccgcggttttttttggctgttcaaagatcacccgggaaaattttgacaaaatcaagatgggcatgggctatgacgaggtggtggacatcatcggcgaacccgatacatgcgatgccgccctgggtgccaaaaaatgcgtctggggaaatgacacccagaatatcaccatcagtttcatgggggagaaggtgattcttcctgcaatgaaaggactttaa	MKFAHWLIAVFVCAAVFFGCSKITRENFDKIKMGMGYDEVVDIIGEPDTCDAALGAKKCVWGNDTQNITISFMGEKVILPAMKGL
CP054837	HUN04_22225	fig|2294.7.peg.4346	167.433	2.848	170.281	peg	CP054837_5053582_5054763	5053582	5054763	+	Thiolase	locus|HUN04_22225,protein_id|PRJNA634776:HUN04_22225			atgagagatgtatatattattggaaccgggatacacccgtggatggggttttccgagcaggtattcgccgatttcgcagccgttgccgttgacggtgccttaaaagatgcaaatatcgaatggcagaagatccaggccatcatggccggtatctttatctacggcggcaatgccggccacctttccggccagtacctggaaagtattttcggggaaaccggggtccccgtggtcaacgtgtacaacgcctgcgccaccggctccgcctccatcagaatggcctacaattctgtggccgccggcgaaaccgatacggcccttgcctttggcgccgatgtctcccccaagggatttctgacggcaaaatccgacaatgcggtccaggacagggatgtgatc…	MRDVYIIGTGIHPWMGFSEQVFADFAAVAVDGALKDANIEWQKIQAIMAGIFIYGGNAGHLSGQYLESIFGETGVPVVNVYNACATGSASIRMAYNSVAAGETDTALAFGADVSPKGFLTAKSDNAVQDRDVIRWKMGGMPNPIYWALECRKRMEKYDTTEEDLARVKVLMSEYGSKNPDARFKKAYTMEEVLNSVYVCDPLRLYEICPVSTGAAAVIVTADKELIAKADNPVKINATTMGSAIYGDPTIRISALSCPAVAEAPMLSESYSASRQAYEKAGVGPEDIDVLELPDNSSWHYLVYLETCGFCGEGEADKMLRDGETRIDGKLAVNPSGGFSSHGEALSAQALWQVIECASQLRGRCGERQVENPKVAMAQTYGLMGNSGTTILSV
CP054837	HUN04_20450	fig|2294.7.peg.3994	166.974	2.664	169.638	peg	CP054837_4640002_4638920	4640002	4638920	-	heterodisulfide reductase, iron-sulfur binding subunit, putative	locus|HUN04_20450,protein_id|PRJNA634776:HUN04_20450	FIG00012037	idu(1);Anaerobic_respiratory_reductases	atgaattatatcatactcaaaaaacaggatcttgaggccgccatggcaagggcagcaaaaagctacacccttgccggcccggtccctgacaagtccggaaatcgtcagggccataccttttgctgcctggcaaaagaccagtgcccggatcttgaatatacccgtacacgcctctctcccaaggccctgctctttccccaggccgaacccatgttccacttcaaggtgcccaaaaaaagggacgacggcagtgtggacgccccctttatggaggccggttcctttaaagaatcccccattgccgtggtgggcataaggccctacgacgccaaggcctttgacctgcttaaactcaacttcgattccaaggattacaaggacccctttttccttcggcgg…	MNYIILKKQDLEAAMARAAKSYTLAGPVPDKSGNRQGHTFCCLAKDQCPDLEYTRTRLSPKALLFPQAEPMFHFKVPKKRDDGSVDAPFMEAGSFKESPIAVVGIRPYDAKAFDLLKLNFDSKDYKDPFFLRRYEQMVRIGLADTRPADTNFSTACGTGPFDETGLDILLADAGDAFIGKVITKKGKEFASAACFKPGGPEIKKQLTAMKKEAESLVDAAPSFGRILGADTLDLYEADHWEALSFSCINCGACTYACPTCWCFDIQDEVQGDEGVRLRLWDSCMTDLYSVHASGHNPRQEGYKRFRNRFMHKLKYFADKYDAGIMCVGCGRCIEGCPSGIDIRKVMAVMNETCGAKEVAS
CP054837	HUN04_00485	fig|2294.7.peg.96	163.282	5.938	169.22	peg	CP054837_117287_117045	117287	117045	-	hypothetical protein	locus|HUN04_00485,protein_id|PRJNA634776:HUN04_00485			atggaagaaaaaatcaaggccaatgaggtgccggcacaacccataaaaagcatttatatcaaaagggcaccggtggaccgcaggtctccggtggacaggcgtattctggacatgggccccggatatcccggaaccgaacggcggattaaaatcaaggacaggcggagggggtgggaagaccgctacggctgggaacgtatcagtaaatggagcagttcccccctgtattccgaccttccctga	MEEKIKANEVPAQPIKSIYIKRAPVDRRSPVDRRILDMGPGYPGTERRIKIKDRRRGWEDRYGWERISKWSSSPLYSDLP
CP054837	HUN04_21765	fig|2294.7.peg.4256	21.184	147.717	168.901	peg	CP054837_4939345_4938926	4939345	4938926	-	Putative sugar transport protein	locus|HUN04_21765,protein_id|PRJNA634776:HUN04_21765			ttgtcggaaatcttaggagaagggggcacggccctgttcgcggaccgcatcggcctgaaacgggccgtggtcgccggcacagctctcacggcatgcgcctacctctcgctgcccgttctggatatgggcctgtcttttgttctggccggcctgttcatggtatttttctgttttgagttcacctatgtcaccgccatgagccttgggacggagctggttccggaacttcgggcgtccaccatgtcggcgttctatgccgttgccggcatggggcgggtcatcggcgcctttgccggcggcctgctctggaccggattcggcatacaggggggcagcctggtgtcaggcatttttaccctcatgggcctggccgccctccttgcagggttctcagccggg…	MSEILGEGGTALFADRIGLKRAVVAGTALTACAYLSLPVLDMGLSFVLAGLFMVFFCFEFTYVTAMSLGTELVPELRASTMSAFYAVAGMGRVIGAFAGGLLWTGFGIQGGSLVSGIFTLMGLAALLAGFSAGKPHTGD
CP054837	HUN04_00880	fig|2294.7.peg.171	163.79	4.173	167.963	peg	CP054837_200721_199339	200721	199339	-	Glycolate dehydrogenase (EC 1.1.99.14), subunit GlcD	locus|HUN04_00880,protein_id|PRJNA634776:HUN04_00880	FIG00001220	idu(4);Glycolate,_glyoxylate_interconversions	atgctttcaaaatctttaattaccgagtttgaaaatatctgcggcaaaaacggggtgatgacggccgaggtggaccgccagaattattcctacgacgcggctgtacttgatccggtctctcccgcggctgtagtccggcccgggtcgacagaggaaatcggcaaggttctggccctgtgtaatgaaaacggtgtgcccgttaccgtaagaggggcaggctccaacctttccggcggcaccattcccatgaaagaagggattgtgcttcttaccaacagaatgaaccggatcctggaaatcaacgaagccgacatgtatgcccgggttgaacccggcgtggtcaccgccgccctggcggccgaggttgcgggcaagggcctgttttacccgcccgatccg…	MLSKSLITEFENICGKNGVMTAEVDRQNYSYDAAVLDPVSPAAVVRPGSTEEIGKVLALCNENGVPVTVRGAGSNLSGGTIPMKEGIVLLTNRMNRILEINEADMYARVEPGVVTAALAAEVAGKGLFYPPDPGSQAVSTIAGNVAENAGGLRGLKYGVTKDYVMGVEFFSAQGDLVTSGAKTVKCVTGYNLAGLMTASEGTLGVFSEITLKLIPPPKASKAMMAIYDTVEDATQTVAAIIADKIVPCTLELMDNFTINAVEDFAKVGLPRDAKALLLIEVDGHPGEVAEDGARLEEICKKMGARKIQVAQNEAEKEKVWEARRAALSALARLKPTLVLEDATVPRSKIPAMVSAIEGLAKKYDLSIGTFGHAGDGNLHPTILTDRRDTAQWHKVEQCV…
CP054837	HUN04_03665	fig|2294.7.peg.712	162.221	5.725	167.946	peg	CP054837_821806_822057	821806	822057	+	SSU ribosomal protein S20p	gene_name|rpsT,locus|HUN04_03665,protein_id|PRJNA634776:HUN04_03665	FIG00000213	isu;Ribosome_SSU_bacterial	ttggctaaccataaatccgcaaagaaacgtgcaaaacaaagtcaggttagacggatgagaaacaaatccgtaaaaaccaacctcaaaaccctggaaaaaaagctgcgtgcagcaaaagaggccggtgaagccaccgaagagctgatgaagcagacccagtctgccattcacaaagcagccaaaaaaggcattgttcacaagaaaaccgcttccagaaagatttcaagacttttcaaacttgtaaacgcttaa	MANHKSAKKRAKQSQVRRMRNKSVKTNLKTLEKKLRAAKEAGEATEELMKQTQSAIHKAAKKGIVHKKTASRKISRLFKLVNA
CP054837	HUN04_02485	fig|2294.7.peg.484	162.805	4.984	167.789	peg	CP054837_577841_578419	577841	578419	+	hypothetical protein	gene_name|lptC,locus|HUN04_02485,protein_id|PRJNA634776:HUN04_02485			atgaccggccccggtaaaaaaagatacatccttcccctggtgattctcctgttctgtatctttgccggattggggattttctactatgtgaaccgcctgctgacaacccctgtcaccattgaggatattgatgtggattcccaggcagccctgaagctgaatatccttgaacagatatccaaaaaaaacggggtcacggaatggaaactcaaggccagttctgccaccctgctcagggaggaagacaaggccgtgctcaaagatgtgaaggttgaattctacaccaaggacgccaccgtcgtccacctgagggccgaccagggaacattgaacacaaagacccatgacctgaccttcagcagcaatgtggtggtacgccaccagggctataccatgaga…	MTGPGKKRYILPLVILLFCIFAGLGIFYYVNRLLTTPVTIEDIDVDSQAALKLNILEQISKKNGVTEWKLKASSATLLREEDKAVLKDVKVEFYTKDATVVHLRADQGTLNTKTHDLTFSSNVVVRHQGYTMRSETLHYDKKPHIIHTDSVVQIEDGESTLVSDAMETRLNQNRIILKGHVKGNFSENFDLP
CP054837	HUN04_22240	fig|2294.7.peg.4349	165.484	2.032	167.516	peg	CP054837_5056398_5057699	5056398	5057699	+	TRAP dicarboxylate transporter, DctM subunit, unknown substrate 3	locus|HUN04_22240,protein_id|PRJNA634776:HUN04_22240	FIG00049756	idu(2);TRAP_Transporter_unknown_substrate_3	atgaatccggtcaccatcggcgttatcggcatctgcgtgctgattgtcctgattctgcttcgtatgcatatcggcatctgcatgggccttgtggggttcctggggtttgcctggatcgcaggggttgatgtggccatgggggtattgaagacggttccctacaccacctttgccaaccaggggatgagtgtgatcccgctgttcatcctcatgggggcctttgcctttaccgcgggcatgagcgaggatctgtaccgggcggtgcataagctcttcggcagcctgcgggggggacttgccatggccacggtggcggcctgtgcctgttttgccgccatcagcggctccagtttggccacggcggccaccctgggccgggtggccatgcctgaaatggaa…	MNPVTIGVIGICVLIVLILLRMHIGICMGLVGFLGFAWIAGVDVAMGVLKTVPYTTFANQGMSVIPLFILMGAFAFTAGMSEDLYRAVHKLFGSLRGGLAMATVAACACFAAISGSSLATAATLGRVAMPEMEKYKYDSALATGSIAAGGSIGILIPPSVILIIYGILTEQSIAKLFLAGFIPGILEALFYIITILILTRMKPELGPPGPRTTLTDKFLALLKTWEVIVLFLLVIGGIYLGVFTPTEAAGIGAFCTFLFSLFRKKMTWAKFTGSLAETMQTAGMLFLIVLGAMILGYFFSITRLPYELSSAVSALPVNRYVIVVLILAVVLVLGCLMDSLAIVLLTVPVFYPLVIDLGFNPIWFGILMVRVTEMGLITPPVGLNVFIIKGITNVPMETV…
CP054837	HUN04_00050	fig|2294.7.peg.9	67.825	99.425	167.25	peg	CP054837_9696_8449	9696	8449	-	D-amino acid dehydrogenase small subunit (EC 1.4.99.1)	locus|HUN04_00050,protein_id|PRJNA634776:HUN04_00050	FIG00054875	isu;Respiratory_dehydrogenases_1 isu;Pyruvate_Alanine_Serine_Interconversions	atggcgaggacatccagtatcattatcatcggcggcggtgtcatcggtctctcttgcgcccactttcttatggccaagggcgcagatgtcaccctcattgaaaagcaggcggtgggcagcggtgcctcccacggcaactgcggccttctctattataccgatgtacttcccctgtgcgcccccggcgctgtgagccacgaaatttacaggacccttaccggtacctcgccgctgtatatcaaacccgaagccgacatggaccgtcttctctggctggcccggtttgccctcaactgcagggccgggcaggctgaaaaagctgcaagggaaaaatatgagatccttgaatactccgcagtcctgtttgccgacctcctcgacaccggtatcctccaatgc…	MARTSSIIIIGGGVIGLSCAHFLMAKGADVTLIEKQAVGSGASHGNCGLLYYTDVLPLCAPGAVSHEIYRTLTGTSPLYIKPEADMDRLLWLARFALNCRAGQAEKAAREKYEILEYSAVLFADLLDTGILQCDFGKKGVLLVFSEKKYFENYKTTNDLLRRFGPGYRRLGRDEALALEPALSPNITGAWHNETDQHLRPEFLMAAWKNHLVRRGLTIEEKCEVTGICRKGQTIKEIETPRGRFSADAYVLAAGAWSAPLARTLELKLPVQPGKGYSITMGRPGQCPEIPCMLYEKNMVVTPWKSGYRLGGTMEFSGFSQTLNRKRLNKLLDGAGHYLKTPLGRPLVEEWTGLRPMSCDDMPLIGRAPGHDNLIVATGHGMLGLTLATGTGKLVTDLIY…
CP054837	HUN04_04000	fig|2294.7.peg.774	164.176	2.897	167.073	peg	CP054837_899098_898352	899098	898352	-	tRNA(Cytosine32)-2-thiocytidine synthetase	locus|HUN04_04000,protein_id|PRJNA634776:HUN04_04000	FIG00138938	ff	ttgggaaagaggctggacaaaaaactgaatcacagcctgggcaaggctgttcatgactggcagatgattgaaaacggcgaccgtattttggtcggtgtctccggcggaaaagacagcctctcccttttacaccttttagcttccctgaaaaaaaaagcacccgtatcatttgatatcataccggtgcatattgatcccggatttgagggatcatttgcaccggctctccagacctatacggacaccgtttcccgggacctctacccgggactccgtatcgaatatacagattacggtctccaggcccactcgggcaaaaatcgtgaaaatccatgcttcctgtgcagtcgcctgaggcgcaaacggctttttgagctggcccgggaccatggatgcaag…	MGKRLDKKLNHSLGKAVHDWQMIENGDRILVGVSGGKDSLSLLHLLASLKKKAPVSFDIIPVHIDPGFEGSFAPALQTYTDTVSRDLYPGLRIEYTDYGLQAHSGKNRENPCFLCSRLRRKRLFELARDHGCKKVALGHNKDDLIETLFINIFYAGKIGTMKPRQSFFNGALDIIRPLSYVEADDLRRLSRLMGMPGFDNPCPSAGRTKREEVRKMLEGMYRHNKHIKGNIFRAMGNVSRDYLLETHP
CP054837	HUN04_23195	fig|2294.7.peg.4538	166.188	0.839	167.027	peg	CP054837_5275048_5274476	5275048	5274476	-	Electron transport complex protein RnfA	locus|HUN04_23195,protein_id|PRJNA634776:HUN04_23195	FIG00001505	idu(1);Na(+)-translocating_NADH-quinone_oxidoreductase_and_rnf-like_group_of_electron_transport_complexes	atggaatattttgaacttgccatcggatgtattttcatcaacaatattctcctggcccagttcctcggcaactgccccttcctgggcacctccaaaaaaatggagaccgcagtgggcatggccatggccgttatcttcgtcatggtactggccggcatcatcacctggtcggtggacacgtttctgcttaaaggcctggacctggaatacttgagaacagtgtcctttattctggttatcgcctctttagtccagttcgtggaaatgtttcttaaaaagagtatccccggcctttacgccggcctgggtattttcctgccgctgattaccaccaactgcgcggttatgggtgcctgccttttgaatatctcaaaagagtacagtttcctgcagtctgcg…	MEYFELAIGCIFINNILLAQFLGNCPFLGTSKKMETAVGMAMAVIFVMVLAGIITWSVDTFLLKGLDLEYLRTVSFILVIASLVQFVEMFLKKSIPGLYAGLGIFLPLITTNCAVMGACLLNISKEYSFLQSAAASLFYAVGFGLALILFAGVRERISLARVPKPLQDTSIGLVTAGIIALSFTAFKGMV
CP054837	HUN04_26440	fig|2294.7.peg.5166	166.993	0	166.993	peg	CP054837_5982954_5983097	5982954	5983097	+	hypothetical protein	locus|HUN04_26440,protein_id|PRJNA634776:HUN04_26440			atgtcaagacaaaaagaaaggggaaatttttcatttacaaatcccggccaaaaagatagatttcacctggtggcggggcatccggcagctatggaaaatgatgaaaaccaccaaattgatgaaatgctcaattttgcttcttga	MSRQKERGNFSFTNPGQKDRFHLVAGHPAAMENDENHQIDEMLNFAS
CP054837	HUN04_18505	fig|2294.7.peg.3608	166.285	0.629	166.914	peg	CP054837_4169602_4170366	4169602	4170366	+	CO dehydrogenase accessory protein CooC (nickel insertion)	locus|HUN04_18505,protein_id|PRJNA634776:HUN04_18505	FIG00002186	idu(1);Carbon_monoxide_induced_hydrogenase	atgagtaacgtaattgccatggccggcaagggcggagttggaaaaaccactgtttccgcgctggtcacccgatattttgcaaaacagaattctgatcctcttcttgccattgatgccgatcccaactccaacctgggcgagaccctggggctgaaaatcgaaaataccgtgggagatgtccgggaaaatttcatgcgggatccccagggggtgccatcgggcatggacaaggtgctttaccttgagatgctcatgaaccaggtgctcatcgaagaaaagaacttcgatctgctggtcatgggccgccaggaaggccagggctgctactgcatggttaacaatattttaaaccggttcgccgaagagctggaaagcaattataaatacctgttggtagac…	MSNVIAMAGKGGVGKTTVSALVTRYFAKQNSDPLLAIDADPNSNLGETLGLKIENTVGDVRENFMRDPQGVPSGMDKVLYLEMLMNQVLIEEKNFDLLVMGRQEGQGCYCMVNNILNRFAEELESNYKYLLVDNEAGMEHLSRRTSGKVDILLMVTDYALRGLRAVGRINEMLGDLKLEVKAKGLIVNRAPETLSQAFLDEVERIGVPIIATIPDDGNLLEFDMEQRSLMELPDDSPAVTAVDELMARVQEVIA
CP054837	HUN04_04125	fig|2294.7.peg.799	165.871	0.878	166.749	peg	CP054837_921595_919952	921595	919952	-	Heat shock protein 60 family chaperone GroEL	gene_name|groL,locus|HUN04_04125,protein_id|PRJNA634776:HUN04_04125	FIG00000056	isu;Staphylococcal_pathogenicity_islands_SaPI icw(1);GroEL_GroES	atggctaaagaaattaagtacgatgccaaagcacgtgaagcgatgctcaaaggtgttcaggccctggccgacgccgttgtggtaaccctgggccccaagggcagaaacgttgttattgaaaaatcctggggttcccccaacgtcaccaaagacggtgtgaccgttgccaaggaaatcgatcttgaagacaagttcgaaaacatgggcgcccagatggtaaaagaagtctcttccaagacttctgatatggctggtgacggtaccaccaccgccactgttcttgcccgtgccatttatgaagaaggccagaaactggtcgttgccggcaacaaccccatgggtattaaaagaggcatcgacaaggcagttgccagaatcgtcgccaacctcgaagaactg…	MAKEIKYDAKAREAMLKGVQALADAVVVTLGPKGRNVVIEKSWGSPNVTKDGVTVAKEIDLEDKFENMGAQMVKEVSSKTSDMAGDGTTTATVLARAIYEEGQKLVVAGNNPMGIKRGIDKAVARIVANLEELAKPTKDQNEIAQVGTISANNDTTIGNIIAEAMDKVGKEGVITVEEAKSMDTTLDVVEGMQFDRGYLSPYFATDTEKMVAALESPFVLICDKKVSSMKDLLPVLEEIAKTGKPLVIIAEDVEGEALATLVVNKLRGTLNVAAVKAPGFGDRRKAMLEDIAILTGGQVVSEDIGIKLENITLQDLGQAKSITIDKDNTTIVDGAGAREALEGRVKQIRAQIDETSSDYDREKLQERLAKLVGGVAVINVGAATETEMKEKKARVEDAL…
CP054837	HUN04_21405	fig|2294.7.peg.4185	162.17	4.286	166.456	peg	CP054837_4860149_4858467	4860149	4858467	-	N-methylhydantoinase (ATP-hydrolyzing) (EC 3.5.2.14)	locus|HUN04_21405,protein_id|PRJNA634776:HUN04_21405	FIG00002273	idu(1);Creatine_and_Creatinine_Degradation idu(1);Hydantoin_metabolism	atgattttaggattagatgtcggcggcacccacacggatgctgttctcctcagcagctcagggattcaagaacgcgtaaaagtacccactgatcctgacgacctcttcaaaagcgtcctttcaggattttctgcgcttctgaagcacacggacccggaacaggtccggcgggtggtcatatccaccaccctgaccaccaatgccatcgtccagaaaaccatggcgccggtgggcatgatcgtgtccgcaggtccgggtattgacccggaacacttcaggaccgggaggcattactatgccgtgggcggctccatcaatcaccgggggcgtgaaaaggcaccggtgaatgaaatggaaatccaggatatcgccagggtcatgcaaaaggccggcatcgaa…	MILGLDVGGTHTDAVLLSSSGIQERVKVPTDPDDLFKSVLSGFSALLKHTDPEQVRRVVISTTLTTNAIVQKTMAPVGMIVSAGPGIDPEHFRTGRHYYAVGGSINHRGREKAPVNEMEIQDIARVMQKAGIEYVGVVSKFCVRNPSHEILIKRILNKYFKKVFLGHHVSGNLNFPRRIATTHLNASVFSLHKNFFQAVEKSLEEMGITVPIQILKADGGTMTLSASMIFPAQTVLSGPAASIMGAIPHAPAGQDAIVLDIGGTTTDIAFLVDKTPLLEPVGIRRGQYKSLIRSLRTDSKGIGGDSALRVNDGKLTIGPDRLGPAMAFGGPGPTPTDALVVLGLMDEGDKDKAREGIRQIAAQLSMDDREAADHIFRSCCNIILKKTFEMIDRLNSKPV…
CP054837	HUN04_07910	fig|2294.7.peg.1539	143.213	22.978	166.191	peg	CP054837_1727441_1727890	1727441	1727890	+	hypothetical protein	locus|HUN04_07910,protein_id|PRJNA634776:HUN04_07910			atgtataaaggtcttaaaatactcatcctaatcatttccgcggtctggctgtcggcccttccggccctggccgggtccacctaccacacccgggtcagggttatccaggccggtcaggggccgtcccatgtggatccgggcattcgcaatgtggtcagggaaatccagccggtgttcaaatacacccggttcaaactgatcaaagagaaaaccatggtcctgtcccaggggcggaagggtcagatgtcccttccgggccggcgcaacctcaccattgtcccccagggcatgtccggcaaccgcattcagtatagtatccgtattaatgccaaaggcaaacaggttttccgcaccggagtggcattgaaaaacaatggcagtgtcaccatcggcgggccc…	MYKGLKILILIISAVWLSALPALAGSTYHTRVRVIQAGQGPSHVDPGIRNVVREIQPVFKYTRFKLIKEKTMVLSQGRKGQMSLPGRRNLTIVPQGMSGNRIQYSIRINAKGKQVFRTGVALKNNGSVTIGGPRVSKGILLLDIQGRVQ
CP054837	HUN04_11315	fig|2294.7.peg.2199	145.234	20.238	165.472	peg	CP054837_2475350_2474745	2475350	2474745	-	Glycosyltransferase (EC 2.4.1.-)	locus|HUN04_11315,protein_id|PRJNA634776:HUN04_11315	FIG01193496	ff	ttgatttttctccgggcacccgaagccgggcaggtcaagacccgcctggcccgggatgtcggggaagaccgggcactggccctgtacaaagactttgtcagggccgtactttttgcggccaatgaatgggcaagagaggaaggcaaaagggaaatatggatttgtttctgccctgccgaaaaaaaggccctggtccgggactggctgggggatggatatacctatctggcccagttcggccgggacctgggggaacgcatggccgctgccctggaccgcgcctttgactttggtgcccaaaaggcggtgatcctgggctcggatgtaccccaggtgtgtgcctcacacattgaagatgcctttgccgcccttgacgaaaatgaggtggtcctggggcca…	MIFLRAPEAGQVKTRLARDVGEDRALALYKDFVRAVLFAANEWAREEGKREIWICFCPAEKKALVRDWLGDGYTYLAQFGRDLGERMAAALDRAFDFGAQKAVILGSDVPQVCASHIEDAFAALDENEVVLGPSLDGGYWLIGARPERFSPEIFAGVDWGTPAVFSRTLELCRKNNLSHGEVASLQDVDTLADFQSLQPYL
CP054837	HUN04_09495	fig|2294.7.peg.1846	163.697	1.269	164.966	peg	CP054837_2055255_2054119	2055255	2054119	-	NADH dehydrogenase-like protein / Selenide,water dikinase (EC 2.7.9.3)	locus|HUN04_09495,protein_id|PRJNA634776:HUN04_09495	FIG00005067	idu(2);Selenocysteine_metabolism	atgggaaagaatcttgttctggtggggggcggccatgcccatatggtcaccctggagaatattgcgcagtttacggaaaaggggatcggggtgacggtgattgccccgtcggattaccattactattcgggcatggggccggggatgctgggacatacctacgcacccgacgatatccggtttgccaccagaaaggtggtcgaggcccagggcggggtatttgtccgggaccgggcggtgaaaatcgatccggagcgccgtgaggtctttacccaatccgggacgtccctgggatatgatgttctttcttttaatgccggttcctacgtgccgttggatacggtttcccaggagattcctgaagcgccgccggataatctctatccggtgaagcccatc…	MGKNLVLVGGGHAHMVTLENIAQFTEKGIGVTVIAPSDYHYYSGMGPGMLGHTYAPDDIRFATRKVVEAQGGVFVRDRAVKIDPERREVFTQSGTSLGYDVLSFNAGSYVPLDTVSQEIPEAPPDNLYPVKPIEKLMEASQRLEKLFREKKAVVSVVGGGPSAAEVAGNVWQLAHRIGANIPVIRIFAGKGFMKRFAPGVRKRVRRILVRREIEIIETGYVDRVEADKILMGDRVMFPTDFTFMALGVIPSTIFEASGLPTGPDRGLLVNEYLQSPDYPEIFGGGDCIYHQPQPLDKVGVYAVRENPVLLHNLMAALEGRPLEKFDPGPDYLLIFNVGGGEGVLKKHGLIFGGRLAFFIKDYIDRRFIKRFQAIEATL
CP054837	HUN04_11525	fig|2294.7.peg.2240	160.939	3.131	164.07	peg	CP054837_2517323_2516556	2517323	2516556	-	Branched-chain amino acid transport ATP-binding protein LivG (TC 3.A.1.4.1)	locus|HUN04_11525,protein_id|PRJNA634776:HUN04_11525	FIG00020185	icw(4);ABC_transporter_branched-chain_amino_acid_(TC_3.A.1.4.1)	atggctgaattagaactaaaaaacattagtgttcggtttgggggacttctcgccctctccagtttgagttttaccattgggaatggccgcgtcgtgggattaatcggcccaaacggcgcgggaaaaaccacggtgttcaacgtgctcaccggtgtctaccaggcatctgagggggatgttatctttgatggcaaaagcattttgggcaaacggccctatgtgatttttgaaaaggggattgccaggacatttcagaatatccgcctcttttcggccatgaccgccgttgaaaatgccatggtggcccggcactgccgggcgggaaaaggaatcttgggctccatcctgagaacgccgtcccagaagcgggaagaggcatggataaaggacaaagccatg…	MAELELKNISVRFGGLLALSSLSFTIGNGRVVGLIGPNGAGKTTVFNVLTGVYQASEGDVIFDGKSILGKRPYVIFEKGIARTFQNIRLFSAMTAVENAMVARHCRAGKGILGSILRTPSQKREEAWIKDKAMEALKFMGVDEFADTVAANLPYGLQRRLEIARAIASEPKVLLLDEPAAGMNPSESSELMNDIARIKDLGIDVLLVEHDMKVVMGVCDHIVCVDHGVKIAEGDPSEIQNNPKVIEAYLGQPANQ
CP054837	HUN04_03615	fig|2294.7.peg.702	162.121	1.808	163.929	peg	CP054837_812873_813670	812873	813670	+	Indole-3-glycerol phosphate synthase (EC 4.1.1.48)	gene_name|trpC,locus|HUN04_03615,protein_id|PRJNA634776:HUN04_03615	FIG00135159	icw(2);Chorismate:_Intermediate_for_synthesis_of_Tryptophan,_PAPA_antibiotics,_PABA,_3-hydroxyanthranilate_and_more. icw(2);Tryptophan_synthesis	atgaagggctttttaaaaagagtggtagagataaaaacggaagagatcagccatctcaagtcccaaatccccctggccgccatccgccatgatgcggagcacaccaatgcaccgcctgatttttccaaagcaatggctgccggcaacagagagaatcccggcattatcgcggaaatcaagaaagcctccccctccaaaggggatatccggccggacctggatgcgatggaatatgcggaaaagtacacagaggggggggccagggccatttccgtgctcacggaatccaggtatttcaaagggagcctggcagaccttgaaaccgcctgccggcacacaaccctgcccgtactccgcaaggatttcatcttcaccgattaccagatctacgaggccaaa…	MKGFLKRVVEIKTEEISHLKSQIPLAAIRHDAEHTNAPPDFSKAMAAGNRENPGIIAEIKKASPSKGDIRPDLDAMEYAEKYTEGGARAISVLTESRYFKGSLADLETACRHTTLPVLRKDFIFTDYQIYEAKRAGASAVLLITTLLSPAQQAEFTAMARELDMEPLVEINSEWEFEQAFSAGARVVGINNRNLATLKTDPGVAKRVAKIFPPEIIAVEASGISGREGIEAGIDTGIYNFLVGESIVRADDPGAFIRKLRGKEDQ
CP054837	HUN04_11905	fig|2294.7.peg.2313	105.156	57.935	163.091	peg	CP054837_2591026_2591631	2591026	2591631	+	hypothetical protein	locus|HUN04_11905,protein_id|PRJNA634776:HUN04_11905			atgaaaaaacttgccatcaccatcggcttaaccctctgctgccttctgacaggagtctaccaggtttcagcggccttggttctaaccccttatgaacaggcctggacattaattgaagaggggggcgaagtaagaatctgggatgaagggctaaacactgcaattatcaacgatgaaatcacaggtaatgaagaattcgggatttttaaactgggggatatgaacgggagtaatgaaccgaattcttatatgtctctcttaaatggttccattgattccggtacactcacgtttgcatttgtatcgggtaattggacagcaacctacacgtatcaagagggagaaaatacactaacaaaggatctgggcctggggtccagccttgtatggggattttat…	MKKLAITIGLTLCCLLTGVYQVSAALVLTPYEQAWTLIEEGGEVRIWDEGLNTAIINDEITGNEEFGIFKLGDMNGSNEPNSYMSLLNGSIDSGTLTFAFVSGNWTATYTYQEGENTLTKDLGLGSSLVWGFYFGGNLGISTAFYHEYNLEGPTETGYKLFKEAMLAGVQGATPVPVPTAFILLGTGLIGLLGLRRKRSLT
CP054837	HUN04_02965	fig|2294.7.peg.575	151.591	11.214	162.805	peg	CP054837_667797_668375	667797	668375	+	metal dependent phosphohydrolase	locus|HUN04_02965,protein_id|PRJNA634776:HUN04_02965			atgaacctgcccacggacaaggaatgcttcaggatcatcaaagagatggaaatgatggatcatatcattgaccactcggtgatggtttccaatgtagcggtctgcctttgcaggggcatgcggcgcaccagcccggaactcaatgaagacctgatcaggacggcggccctgctccacgacatcaccaaaacccgcagcttttcaaccggggagattcactcggaaaccggcggcggtctcatgcgtgaaatggggtatccggaaatcggggagatcatccgccagcatgtcatactggatcataacagtccggacggccctgtatctgaatctgagatcgtcaactacgcggacaagagggtcctccatgaccaggtggtatccctggaccagcggctg…	MNLPTDKECFRIIKEMEMMDHIIDHSVMVSNVAVCLCRGMRRTSPELNEDLIRTAALLHDITKTRSFSTGEIHSETGGGLMREMGYPEIGEIIRQHVILDHNSPDGPVSESEIVNYADKRVLHDQVVSLDQRLEYIVRKYGKKTQFRPLIQKMWDATTALEKKIFRKLPFPPEELPDQISPVVEKCSVSPET
CP054837	HUN04_19385	fig|2294.7.peg.3781	159.576	3.094	162.67	peg	CP054837_4396645_4399908	4396645	4399908	+	B12 binding domain / kinase domain / Methylmalonyl-CoA mutase (EC 5.4.99.2)	locus|HUN04_19385,protein_id|PRJNA634776:HUN04_19385	FIG00084998	idu(1);G3E_family_of_P-loop_GTPases_(metallocenter_biosynthesis)	atgagcgcagaacctgatgtatatacccccaagaattcggtcaaggtcgtaaccgccacctctctctttgacggccacgatgcttccatcaacattatgcggcgaattttgcaggattccggtgccgaagtgattcatatcggccacaaccggtccgcccaggaggtggtggatgccgccatcgaagaagacgcccagggcattgccgtttcctcctaccagggcggccacatggagtatttcaagtatatggtggatatgctcaaagagaaggggggcgaccatatcaagattttcggcggcgggggcggcgtcatcatcccctcggaaatggatgaactccacgcctacggggtcacccggatctattcccccgaagacggggcgaaaatggggctc…	MSAEPDVYTPKNSVKVVTATSLFDGHDASINIMRRILQDSGAEVIHIGHNRSAQEVVDAAIEEDAQGIAVSSYQGGHMEYFKYMVDMLKEKGGDHIKIFGGGGGVIIPSEMDELHAYGVTRIYSPEDGAKMGLQGIINDKIRRMDHPCVDFNNLEYDGLNRDNKRVTANMISAVQEACANDKGQLDAIMSRIGEMAAGSRAPVIGLTGTGGAGKSSLTDELIIRILRDLKDVHIAIISCDPSRRKTGGALLGDRIRMNSIETGRVYMRSLATRRSQTELPEALPHAVEVAKAAGYDIIIVETAGIGQGDSRVVDMVDVSIYVMTAEYGAPSQLEKIDMLDYADIVVVNKYEKKGSEDAVRDVRKQVQRNRKAWGKDPKDMPVFGTIASKFNDDGVTAFY…
CP054837	HUN04_19175	fig|2294.7.peg.3739	157.194	4.99	162.184	peg	CP054837_4340836_4341606	4340836	4341606	+	Electron transfer flavoprotein, beta subunit	locus|HUN04_19175,protein_id|PRJNA634776:HUN04_19175	FIG01304886	idu(6);Lysine_fermentation icw(1);Acetyl-CoA_fermentation_to_Butyrate idu(6);Heme,_hemin_uptake_and_utilization_systems_in_GramNegatives	atgaaaatttttgtctgcgttaaacatgttccggacacggccgccaacatcaaactggccgggaacaacggatttgaggattcggaaatcaagtttgtggtcaacccctatgacgaattcggggtggaagaggccgtttccctggtggaaaaaaacgggggcgaggtggtgattgtcaccgttggcaaggccgcggctgccgccaccatccggggggccatggccatgggggcccaccgggccattttggtgaagacccagggtcagtttctggacgccagcctcacggccaaagccctgaaggcagccatagaagaagacggggccccggatctgatattcaccggaaaaggggcggtggacacggaaaccttccagacccagtaccgcctggccgcc…	MKIFVCVKHVPDTAANIKLAGNNGFEDSEIKFVVNPYDEFGVEEAVSLVEKNGGEVVIVTVGKAAAAATIRGAMAMGAHRAILVKTQGQFLDASLTAKALKAAIEEDGAPDLIFTGKGAVDTETFQTQYRLAAALGLPVANEVSRLRIDGGKAVAEQEVGGGDRQVIEMGLPCVIGATKGLNEPRYPKFPDIMKAKKKEIKEMDISDLGIDEAAGAVVIEHLEPVPERAGAKMIEGSVQEQVTELVRILKEEEKVI
CP054837	HUN04_22420	fig|2294.7.peg.4385	159.311	2.004	161.315	peg	CP054837_5098132_5097653	5098132	5097653	-	TRAP dicarboxylate transporter, DctQ subunit, unknown substrate 3	locus|HUN04_22420,protein_id|PRJNA634776:HUN04_22420		icw(1);TRAP_Transporter_unknown_substrate_3	atgaaaaaaatatgggtactcatggataaattgcaggaaaaaatgaaagtgcttgccgccatctgcctcatgggaatgtgtgcggtcacctgtgccgatgttttcctccggggggcattcaatatccccatttacgggtctgaagaaattgtggccatattcgcgacactggccattgctttggcgctgccctactcccatatcaaggatgttcacatcggtgttgaaatactggtgcggctgctgtcaaaaaccgttcaggacagattgaaaatagctaccctgacctgttctctggccatcatgggagtgctcacctggcgtatgttcatctatgccggctccgtggccgaatcgggcgagcggtccatgaaccttgagcttcccatgcattatctg…	MKKIWVLMDKLQEKMKVLAAICLMGMCAVTCADVFLRGAFNIPIYGSEEIVAIFATLAIALALPYSHIKDVHIGVEILVRLLSKTVQDRLKIATLTCSLAIMGVLTWRMFIYAGSVAESGERSMNLELPMHYLVYVLAFCFLIFALMILRDITARFLKE
CP054837	HUN04_11505	fig|2294.7.peg.2236	157.319	3.991	161.31	peg	CP054837_2513141_2512419	2513141	2512419	-	Branched-chain amino acid transport ATP-binding protein LivF (TC 3.A.1.4.1)	locus|HUN04_11505,protein_id|PRJNA634776:HUN04_11505	FIG00006551	icw(1);ABC_transporter_branched-chain_amino_acid_(TC_3.A.1.4.1)	atgagtgaccagccgattatagaaatgaaaaacgtccattccgggtatgggtccatcaaagccctcaaaggggtttccatgaaagtcatgcccggggaaattgttgccatgatcggggccaacggggccgggaaatccacgaccctgatgaccatctgcggtattgtggcagctgaaaagggcgaggtctggtacgacggaaaggtgatcaataaggtttcccctgaaaaactgcccaccatgggactctgccaggtgccggagggacggcggatctttccccggctgtccgttgaagaaaacctgattctgggcgccttttaccgtaatgacaacgacggcatcaacaaggatatccagcatgcctatgatctttttcccatcctcggtgaacggcgc…	MSDQPIIEMKNVHSGYGSIKALKGVSMKVMPGEIVAMIGANGAGKSTTLMTICGIVAAEKGEVWYDGKVINKVSPEKLPTMGLCQVPEGRRIFPRLSVEENLILGAFYRNDNDGINKDIQHAYDLFPILGERRRQEGGTLSGGEQQMLAIARALMAKPKVLLLDEPSLGLAPIIIQQIFDIIADINREDGTTILLVEQNANLALQAATRGYVMETGEITLEDNAKSLLENPKIREAYLGE
CP054837	HUN04_16910	fig|2294.7.peg.3296	158.185	3.074	161.259	peg	CP054837_3810744_3811760	3810744	3811760	+	amino acid ABC transporter, permease protein, His/Glu/Gln/Arg/opine family	locus|HUN04_16910,protein_id|PRJNA634776:HUN04_16910	FIG00604251	ff	atggaagaaaaagtatccaacatcaagcggctgagcaaccccacggcttacaccgcttccgtgatcggatttattgtcctgatctgcacggtcatcggcgccgtatacggggccaccgtggccgtggattaccagtggcgctggtttaaggtgcccaaatattttatgtacaaaccagtggtggccatccatgccgagggggacggtgaaatcaaaaccattgccccgaacaaggataaggttgccattaccgtcgaaatcgacggcgacgaaaccacctataccgttcccaaggggtcctttgactgggtcgaaggggatatggtttcccccggggatatcattgccgaatacgaagggggctggaaaccgggcatccttgccaaggggctatgggtc…	MEEKVSNIKRLSNPTAYTASVIGFIVLICTVIGAVYGATVAVDYQWRWFKVPKYFMYKPVVAIHAEGDGEIKTIAPNKDKVAITVEIDGDETTYTVPKGSFDWVEGDMVSPGDIIAEYEGGWKPGILAKGLWVTLKISFISTILGILLGIIGGVARVSDTPVLKWSAITYVEIIRGSPLLVQIMIFYFVLGTTMNSILMMNGIPKLNPEWYGIMALSVFTGAYVVEIVRAGIEAIHPGQVEAARSQGMTYFQCMFHIILPQALKTILPPLAGQFINLIKDSSLLGMISIRELTKATREGITTSLQTFELWFVCAILYLSMTFTLSMFVQYLERRTATR
CP054837	HUN04_25790	fig|2294.7.peg.5048	145.072	14.677	159.749	peg	CP054837_5846879_5846454	5846879	5846454	-	hypothetical protein	locus|HUN04_25790,protein_id|PRJNA634776:HUN04_25790			atgaaaaaaattatcattggcggtctggctgccctcatcggggtggcaggtatatctcaatttttcttttcttttttgggcgttatggcaggtgccctgcccgctctcctgatactgggcggagcactggccttttatctgggttttaccgacgttcaggaagccaaaaaagatataatgcccgaacccgatccggacatcccgatgacgtccgatgccacagccccatccggaaccgctcctgaaaaggatgcacccggggctgccccgcctgccgcgccgcagttcaaaggtaatgccgaaaccctggtattccacagcattgactgtaagtttgcccaggggaaaaaatgcacagccgaattcgccacccgggaagcggccctggaccaggggtat…	MKKIIIGGLAALIGVAGISQFFFSFLGVMAGALPALLILGGALAFYLGFTDVQEAKKDIMPEPDPDIPMTSDATAPSGTAPEKDAPGAAPPAAPQFKGNAETLVFHSIDCKFAQGKKCTAEFATREAALDQGYKPCKVCNP
CP054837	HUN04_07625	fig|2294.7.peg.1482	159.094	0.61	159.704	peg	CP054837_1666727_1665939	1666727	1665939	-	Electron transfer flavoprotein, beta subunit	locus|HUN04_07625,protein_id|PRJNA634776:HUN04_07625	FIG01304886	idu(6);Lysine_fermentation icw(1);Acetyl-CoA_fermentation_to_Butyrate idu(6);Heme,_hemin_uptake_and_utilization_systems_in_GramNegatives	atggaaattttggtatgcgtcaaacgcgttccagatacagctgagaacgaatttgaactgaattccgccggaaacgacctggaccgtgacgatctggtttattctgtgaatgagtgggacaactatgcagttgaagaggccattcagatcgtggataatgtcggcggcagcgtcaccgtcgtgaccgtgggggacgacgaggccgaagaagttttgagacgtgagatggccatgggcgccaacaacggcgttcttctgtctgacgatgcctttgaaggctccgacggcaagggtattgccgccatcctcaaggctgaaatagaaaagggaaaatacgatctgatcctcaccggcgcccaggccgatgaaggtgccggtcaggtgggcggcatgctggcc…	MEILVCVKRVPDTAENEFELNSAGNDLDRDDLVYSVNEWDNYAVEEAIQIVDNVGGSVTVVTVGDDEAEEVLRREMAMGANNGVLLSDDAFEGSDGKGIAAILKAEIEKGKYDLILTGAQADEGAGQVGGMLAAMLDYPYASLVNKIEVDGDAKIKVGREIEGGNQEMNEIELPCVLSIQTGINEPRYVGIRGIRKVAKVEIPVKSAGDLGVDEGAVGEAGAKTKRVDYFVPDMGDGAEMLEGSTDEIIEKLIEKLKAKGGL
CP054837	HUN04_24010	fig|2294.7.peg.4697	154.671	4.701	159.372	peg	CP054837_5462242_5463264	5462242	5463264	+	Glutathione synthetase (EC 6.3.2.3)	locus|HUN04_24010,protein_id|PRJNA634776:HUN04_24010	FIG00000722	isu;Glutathione:_Biosynthesis_and_gamma-glutamyl_cycle isu;Heat_shock_dnaK_gene_cluster_extended	atgaaaatcggatttctgatggatgatttacggcagatcgacccggtgtgggaaaccacttcccagatcatgtacgagtgcaaccagaggggatacacggttttttttctggagccccatgacctgtatatccggcataatgccgtggtagccaggatgaggaatatcagcgtggacccggacctgggcatcgaagcctattggcaggccctggtaaaatgtctcgaccgtgaagagctgatatttgaaattgtcaccgacctggatgtgctctttttacggaagaacccccccctgaattacgagatcatgacctttctgggccccatcagcgataaggtgtttatggtcaatgacatccacggtcagatcagcgcaagctccaaggcctatattctg…	MKIGFLMDDLRQIDPVWETTSQIMYECNQRGYTVFFLEPHDLYIRHNAVVARMRNISVDPDLGIEAYWQALVKCLDREELIFEIVTDLDVLFLRKNPPLNYEIMTFLGPISDKVFMVNDIHGQISASSKAYILNFPEIIPNTHVSRDPWRLRKIIDEFGGDMVIKPLHSYGGQGVIKVSNQDPENLNSLINFYVQAGRPYPERTPIMVQEYLKGVKEGEDVRILLLNGEIIGAMGRQSGPGDFRTNVHAGATACRHRVTEAQKAICQRLKPRLLKDGLYFVGIDIIGDKLIEVNVVSPGGIPRINQFDNVKLEKKVVDFIEEEIRVHKDPVDHPETEERR
CP054837	HUN04_17900	fig|2294.7.peg.3487	155.274	4.094	159.368	peg	CP054837_4033269_4031743	4033269	4031743	-	Phosphoribosylamine--glycine ligase (EC 6.3.4.13)	locus|HUN04_17900,protein_id|PRJNA634776:HUN04_17900		idu(1);De_Novo_Purine_Biosynthesis	atgggtaaacctgttaaaatcggatttgccggaacagacgcccggaccctgctgtccgctgtgaccctgtcccagacaggggccaacaaaagcggccgggcctatcggggcattgtggtgaggggcacccctgccatgccccgtttcgccgatgaagtcatgggctgggatgttggattcgtccccacccgggacaataccgtggaaagctatgcatcggccatggcaggggccatggcatcgggagaaatggattatgccgttccaatgcccgaatccctgattttcaacggtattgtggacctgatggcagaaaaaggattcggagaccgggttgccggactgacacgggccggtgcattcattgagggcgacaagatccagtgcaaggaattctgc…	MGKPVKIGFAGTDARTLLSAVTLSQTGANKSGRAYRGIVVRGTPAMPRFADEVMGWDVGFVPTRDNTVESYASAMAGAMASGEMDYAVPMPESLIFNGIVDLMAEKGFGDRVAGLTRAGAFIEGDKIQCKEFCRDTGIPVADEWTVADAASFSEVSRMVLDYLHRYGGAVLKFPYSAGGKGARIILDVWEMRQVYDDLLKDYKAAYKKMFKKRPWPLLIESRMAGVEISFTILVDGRGGFRILPTAMDYPERFEGPASSLNPITGGMGSISPHPLESRLLIEMVKELIAFPLVNELKSRGLLRPCILYPGCIVSFERNGDGLSPSSIRVCEINIRPGEPEFQSVIRRLANPGPLFEAMFTGELDRVVPEVRKDQIAVTTAFVTGPGGPDGQKGYPWRVT…
CP054837	HUN04_07360	fig|2294.7.peg.1430	103.581	55.634	159.215	peg	CP054837_1607956_1608612	1607956	1608612	+	Transcriptional regulator, TetR family	locus|HUN04_07360,protein_id|PRJNA634776:HUN04_07360			atgaccggggaactatcagggcccatgaaacggcgggagcgggaacgggaataccgggtccgcaccatacttgatgcggcagagcacttgtttgcccaaaaggggtttctaaaaaccagtgtggaacagatcgcggatgcggcggagctttccgtgggcacggtctatttttactttaaaaacaaggaagccctgctggccgccctctttgacgaaagcctatttctcctgcgctccattctcggagaaaaattcgaggcggccccctcccccctggccggcatggaaatggcgggccatgcctttttcgaagaattctgcagccagtacaccaccaaagccctggtgctgttcagggaggccccggcccacgggaagaaaatggaggcccgccgcaaa…	MTGELSGPMKRREREREYRVRTILDAAEHLFAQKGFLKTSVEQIADAAELSVGTVYFYFKNKEALLAALFDESLFLLRSILGEKFEAAPSPLAGMEMAGHAFFEEFCSQYTTKALVLFREAPAHGKKMEARRKKMSETIARDLSGAIERLGRESGARFPGPRSPMVFAQCILGVYEKLAFHFLTETLTPGEKADLARDAVEFTVGGMRQVAAPEKGHL
CP054837	HUN04_19930	fig|2294.7.peg.3890	159.151	0	159.151	peg	CP054837_4526778_4526984	4526778	4526984	+	hypothetical protein	locus|HUN04_19930,protein_id|PRJNA634776:HUN04_19930			atgattcattatacgaccatggaaagccaggattacgggttgctcatgttcaaagtgattggtgccgattccagggaggcggcacagaacgccaccatcaggagctgggacctgaatgaaagcttaaaagaggggagcactatagaaggttccattaccatctgtccccttttcggcgatcttaaacagtccagggatttaacctaa	MIHYTTMESQDYGLLMFKVIGADSREAAQNATIRSWDLNESLKEGSTIEGSITICPLFGDLKQSRDLT
CP054837	HUN04_08210	fig|2294.7.peg.1593	158.268	0.409	158.677	peg	CP054837_1776839_1775664	1776839	1775664	-	Phosphoglycerate kinase (EC 2.7.2.3)	locus|HUN04_08210,protein_id|PRJNA634776:HUN04_08210	FIG00054459	isu;Glycolysis_and_Gluconeogenesis	atgaggtcggtacgtgatatagaggtggcagggaaaaaggtattcgtaagggtggattacaacctccccatggatgccgatgggaatataaccgatgataaccggatccgggcgacgttggatctgatccagtggcttcgtgaaaggaaggcaaaaataattttggcctcccacctgggtcgtcccaacggggtgagggacgataagttttctttgctgccggcggcactgcgcctttccgaattgctggagaccgaggtgcagtttgccggggactgcatcggggaagaggtgaagcagcgggtggccgccctagagcctgcaaacatccttatgctggagaatttaagattccataacggggaaaagaagaacgatcctcaatttgccaaggccctg…	MRSVRDIEVAGKKVFVRVDYNLPMDADGNITDDNRIRATLDLIQWLRERKAKIILASHLGRPNGVRDDKFSLLPAALRLSELLETEVQFAGDCIGEEVKQRVAALEPANILMLENLRFHNGEKKNDPQFAKALAELCEVYVNNAFAVSHRDQASVTGMVNFVKVSGAGFLLEKEIRSYYDSVEHPKKPLIAVIGGAKVSSKLAALENMLKFVDSLIIGGAMANTFLNARGVDTKGSMIEADLLDTANTIVQKAEEKGVELLLPTDLVAADRFDKDAETKAVGLDGMPDNWMALDIGPETAKSYAAAIEGAGTIVWNGPMGVFEMDRFAQGTQVVADAIAGSDAFSIVGGGDTGLAAKKCGIADKVSYISTGGGAFLHMMEGKKLPGVAALE
CP054837	HUN04_01140	fig|2294.7.peg.222	156.639	2.004	158.643	peg	CP054837_272074_272793	272074	272793	+	Formate dehydrogenase-O, iron-sulfur subunit (EC 1.2.1.2)	locus|HUN04_01140,protein_id|PRJNA634776:HUN04_01140	FIG00142951	icw(2);Formate_hydrogenase	atgacgaaatcatttttcgtagataccaccctgtgtaccgcctgcaggggctgccaggtggcctgcaagcaatggcacgacctgccggcggaaaaaaccgtaaaccagggcagcttccagaatccgccggacctgtcctatatgacctataaactggtgcgcatgacagaggaagtcatcgacaacaggctgcactggctcttttttcccgaccagtgccgccactgcatcgaggctccctgcctggaaacggcctttgacgacaccgccatctacagggacgaggccaccggtgccatcatctatacggccaacaccgcaaagctggatgccgaagaaatcatcggctcctgtccctacaacatcccgcgccaggggcccgacggcaccctgtataag…	MTKSFFVDTTLCTACRGCQVACKQWHDLPAEKTVNQGSFQNPPDLSYMTYKLVRMTEEVIDNRLHWLFFPDQCRHCIEAPCLETAFDDTAIYRDEATGAIIYTANTAKLDAEEIIGSCPYNIPRQGPDGTLYKCDMCNDRVHNGLKPACVTTCPTGAMNFGDRDEMLALARERLEKVQKKNPKAMLLDPDDVSVIYLTAQDPALYWDFAVAGTSRRSGGITRTAAIRRMMGPFARLMKV
CP054837	HUN04_23855	fig|2294.7.peg.4666	158.146	0	158.146	peg	CP054837_5428971_5428750	5428971	5428750	-	2-oxoglutarate oxidoreductase, delta subunit, putative (EC 1.2.7.3)	locus|HUN04_23855,protein_id|PRJNA634776:HUN04_23855	FIG00003740	ff	atgggaaaaggcaaatcagtaacacatgtaatcgacaaggaatggtgtaaagggtgcggcatctgcgttcatttctgccccaagaaggtgcttgaacttgacaagcagggcaaagtggaagcggttcgcccggaagactgtatcgcatgtatgctgtgcgaacttaggtgcccggatcttgcaattcaaatcaaagaaaatcaggaaggggaaaatgactaa	MGKGKSVTHVIDKEWCKGCGICVHFCPKKVLELDKQGKVEAVRPEDCIACMLCELRCPDLAIQIKENQEGEND
CP054837	HUN04_20425	fig|2294.7.peg.3989	150.022	7.582	157.604	peg	CP054837_4632276_4631833	4632276	4631833	-	CoB--CoM-reducing hydrogenase (Sec) delta subunit; selenocysteine-containing	locus|HUN04_20425,protein_id|PRJNA634776:HUN04_20425		idu(23);Selenocysteine_metabolism idu(23);Hypothetical_protein_HNE_2485	atgtcagaaaaatttgagccccggatcgtcggtttctgctgtaaatactgcgcctacgcggccgcagacctggccggttccatgcggctgtcctatccgtccaatatcaagatcatccaggtgccctgcacggggcggattgatgtcatccacgtgctcagggccttggaggaaggcgccgacggggtcatgatcgccggctgcctggaaggggaatgccattttctggaagggaacctcaaggcccggtcaaggattgaccggatcaaacacctgctgaaaaaaatcggcatggacccggaccgggtggagatgttcaacctatcctcagccatgggccccagattcgcagaaatcgcatcacaaatgaccgagcagatacaggcactgggccccacc…	MSEKFEPRIVGFCCKYCAYAAADLAGSMRLSYPSNIKIIQVPCTGRIDVIHVLRALEEGADGVMIAGCLEGECHFLEGNLKARSRIDRIKHLLKKIGMDPDRVEMFNLSSAMGPRFAEIASQMTEQIQALGPTPIPRSCTPASETAA
CP054837	HUN04_09065	fig|2294.7.peg.1761	154.274	3.294	157.568	peg	CP054837_1966410_1965535	1966410	1965535	-	ATP phosphoribosyltransferase (EC 2.4.2.17)	locus|HUN04_09065,protein_id|PRJNA634776:HUN04_09065	FIG00000811	isu;Riboflavin_synthesis_cluster icw(1);Histidine_Biosynthesis	atggaaaagattttaaaactcggcatccccaaggggagccttcagaatgcaaccatcaacctgtttaaaaaatccggctggaaaatcaacgtggaaggccgcagctatttcccggatattgacgatgacaccattgaatgcgccctttgccgggcccaggaaatgtccatcaacgtggaatccggcatcattgacgccgggctcaccggcctggactggattgcggaacacgaatccgatgtccatgtggtcagcgacctggtctattccaaggtgtccgcccgcccggcccggtggatcattgccgtggccagcgactcccccatcaagaccctggaagacctggaaggcaagaccatctccacggaactggtaaagtttaccaagcggtttttcaag…	MEKILKLGIPKGSLQNATINLFKKSGWKINVEGRSYFPDIDDDTIECALCRAQEMSINVESGIIDAGLTGLDWIAEHESDVHVVSDLVYSKVSARPARWIIAVASDSPIKTLEDLEGKTISTELVKFTKRFFKERGINVNVKFSWGATEAKIVSGLADAIVEITETESTIRAHNLRVIHEVMETNTQLIANKKAWEDPAKREKIEQIAMLLKAALVADKLVGIKMNVHESNLQAVVDLLPSLKGPTVASLYQSDWFAIETIIETSVVRDLIPKLLKAGAEGIIEYSLNKVI
CP054837	HUN04_17025	fig|2294.7.peg.3317	150.233	6.56	156.793	peg	CP054837_3829871_3831373	3829871	3831373	+	Membrane proteins related to metalloendopeptidases	locus|HUN04_17025,protein_id|PRJNA634776:HUN04_17025			atgctttttatccctgaagcaaattttaaaataggcaaaccgtttctctgtgcgtggcttttagcatggcttgcactggtcccggcagcagcgtcgggggcggaggtcctgtatcagggaacggtcaccgcccataagctgaatatcagggaacggccggccaggggcagtgccgtggtcctggtgcttgacaagggagaggaagtggaggtgctggaagccagaggcggcatcggcggctggcttctggtccgttaccacggagaagagggatatgtgcgcaaccggcctcagtatattgctctggtacaatctgaaccggcccaggcggcacccaggaccgtcacggcaaaagttctcaaacccaaacccccaaaggacgcgccccattctgaagag…	MLFIPEANFKIGKPFLCAWLLAWLALVPAAASGAEVLYQGTVTAHKLNIRERPARGSAVVLVLDKGEEVEVLEARGGIGGWLLVRYHGEEGYVRNRPQYIALVQSEPAQAAPRTVTAKVLKPKPPKDAPHSEEIKAKPADPAPEAARARKKAIKQQIEEEARKVASFSEKEVEILDGLNAIDFALNQARVRSVDLRRETRALTLEIDRIQGSLSTLAKAMDKNQAYAGRRLNALYRMHMMGSLEMAGPPASLFDFFIKQKSLKKVVASDFSLLEKQAGDLRELGRLEDDLSRQIASRTALEEELALQIRIREKESRKKSAILQEIRQKKKLSQAAIASLKSSAKALDQALDRMGMRGSPALDNTSFVRQKGRLAAPVPGKIVSRYGKARKGDYNSFTFQ…
CP054837	HUN04_25870	fig|2294.7.peg.5064	156.789	0	156.789	peg	CP054837_5861580_5861852	5861580	5861852	+	hypothetical protein	locus|HUN04_25870,protein_id|PRJNA634776:HUN04_25870			atgaaattgggtaatgagggtataaaaaacaagtttgacgatattgacatccgggtagattttttaattgaattctgccagtcccttcaggaggaaaatacaaagctggtttccagaatacaagcgctggaaacggaactggacgagaaatcaaggagtgaagaaatctacgcagagcaagaaaccctggtaaagtcaaagatagacgggcttcttgaaaaactggacggattttcaaacaacctgagcagtgacgggctgccaagcgtgtag	MKLGNEGIKNKFDDIDIRVDFLIEFCQSLQEENTKLVSRIQALETELDEKSRSEEIYAEQETLVKSKIDGLLEKLDGFSNNLSSDGLPSV
CP054837	HUN04_05095	fig|2294.7.peg.988	155.929	0.835	156.764	peg	CP054837_1124464_1123313	1124464	1123313	-	L-lactate dehydrogenase (EC 1.1.2.3)	locus|HUN04_05095,protein_id|PRJNA634776:HUN04_05095	FIG00121995	isu;Respiratory_dehydrogenases_1 isu;Lactate_utilization	atgagttcctggtattgttctgtgtgccatcgtgaatataacgaacctgaaaagcctgccgtatgcagcaactgccggtctgaccagcgcatgatccttttaaaggatgagctgccgggcaccctggaagaggtccgggacctggccaggaaaaagatgaaggggatctgtgcggcttacccgtcctgcgacggaagcggcgataagatttgccagcgtgagagctacggcaaacccatcggactgggcggggccggaaaggggctttccttcaggaataatgtctttgccctagacaatatccggtttaatatgtccgtggtcggagcgcacttccaaccggatacccgaacccggtttctgggtatggacctggattttcccattctcccttcgtct…	MSSWYCSVCHREYNEPEKPAVCSNCRSDQRMILLKDELPGTLEEVRDLARKKMKGICAAYPSCDGSGDKICQRESYGKPIGLGGAGKGLSFRNNVFALDNIRFNMSVVGAHFQPDTRTRFLGMDLDFPILPSSTAGAEKYNNALDETDFCKAVLMGARDAGTIALRGDTWFYTPQKNPSLDAMDACNGQGIAIFKPRSQDVLKALIERAEGSGCRAVGVDLDGAGSTIMARHGQPVFRKSVKDLRELVGFSSLPFIAKGVMRPDEAEKCAEAGVAAVGVSNHGGRVLDSTPGTAEVLPLIRARVGDRVALTVDGGVRTGYDVLKMLALGADAVLLGRDIIRAAVGGGAYGVRLHLEHVAKILKKAMFMTGVKSIEEINSTILF
CP054837	HUN04_03175	fig|2294.7.peg.617	116.878	39.486	156.364	peg	CP054837_716939_717547	716939	717547	+	Hypothetical YciO protein, TsaC/YrdC paralog	locus|HUN04_03175,protein_id|PRJNA634776:HUN04_03175	FIG00698462	isu;A_cluster_relating_to_Tryptophanyl-tRNA_synthetase	atgttattacgcgtcaacccatataatccccaggaacgccagatcagcaaggcggtgggtatcctgaaaaaaggcggcattgtcgcatacccgacagatacattttacggtatcggctgcgatatcatgaataaaaaagccattgaaaaggtttatgccatcaagcagcgggtaaagaccaagcccttcagttttatctgcccggaccttaaggacatcgccacctatgccaaggtgtcaaacatggcctaccggcatatgaagcgcctgctccccggcccctacacctttgtcctccccggatccaaaatggtgcccaaaatcatgctgaccaaacggcggacagccggcatccgggtaccagataatgaaattgccctgatgctggccagggagctg…	MLLRVNPYNPQERQISKAVGILKKGGIVAYPTDTFYGIGCDIMNKKAIEKVYAIKQRVKTKPFSFICPDLKDIATYAKVSNMAYRHMKRLLPGPYTFVLPGSKMVPKIMLTKRRTAGIRVPDNEIALMLARELGNPIISTSATDPEGHVFEDPSLLHDYFAKRLDAVIDGGPVPGAPSSVISLVDDEPEIIRYGAGDVDVFE
CP054837	HUN04_00165	fig|2294.7.peg.32	152.834	2.927	155.761	peg	CP054837_35107_36585	35107	36585	+	Lysyl-tRNA synthetase (class II) (EC 6.1.1.6)	gene_name|lysS,locus|HUN04_00165,protein_id|PRJNA634776:HUN04_00165	FIG00000300	isu;tRNA_aminoacylation,_Lys	atggataagacaaccagcaaactgctccagattcgaaaagaaaaaataaacgagcttaaagaagaaggcattcatctttaccccaacgattttaaaccggactgcagggtcccagaggtgaaatccatcattgaaaaggaagaggagaccctgggagaagagggcaggagcttccgcctggccggcaggatgatggccatcaataagatgggcaaatcctcctttgtccggttccaggacggcggggagcagatgcaggtgtatatccagaaaaacaaggtaggggacgacacctacgccctgttcaaaaaacttgatatcggggatttcatcggggtggccggccccctgttccagacccgaaccggcgaatggaccatcctggcccaagaattccgg…	MDKTTSKLLQIRKEKINELKEEGIHLYPNDFKPDCRVPEVKSIIEKEEETLGEEGRSFRLAGRMMAINKMGKSSFVRFQDGGEQMQVYIQKNKVGDDTYALFKKLDIGDFIGVAGPLFQTRTGEWTILAQEFRLLSKAVRPLPEKFHGIKDPEKRYRQRYLDLVMNDKARNIFTKRSAIVAAMRRFFEEHGFMEVETPMMQPLPGGAEASPFKTWHNALGMELYLRIAPELYLKRLVVGGFEKVFEINRNFRNEGVSTRHNPEFTMVEFYQAYATYEDLMDLTEVMFESIAEKVTGSPTIEYQGETIDFSQGWKRISMIDSLSEIGGIDPAIINDTQALLAHAEQENIHITKKDRHGKVLTKLFDALVEPKLIQPTFITGYPVEVSPLSRKSDTNTELT…
CP054837	HUN04_21150	fig|2294.7.peg.4134	154.697	1.021	155.718	peg	CP054837_4802677_4804089	4802677	4804089	+	Cobyrinic acid A,C-diamide synthase	gene_name|cobB,locus|HUN04_21150,protein_id|PRJNA634776:HUN04_21150	FIG00138468	idu(1);Cobalamin_synthesis idu(1);Coenzyme_B12_biosynthesis icw(2);Sulfite_reduction-associated_complex_DsrMKJOP_and_co-clustering_genes	atgacaaacagttgggaaaacgtccctggagttgttattgccgggctcaggggtggttctggcaaaacaataatatcccttgggataactgcagcatggaaagctaaaaatataaaggtctcaccatttaaaaaggggcctgattatattgacgccggctggctgtcaaaggcagccggccacccctgctacaacctggacacctatctttgcgagacagaggtggtccgggactcctacctcaaacatacccaaaattttgatatcgcagtggttgaaggtaatcgcggcctatacgacggtattgataccgacgggtccacctccaccgctgaactggccaagctgcttaatctgccggtgctcctggtgctggactgcaccaaaagcacccggacc…	MTNSWENVPGVVIAGLRGGSGKTIISLGITAAWKAKNIKVSPFKKGPDYIDAGWLSKAAGHPCYNLDTYLCETEVVRDSYLKHTQNFDIAVVEGNRGLYDGIDTDGSTSTAELAKLLNLPVLLVLDCTKSTRTMAALLMGCMHFDPEINICGVVLNRVAGKRHELKVRTNIKRFCDIPVFGALPKLKKEDFPERHMGLVTSEEHGFSGKALEDAEVVASKHIDLDGLYQAVRDACDTSNRPIVDTVGPRTEPRTEKRVTIGVVRDSAFQFYYPDNIDALEHLGADIVYISPLAQDTIPDVDAIYMGGGFPETHAAQLAGNNSFRENLKALSRKGLPIYAECGGLIFLGESIELKGRVYPMSGILPVRFGLSRKPQGHGYTEVEVVHENPFYSCGEVLRG…
CP054837	HUN04_21670	fig|2294.7.peg.4238	151.295	4.008	155.303	peg	CP054837_4916831_4917070	4916831	4917070	+	hypothetical protein	locus|HUN04_21670,protein_id|PRJNA634776:HUN04_21670			atggggatttcagactccctgctcgggctggccatttttctggggctcatgttcatcggattcctgtttgtcctgatacgggggaaaatccatggcgaaaaaccgttgaaaaatcatcgcggcccggccgtggaattcccggaatcatcctcccgcgaaaatgatggggggatgaacgctgtcatggaccgggaagcgctactggggggcgatgttaccatggacagcaacgatcattaa	MGISDSLLGLAIFLGLMFIGFLFVLIRGKIHGEKPLKNHRGPAVEFPESSSRENDGGMNAVMDREALLGGDVTMDSNDH
CP054837	HUN04_26445	fig|2294.7.peg.5167	150.478	4.672	155.15	peg	CP054837_5983421_5984398	5983421	5984398	+	TRAP transporter solute receptor, TAXI family precursor	locus|HUN04_26445,protein_id|PRJNA634776:HUN04_26445	FIG00008895	icw(1);TRAP_Transporter_unknown_substrate_9	atgaaaaaactattagttcttggtattgcagcatttttcggtatggttctttttctggggtccgcccctgtacaggccgctgatcagacctttgtcaccatcggcacaggcggcgtcacaggcgtatactaccccaccggcggcgccattgcccgcctggtcaataagggaagaaaagaacacggcattcgctgctccgttgaaagtaccggcggttccgtttacaatttgaataccatcgcagccggcgaactggacatgggcgtcgcccagtcagactggcagtaccatgcgtacaacggcaccagcaaattcgcagacaagggccccaacaaggacctcagagccatattcagcgttcatcccgaacccttcactgttgtcgcaagggccgattct…	MKKLLVLGIAAFFGMVLFLGSAPVQAADQTFVTIGTGGVTGVYYPTGGAIARLVNKGRKEHGIRCSVESTGGSVYNLNTIAAGELDMGVAQSDWQYHAYNGTSKFADKGPNKDLRAIFSVHPEPFTVVARADSGIKNFMDLKGKRVNIGNPGSGQRGTMEVLMGALGWTKADFKLASELKPAEMSKALCDNKIDAYVYTVGHPSGAIKEATTSCDSVLVNVDGPVVDKLVNQYSYYRKATIPGGMYRGTDADINTFGVGATFVSSAKVPANVIYHVVKSVFENFDQFKKLHPAFANLKKEEMVKAGLSAPLHDGAVKYYKEAGLM
CP054837	HUN04_17675	fig|2294.7.peg.3443	151.739	3.19	154.929	peg	CP054837_3978114_3976909	3978114	3976909	-	heterodisulfide reductase, subunit E, putative	gene_name|qmoC,locus|HUN04_17675,protein_id|PRJNA634776:HUN04_17675	FIG00021470	icw(2);Anaerobic_respiratory_reductases	atgagtgctaaatatcttgctcaaccggatctcggtttcatagcagaagttaggggtcttggcggagaaacactgaaaaagtgctaccagtgcgcaacctgttcggtagcctgccccatcgccccggaagacagccccttcccccgcaaggaaatgattgcggcctcctggggtcttaaagacaaactgattgggaatgcagacatctggctctgccaccagtgcggcgactgttccgatctctgccccaggggcgcagccccgggcgacgtgctggctgcggtccgttccgcatccatcaccgaatacgcaacccccaaacccctggcaaaggcggtgaatgatcccaagaaactgcccctgctcatcggtattcctggcctctggttcgccctgctg…	MSAKYLAQPDLGFIAEVRGLGGETLKKCYQCATCSVACPIAPEDSPFPRKEMIAASWGLKDKLIGNADIWLCHQCGDCSDLCPRGAAPGDVLAAVRSASITEYATPKPLAKAVNDPKKLPLLIGIPGLWFALLAFITMNFGGTMEKIFHALFGDALGGRLHWSHAHEGAEHVISHASFVSTWFVDMTFVPTAIFATVIFFLALKRFIADIHNNAVLEGKTDKAQMDYKALGQSVLNILPTVFKHEKFNECEANKDRATPHMMVLYSFIGLFIVTAVCGSMLYLGNYAGPYPQLNPIKWLANISGVALVIGSAMMIKNRLNNKDQVTAYKDWFILGVVFTLGLSGMLTEMARLAHMEWTAYFFYWIHLIAIFNLFAFLPFSKMAHLVYRTVAMAYADYGN…
CP054837	HUN04_17150	fig|2294.7.peg.3342	154.757	0	154.757	peg	CP054837_3857726_3858028	3857726	3858028	+	hypothetical protein	locus|HUN04_17150,protein_id|PRJNA634776:HUN04_17150			atgagacaatatatcgctggaatcatttttgtactcatcgtcggtgcagggatggttcgggccgacgaaatcgttctggaaaacgggaacattttttcgggcaatgtcctggcgctgaccgaagatacggtgtccatcctggtcgacggaaagagtatcatcattgagagagatgatgttcatgccgtatttttaggggaacaaacccctttttcatccaaggggtatccgggcttgaatgcagggaagcatgatggggaacaacaaagccgcggcacagatcaaaaaatcgttgaaaattag	MRQYIAGIIFVLIVGAGMVRADEIVLENGNIFSGNVLALTEDTVSILVDGKSIIIERDDVHAVFLGEQTPFSSKGYPGLNAGKHDGEQQSRGTDQKIVEN
CP054837	HUN04_06800	fig|2294.7.peg.1319	152.63	2.049	154.679	peg	CP054837_1478115_1479053	1478115	1479053	+	rRNA small subunit methyltransferase H	gene_name|rsmH,locus|HUN04_06800,protein_id|PRJNA634776:HUN04_06800	FIG00000172	icw(1);Bacterial_Cell_Division icw(2);16S_rRNA_modification_within_P_site_of_ribosome	atggaatttgaacatacttcggtgttgccccaagaggtgcatgaataccagaatctgaaaccaggggacatctgcgtggactgtacgctcggcggcgcaggccatgccctttcaaccgtcagggccatccgcccggacggcatgctcatcggcattgaccaggacagcgatgccatagccaatgccaaagaaaaactatcttcctttcaggacaatgtcaggctgtttcatcgaaacttcagcgacctgcccctgatccttgccgaatccggcatcacaggggtaaacagcattctccttgacctgggcttttcactcaaccagttgacacgaagcaaacggggcttttcctttcaaaaggatgagcccctggatatgcggatggatacccgaaatcca…	MEFEHTSVLPQEVHEYQNLKPGDICVDCTLGGAGHALSTVRAIRPDGMLIGIDQDSDAIANAKEKLSSFQDNVRLFHRNFSDLPLILAESGITGVNSILLDLGFSLNQLTRSKRGFSFQKDEPLDMRMDTRNPLTAHEVVNTYTQTQLADLIFKYGEERFSRRIAAAIVKARAQSPVRTSGELAQLVAKAVPAKSAAKQKIHPATRTFQALRIEVNRELERLEAFMEQVPAMLVQGGRISIISFHSLEDRIVKQRLRSFEKGCTCPRELPQCLCGFVPSMKSVTRKPIIASPEEIAANPMARSAKLRVAQKL
CP054837	HUN04_09010	fig|2294.7.peg.1750	137.67	16.756	154.426	peg	CP054837_1956091_1956621	1956091	1956621	+	Universal stress protein family	locus|HUN04_09010,protein_id|PRJNA634776:HUN04_09010			atgatccgcaaaaccgaacgaatcctgtttgcatccgatttatccacagacatgaaagaggtatttgaacgtgccgcctcattttcagcctattcaggggctgaaatcatcgtcctccacgtcatggaggaagccagcaaaagttctgagaaactggtgcgcatggcatttggcgaagccctgtatcaaaacattaaaagcgaccacaaagccggggccaggaatctgcttacaggtaaaaacgtagacgccctccgcatccgccaggccattgcaggttttcttgcagacagcggcggcgaagcaccggaaatggatgaaaaatcccccattgccaagatcctggtgaccgaaagtccctccattgctgcagatatcgtacagaccgccgttgaagag…	MIRKTERILFASDLSTDMKEVFERAASFSAYSGAEIIVLHVMEEASKSSEKLVRMAFGEALYQNIKSDHKAGARNLLTGKNVDALRIRQAIAGFLADSGGEAPEMDEKSPIAKILVTESPSIAADIVQTAVEEDCDAIVMGCKQQGLLAEAMGDNVVRKVLKRTSVPVVVVPLGKR
[truncated: 4,817 more rows]

## Sheet: Suppl. Data 3B Metatranscript
Supplementary Data 3: Metatranscriptomics of Sym_BUSS2
contig_id	locus_tag	feature_id	RPKM sense	RPKM antisense	RPKM total	type	location	start	stop	strand	function	aliases	figfam	evidence_codes	nucleotide_sequence	aa_sequence
[truncated: 3,840 more rows]
