# Supplementary material for: A unique symbiosome in an anaerobic single-celled eukaryote
Source: Nat Commun. 2024 Nov 9;15:9726. doi: 10.1038/s41467-024-54102-7 (PMC11550330; doi:10.1038/s41467-024-54102-7)
Supplement: Supplementary file 8 — Supplementary Data 4 [file 41467_2024_54102_MOESM8_ESM.xlsx]

## Sheet: Suppl. Data 4 contents
	Supplementary Data contents
	4A	Global PANTHER (PTHR) families count by taxon
	4B	Homologous proteins by PANTHER (PTHR) family and taxon
	4C	Homologous proteins counts by PANTHER (PTHR) family and taxon
	4D	Taxon-specific homologous proteins by PANTHER (PTHR) family
	4E	Anaeramoeba-specific homologous proteins by PANTHER (PTHR) family
	4F	Relative contractions and expansions among different groups
	4G	Log2 fold change (log2 FC) by PANTHER (PTHR) family for Anaeramoeba with respect to other Eukaryotes
	4H	Log2 fold change (log2FC) by PANTHER (PTHR) family for A. flamelloides relative to A. ignava
	4I	Top 50 family expansions in Anaeramoeba respect to other eukaryotes-group
	4J	Validated orthologous ribosomal proteins accessions by taxon
	4K	Counts of validated orthologous Ribosomal proteins by taxon
	4L	Orthologous assignments for DNA replication, repair and Meiosis systems

## Sheet: Suppl. Data 4A
Supplementary Data 4A Global PANTHER (PTHR) families count by taxon
	Anaeramoeba			Parabasalida	Oxymonada	Fornicata					Discoba	Amorphea
Description	A. flamelloides BUSSELTON2	A. flamelloides SCHOONER1	A. ignava BMAN	T. vaginalis	M. exilis	C. frisia	C. membranifera	K. bialata	G. intestinalis WB	S. salmonicida	N. gruberi	D. discoideum	All taxa
Proteome size	29791	29853	14817	94255	16780	5695	8300	17389	5901	8354	15711	12739	259585
Classified proteins	25297	25398	12578	39744	9796	4179	5565	8011	3402	3644	11056	10324	158994
Unclassified proteins	4494	4455	2239	54511	6984	1516	2735	9378	2499	4710	4655	2415	100591
PTHR families	3407	3392	3116	2938	2614	2141	2485	2546	1581	1557	4086	4012	7075
PTHR Taxon-specific families	67	74	107	225	125	54	60	111	26	34	446	477	1806

## Sheet: Suppl. Data 4B
Supplementary Data 4B Homologous proteins by PANTHER (PTHR) family and taxon. Note: These results correspond to direct HMM searches that have not been validated with orthologous searches. Note: accessions for some taxa have been prefixed as follows: Cmem, Kbia, Ngru and DICDI
Entry	Family	Family name	A. flamelloides BUSSELTON2	A. flamelloides SCHOONER1	A. ignava BMAN	T. vaginalis	M. exilis	C. frisia	C. membranifera	K. bialata	G. intestinalis WB	S. salmonicida	N. gruberi	D. discoideum
1	PTHR10000	PHOSPHOSERINE PHOSPHATASE					MONOS_13601 MONOS_5714 MONOS_8876							DICDI_Q86KT5
2	PTHR10003	SUPEROXIDE DISMUTASE CU-ZN -RELATED											Ngru_XP_002676674.1	DICDI_Q54F73 DICDI_Q54G70 DICDI_Q54RN1 DICDI_Q54RQ1 DICDI_Q54TU5 DICDI_Q54TW8 DICDI_Q55GQ5
3	PTHR10004	UNCHARACTERIZED							Cmem_J8273_0239
4	PTHR10005	SKI ONCOGENE-RELATED	M0812_28097	M0813_27618
5	PTHR10009	PROTEIN YELLOW-RELATED	M0812_16294 M0812_22653	M0813_10268 M0813_17545	M0811_10070					Kbia_g9385.t1			Ngru_XP_002681591.1	DICDI_Q1ZXH1
6	PTHR10010	SOLUTE CARRIER FAMILY 34 SODIUM PHOSPHATE , MEMBER 2-RELATED								Kbia_g12547.t1 Kbia_g17268.t1 Kbia_g7160.t1 Kbia_g7917.t1 Kbia_g8609.t1 Kbia_g9555.t1
7	PTHR10012	SERINE/THREONINE-PROTEIN PHOSPHATASE 2A REGULATORY SUBUNIT B	M0812_16064 M0812_14953 M0812_19250 M0812_22441 M0812_25816 M0812_03981	M0813_18040 M0813_21426 M0813_06091 M0813_06897 M0813_07546 M0813_09962	M0811_09907	TVAG_216210	MONOS_638	Cfrisia_4617	Cmem_J8273_4677 Cmem_J8273_6191	Kbia_g6677.t1	GL50803_10612	SS50377_12252	Ngru_XP_002675269.1	DICDI_Q54WH6 DICDI_Q55CJ3
8	PTHR10013	GENERAL VESICULAR TRANSPORT FACTOR P115	M0812_21385 M0812_21457 M0812_22304 M0812_00538 M0812_07953 M0812_09672	M0813_11635 M0813_11636 M0813_15867 M0813_16298 M0813_17598 M0813_23284 M0813_06492	M0811_03846 M0811_05123		MONOS_4783	Cfrisia_2966	Cmem_J8273_2344 Cmem_J8273_3285	Kbia_g2088.t1 Kbia_g2306.t1			Ngru_XP_002676874.1	DICDI_Q553R1
9	PTHR10015	HEAT SHOCK TRANSCRIPTION FACTOR	M0812_07711	M0813_26924										DICDI_Q54UC1
10	PTHR10019	SNF5	M0812_12662 M0812_15055 M0812_01794 M0812_19040 M0812_24770 M0812_26191 M0812_26606 M0812_28632 M0812_08332	M0813_10477 M0813_13464 M0813_14803 M0813_17927 M0813_19151 M0813_20081 M0813_23178 M0813_04256 M0813_00466 M0813_05121 M0813_08384 M0813_08965	M0811_14072 M0811_14308 M0811_02689	TVAG_304290		Cfrisia_4042	Cmem_J8273_6834	Kbia_g2845.t1 Kbia_g7331.t1			Ngru_XP_002680698.1 Ngru_XP_002682970.1	DICDI_Q54F24 DICDI_Q54GB0 DICDI_Q54I14 DICDI_Q54Q45 DICDI_Q54S75 DICDI_Q54WV6 DICDI_Q553J7 DICDI_Q559I7 DICDI_Q55G56 DICDI_Q86AH3 DICDI_Q86HS5 DICDI_Q86KD2
11	PTHR10024	SYNAPTOTAGMIN	M0812_12155	M0813_16384 M0813_16830					Cmem_J8273_1756 Cmem_J8273_1860
12	PTHR10026	CYCLIN	M0812_13876 M0812_14230 M0812_15394 M0812_17421 M0812_01907 M0812_20345 M0812_21199 M0812_02127 M0812_21728 M0812_21916 M0812_26619 M0812_04497 M0812_00750 M0812_09344	M0813_12154 M0813_02046 M0813_02230 M0813_17947 M0813_19040 M0813_22203 M0813_23403 M0813_29090 M0813_29552 M0813_03597 M0813_04197 M0813_04508 M0813_05109 M0813_05800 M0813_09616	M0811_11110 M0811_13329 M0811_14742 M0811_02466 M0811_04774 M0811_06516	TVAG_035220 TVAG_040430 TVAG_042590 TVAG_062000 TVAG_110640 TVAG_139390 TVAG_144020 TVAG_149510 TVAG_198650 TVAG_211220 TVAG_300300 TVAG_353590 TVAG_401360 TVAG_405410	MONOS_2767 MONOS_4178 MONOS_5646 MONOS_9311 MONOS_9700	Cfrisia_4564	Cmem_J8273_0701 Cmem_J8273_2513 Cmem_J8273_2523 Cmem_J8273_5437 Cmem_J8273_7015	Kbia_g8770.t1	GL50803_16445		Ngru_XP_002674344.1 Ngru_XP_002680911.1 Ngru_XP_002682418.1 Ngru_XP_002683294.1	DICDI_Q54LJ0 DICDI_Q54N22 DICDI_Q54NW2 DICDI_Q55F19 DICDI_Q86KE7
13	PTHR10027	CALCIUM-ACTIVATED POTASSIUM CHANNEL ALPHA CHAIN	M0812_10185 M0812_11640 M0812_13417 M0812_01673 M0812_01674 M0812_18957 M0812_18957 M0812_19174 M0812_22259 M0812_23659 M0812_24516 M0812_25480 M0812_25885 M0812_26321 M0812_00310 M0812_03230 M0812_03547 M0812_03680 M0812_08726	M0813_10707 M0813_13798 M0813_01476 M0813_15006 M0813_01764 M0813_16828 M0813_19231 M0813_24652 M0813_03161 M0813_00356 M0813_04098 M0813_06025 M0813_06282 M0813_06444 M0813_06824 M0813_08174 M0813_09825	M0811_13177 M0811_01567 M0811_00164 M0811_01845 M0811_03097 M0811_03542 M0811_08422 M0811_09325			Cfrisia_5648 Cfrisia_943	Cmem_J8273_1055 Cmem_J8273_2701 Cmem_J8273_5673	Kbia_g8004.t1 Kbia_g9414.t1	GL50803_101194	SS50377_16713 SS50377_17734 SS50377_18757	Ngru_XP_002669758.1 Ngru_XP_002675273.1 Ngru_XP_002682320.1 Ngru_XP_002682321.1 Ngru_XP_002682322.1 Ngru_XP_002682939.1	DICDI_Q54SN1 DICDI_Q54SN2 DICDI_Q55CU6 DICDI_Q86I16
14	PTHR10029	ACYLPHOSPHATASE				TVAG_054590				Kbia_g2740.t1 Kbia_g4237.t1 Kbia_g5906.t1	GL50803_7871	SS50377_14383
15	PTHR10030	ALPHA-L-FUCOSIDASE				TVAG_064890 TVAG_443530								DICDI_P10901 DICDI_Q551C1
16	PTHR10031	ATP SYNTHASE LIPID-BINDING PROTEIN, MITOCHONDRIAL												DICDI_Q37315
17	PTHR10032	ZINC FINGER PROTEIN WITH KRAB AND SCAN DOMAINS			M0811_01101
18	PTHR10033	CALSEQUESTRIN				TVAG_346510	MONOS_9402							DICDI_Q553A5
19	PTHR10036	CD59 GLYCOPROTEIN											Ngru_XP_002673501.1
20	PTHR10037	VOLTAGE-GATED CATION CHANNEL CALCIUM AND SODIUM				TVAG_014040 TVAG_040020	MONOS_4730 MONOS_6939 MONOS_7438	Cfrisia_3610 Cfrisia_4300					Ngru_XP_002671443.1 Ngru_XP_002680875.1
21	PTHR10044	INHIBITOR OF APOPTOSIS	M0812_28210	M0813_23947	M0811_02372
22	PTHR10048	PHOSPHATIDYLINOSITOL KINASE	M0812_00104 M0812_10886 M0812_12238 M0812_14448 M0812_15102 M0812_16779 M0812_22510 M0812_25452 M0812_27223 M0812_28315 M0812_28386 M0812_02867 M0812_03099 M0812_04388 M0812_00527 M0812_08691 M0812_09979	M0813_11732 M0813_13390 M0813_17659 M0813_20385 M0813_21278 M0813_21986 M0813_23162 M0813_23514 M0813_25468 M0813_25469 M0813_28344 M0813_28528 M0813_29818 M0813_04737 M0813_05384 M0813_06308 M0813_07376 M0813_07869 M0813_09889	M0811_10226 M0811_10767 M0811_01482 M0811_02596 M0811_02645 M0811_03454 M0811_00396 M0811_05525 M0811_05526 M0811_08024 M0811_09794 M0811_09866	TVAG_006610 TVAG_045170 TVAG_046650 TVAG_083340 TVAG_101460 TVAG_140500 TVAG_161620 TVAG_236630 TVAG_247270 TVAG_284350 TVAG_332500 TVAG_344900 TVAG_393100	MONOS_13103 MONOS_13172 MONOS_1559 MONOS_15726 MONOS_15976 MONOS_2281 MONOS_2681 MONOS_8280 MONOS_863 MONOS_9347	Cfrisia_2690 Cfrisia_4718 Cfrisia_5300	Cmem_J8273_2158 Cmem_J8273_5681 Cmem_J8273_6064	Kbia_g2822.t1 Kbia_g4067.t1 Kbia_g4624.t1 Kbia_g6920.t1	GL50803_14855 GL50803_16558 GL50803_17406	SS50377_11298 SS50377_14978 SS50377_16218	Ngru_XP_002668321.1 Ngru_XP_002668671.1 Ngru_XP_002669440.1 Ngru_XP_002670188.1 Ngru_XP_002670233.1 Ngru_XP_002670346.1 Ngru_XP_002671748.1 Ngru_XP_002673050.1 Ngru_XP_002673067.1 Ngru_XP_002673689.1 Ngru_XP_002677255.1 Ngru_XP_002678075.1 Ngru_XP_002680329.1 Ngru_XP_002681327.1 Ngru_XP_002682091.1 Ngru_XP_002682656.1	DICDI_P54673 DICDI_P54674 DICDI_P54675 DICDI_P54676 DICDI_P54677 DICDI_Q54F55 DICDI_Q54LR9 DICDI_Q54S78 DICDI_Q54UU9 DICDI_Q54ZN9 DICDI_Q55FX5
23	PTHR10050	DOLICHYL-PHOSPHATE-MANNOSE--PROTEIN MANNOSYLTRANSFERASE	M0812_13778 M0812_01499 M0812_15787 M0812_21282 M0812_22115 M0812_23254 M0812_02555 M0812_00351 M0812_04871 M0812_05379 M0812_05744 M0812_07358	M0813_13038 M0813_19861 M0813_23665 M0813_24294 M0813_27263 M0813_28047 M0813_28287 M0813_28917 M0813_04600 M0813_08734 M0813_08772 M0813_09176	M0811_11389 M0811_14267 M0811_04095 M0811_05643 M0811_07793	TVAG_003860 TVAG_017390 TVAG_028300 TVAG_046370 TVAG_058800 TVAG_067810 TVAG_070510 TVAG_083170 TVAG_106530 TVAG_110060 TVAG_117070 TVAG_118130 TVAG_172000 TVAG_176450 TVAG_199200 TVAG_222470 TVAG_288890 TVAG_290100 TVAG_300140 TVAG_303190 TVAG_315790 TVAG_350470 TVAG_364920 TVAG_365830 TVAG_393940 TVAG_463760 TVAG_479580 TVAG_485590 TVAG_487610 TVAG_488640 TVAG_494260 TVAG_497070 TVAG_533920
24	PTHR10052	60S RIBOSOMAL PROTEIN L18A	M0812_10866 M0812_01399 M0812_14113 M0812_01409 M0812_15719 M0812_15711 M0812_14962 M0812_14954 M0812_22024 M0812_22037 M0812_25082 M0812_26316 M0812_28333 M0812_29138 M0812_03983 M0812_03995 M0812_04252 M0812_05674 M0812_05685 M0812_05779 M0812_07287 M0812_00870 M0812_00088 M0812_10000	M0813_11548 M0813_11556 M0813_12968 M0813_12978 M0813_13073 M0813_15060 M0813_15214 M0813_01933 M0813_01945 M0813_17382 M0813_21416 M0813_21425 M0813_25006 M0813_27741 M0813_27751 M0813_28254 M0813_03713 M0813_04093 M0813_07097 M0813_07394 M0813_07548 M0813_07560 M0813_07816 M0813_09356	M0811_05344	TVAG_061890 TVAG_263760 TVAG_347250 TVAG_416010	MONOS_1076 MONOS_1319 MONOS_261	Cfrisia_2855	Cmem_J8273_5833 Cmem_J8273_7717	Kbia_g6721.t1	GL50803_16387	SS50377_11525 SS50377_11529 SS50377_11538	Ngru_XP_002676107.1	DICDI_Q54MK8
25	PTHR10055	TRYPTOPHANYL-TRNA SYNTHETASE	M0812_20067 M0812_26887	M0813_13660 M0813_02645	M0811_00259	TVAG_104060 TVAG_296770	MONOS_7898	Cfrisia_1499 Cfrisia_1673 Cfrisia_3917 Cfrisia_5607	Cmem_J8273_0773 Cmem_J8273_2112 Cmem_J8273_3724	Kbia_g13657.t1 Kbia_g16954.t1 Kbia_g17221.t1 Kbia_g7408.t1	GL50803_3032	SS50377_13559 SS50377_fx078	Ngru_XP_002682405.1	DICDI_Q55DZ8
26	PTHR10057	PERIPHERAL-TYPE BENZODIAZEPINE RECEPTOR			M0811_14647				Cmem_J8273_1008 Cmem_J8273_4988				Ngru_XP_002683427.1
27	PTHR10058	MACROPHAGE COLONY STIMULATING FACTOR					MONOS_14905
28	PTHR10060	TATD FAMILY DEOXYRIBONUCLEASE			M0811_04406			Cfrisia_3785	Cmem_J8273_1971	Kbia_g4542.t1	GL50803_95789	SS50377_18301	Ngru_XP_002675199.1	DICDI_Q54KD6 DICDI_Q54SD3 DICDI_Q55DK1
29	PTHR10061	S-FORMYLGLUTATHIONE HYDROLASE											Ngru_XP_002682716.1	DICDI_Q54RL8
30	PTHR10063	TUBERIN	M0812_11375 M0812_12354 M0812_12481 M0812_13427 M0812_13675 M0812_14216 M0812_16229 M0812_15116 M0812_15022 M0812_17004 M0812_17580 M0812_18088 M0812_18681 M0812_19226 M0812_20768 M0812_20951 M0812_21112 M0812_21435 M0812_21875 M0812_22599 M0812_23664 M0812_23721 M0812_23722 M0812_23842 M0812_24103 M0812_24834 M0812_26067 M0812_27050 M0812_27849 M0812_27982 M0812_27994 M0812_27995 M0812_28535 M08…	M0813_10553 M0813_10638 M0813_12267 M0813_12551 M0813_01283 M0813_12938 M0813_13919 M0813_14485 M0813_15242 M0813_01704 M0813_01759 M0813_00207 M0813_16319 M0813_02086 M0813_16969 M0813_17491 M0813_18815 M0813_19085 M0813_20609 M0813_20659 M0813_21263 M0813_21356 M0813_22557 M0813_22756 M0813_02855 M0813_24385 M0813_24643 M0813_25725 M0813_26111 M0813_03085 M0813_27363 M0813_27498 M0813_27509 M08…	M0811_13788 M0811_02061 M0811_02891 M0811_05335 M0811_09076	TVAG_006950 TVAG_030570 TVAG_071410 TVAG_147510 TVAG_172960 TVAG_196720 TVAG_219750 TVAG_224260 TVAG_224700 TVAG_225080 TVAG_248680 TVAG_337630 TVAG_440920 TVAG_446630 TVAG_477240 TVAG_495560	MONOS_4183			Kbia_g7886.t1 Kbia_g7916.t1			Ngru_XP_002670866.1	DICDI_Q54P30 DICDI_Q54VB2
31	PTHR10064	60S RIBOSOMAL PROTEIN L22	M0812_11563 M0812_12031 M0812_13008 M0812_13666 M0812_13671 M0812_16244 M0812_15560 M0812_15126 M0812_18867 M0812_21472 M0812_21870 M0812_22609 M0812_22902 M0812_22905 M0812_02721 M0812_02736 M0812_27807 M0812_27810 M0812_29498 M0812_29502 M0812_05026	M0813_10372 M0813_10642 M0813_10647 M0813_11621 M0813_11810 M0813_11813 M0813_12869 M0813_01566 M0813_02090 M0813_17502 M0813_20422 M0813_20611 M0813_21251 M0813_27323 M0813_27326 M0813_04856 M0813_05408 M0813_05727 M0813_09765 M0813_09769	M0811_02554	TVAG_057020 TVAG_121380 TVAG_140190 TVAG_190130 TVAG_225760	MONOS_2446 MONOS_6761 MONOS_923	Cfrisia_258	Cmem_J8273_3683 Cmem_J8273_4030 Cmem_J8273_4215	Kbia_g439.t1	GL50803_16044	SS50377_13812	Ngru_XP_002681040.1	DICDI_Q54GK6 DICDI_Q54JE3
32	PTHR10066	BETA-GLUCURONIDASE											Ngru_XP_002678906.1
33	PTHR10067	PHOSPHATIDYLSERINE DECARBOXYLASE	M0812_13802 M0812_02114 M0812_21259 M0812_26239 M0812_29218 M0812_09430	M0813_24267 M0813_03240 M0813_04018 M0813_04576 M0813_05808 M0813_09431	M0811_02528		MONOS_3489 MONOS_7879	Cfrisia_2266 Cfrisia_26	Cmem_J8273_0523	Kbia_g528.t1	GL50803_16495	SS50377_12786	Ngru_XP_002676866.1	DICDI_C7FZZ8 DICDI_C7FZZ9 DICDI_Q54CR2 DICDI_Q54SN5
34	PTHR10068	BONE MARROW PROTEOGLYCAN	M0812_12487 M0812_12840 M0812_09908	M0813_13246 M0813_16067 M0813_16290 M0813_22564 M0813_25546 M0813_29261 M0813_06787 M0813_00070	M0811_12098 M0811_13547 M0811_09566	TVAG_031940	MONOS_10269 MONOS_14134 MONOS_15032			Kbia_g6852.t1			Ngru_XP_002672706.1 Ngru_XP_002677860.1	DICDI_Q54XU4
35	PTHR10071	TRANSCRIPTION FACTOR GATA FAMILY MEMBER	M0812_17344 M0812_23872 M0812_26204 M0812_26723 M0812_29273 M0812_03161 M0812_04657 M0812_07706	M0813_13867 M0813_02488 M0813_23972 M0813_25695 M0813_26724 M0813_26929 M0813_27937 M0813_28575 M0813_03981 M0813_05670 M0813_00830	M0811_10858 M0811_11680 M0811_11798 M0811_13308 M0811_13539 M0811_14124 M0811_01525 M0811_00240 M0811_02663 M0811_04428 M0811_05289 M0811_05611 M0811_00607 M0811_08268									DICDI_Q54GU4
36	PTHR10072	IRON-SULFUR CLUSTER ASSEMBLY PROTEIN			M0811_12025								Ngru_XP_002675840.1	DICDI_Q54VS1
37	PTHR10073	DNA MISMATCH REPAIR PROTEIN MLH, PMS, MUTL	M0812_16796 M0812_21452 M0812_24718 M0812_28484 M0812_04779 M0812_05529 M0812_05843 M0812_07465 M0812_09085 M0812_00928	M0813_11641 M0813_12192 M0813_13138 M0813_19706 M0813_25065 M0813_26838 M0813_27164 M0813_03407 M0813_29799 M0813_08437	M0811_12238 M0811_13977 M0811_03471 M0811_05020	TVAG_005070 TVAG_052060 TVAG_128050 TVAG_226330 TVAG_302400 TVAG_352610 TVAG_364540	MONOS_10220 MONOS_11411 MONOS_16762 MONOS_4473 MONOS_9139	Cfrisia_1626 Cfrisia_4637	Cmem_J8273_1054 Cmem_J8273_1770 Cmem_J8273_7677	Kbia_g1661.t1 Kbia_g2417.t1 Kbia_g2943.t1 Kbia_g3235.t1 Kbia_g5715.t1 Kbia_g6233.t1 Kbia_g8179.t1	GL50803_14195 GL50803_16149 GL50803_33083	SS50377_11156 SS50377_12301	Ngru_XP_002669775.1 Ngru_XP_002671871.1 Ngru_XP_002672360.1 Ngru_XP_002674232.1	DICDI_Q54KD8 DICDI_Q54QA0 DICDI_Q54QI0
38	PTHR10075	BASIGIN RELATED								Kbia_g15566.t1
39	PTHR10082	INTEGRIN BETA SUBUNIT											Ngru_XP_002668154.1
40	PTHR10083	KUNITZ-TYPE PROTEASE INHIBITOR-RELATED					MONOS_10449 MONOS_15973 MONOS_3076 MONOS_4244 MONOS_5218 MONOS_7205 MONOS_832
41	PTHR10088	GLUCOKINASE REGULATORY PROTEIN	M0812_26271	M0813_04048	M0811_00029			Cfrisia_4984		Kbia_g514.t1			Ngru_XP_002681668.1	DICDI_Q55EQ6
42	PTHR10091	ALDOSE-1-EPIMERASE	M0812_20618	M0813_26003		TVAG_123260		Cfrisia_4776		Kbia_g3290.t1		SS50377_11925 SS50377_11927 SS50377_14390
43	PTHR10093	IRON-SULFUR CLUSTER ASSEMBLY ENZYME NIFU HOMOLOG	M0812_11552 M0812_13612 M0812_22017 M0812_29563 M0812_04373	M0813_01952 M0813_02691 M0813_23546 M0813_05479 M0813_09704	M0811_00656	TVAG_432650		Cfrisia_3991	Cmem_J8273_3696 Cmem_J8273_4603	Kbia_g6006.t1	GL50803_15196	SS50377_11862	Ngru_XP_002678934.1	DICDI_Q54RP2
44	PTHR10094	STEROL CARRIER PROTEIN 2 SCP-2 FAMILY PROTEIN	M0812_12706 M0812_23634 M0812_00297 M0812_06874	M0813_15023 M0813_04296 M0813_00743 M0813_07726	M0811_01694									DICDI_Q54PA2
45	PTHR10098	RAPSYN-RELATED	M0812_25614 M0812_25942 M0812_08057 M0812_08143	M0813_11872 M0813_13731 M0813_17140 M0813_18628 M0813_28072 M0813_05962		TVAG_040750	MONOS_210	Cfrisia_1854 Cfrisia_3838	Cmem_J8273_8626	Kbia_g5444.t1	GL50803_16226 GL50803_21971 GL50803_7639	SS50377_14054	Ngru_XP_002676971.1 Ngru_XP_002677224.1 Ngru_XP_002683045.1
46	PTHR10099	PHOSPHORIBOSYLFORMYLGLYCINAMIDINE SYNTHASE												DICDI_Q54JC8
47	PTHR10102	DNA-DIRECTED RNA POLYMERASE, MITOCHONDRIAL											Ngru_XP_002670922.1	DICDI_Q95NZ8
48	PTHR10104	STATHMIN					MONOS_1586 MONOS_8191
49	PTHR10110	SODIUM/HYDROGEN EXCHANGER	M0812_10690 M0812_11065 M0812_11273 M0812_00127 M0812_16523 M0812_18553 M0812_20958 M0812_21495 M0812_21825 M0812_25070 M0812_26313 M0812_27105 M0812_27268 M0812_27464 M0812_28293 M0812_28351 M0812_29141 M0812_04558 M0812_00068 M0812_07061 M0812_07171 M0812_08290	M0813_01094 M0813_10964 M0813_14220 M0813_00163 M0813_00200 M0813_16604 M0813_02133 M0813_20006 M0813_20292 M0813_20479 M0813_22806 M0813_23183 M0813_23346 M0813_02958 M0813_28241 M0813_04091 M0813_04386 M0813_07350 M0813_07415 M0813_07835 M0813_08661 M0813_09359	M0811_14418 M0811_14421 M0811_01897 M0811_06860 M0811_06861 M0811_06862 M0811_07201			Cfrisia_1918 Cfrisia_2640 Cfrisia_4250 Cfrisia_4297 Cfrisia_5321 Cfrisia_622	Cmem_J8273_0424 Cmem_J8273_2872 Cmem_J8273_3589 Cmem_J8273_3652 Cmem_J8273_5424	Kbia_g116.t1 Kbia_g2492.t1 Kbia_g4229.t1 Kbia_g4680.t1	GL50803_102647	SS50377_14394 SS50377_15529	Ngru_XP_002675114.1 Ngru_XP_002681778.1	DICDI_Q54TB5 DICDI_Q552S0
50	PTHR10113	PEPTIDE CHAIN RELEASE FACTOR SUBUNIT 1	M0812_14217 M0812_27219 M0812_04493 M0812_07238 M0812_07543 M0812_00761	M0813_13387 M0813_17206 M0813_22214 M0813_23407 M0813_27092 M0813_03614	M0811_10684 M0811_14503	TVAG_020030	MONOS_10422 MONOS_2453	Cfrisia_1330 Cfrisia_2454 Cfrisia_5374	Cmem_J8273_3728 Cmem_J8273_6520	Kbia_g7528.t1 Kbia_g9684.t1	GL50803_17190	SS50377_14620	Ngru_XP_002681657.1 Ngru_XP_002682100.1	DICDI_Q9BMX0
51	PTHR10114	60S RIBOSOMAL PROTEIN L36	M0812_15036 M0812_14947 M0812_19347 M0812_01935 M0812_00197 M0812_21362 M0812_23323 M0812_25564 M0812_25643 M0812_28137 M0812_28241 M0812_28358 M0812_00317 M0812_03348 M0812_03974 M0812_00057 M0812_06914 M0812_08825 M0812_09149	M0813_12477 M0813_13764 M0813_14999 M0813_15260 M0813_17027 M0813_21342 M0813_21432 M0813_21612 M0813_22768 M0813_23237 M0813_27664 M0813_28087 M0813_28986 M0813_29419 M0813_07069 M0813_07425 M0813_07539 M0813_07843 M0813_08075	M0811_03556	TVAG_020530 TVAG_027320 TVAG_042520 TVAG_207430 TVAG_357930 TVAG_433250	MONOS_4487 MONOS_4805	Cfrisia_2648	Cmem_J8273_4540 Cmem_J8273_5709	Kbia_g8892.t1	GL50803_16114	SS50377_13794	Ngru_XP_002675984.1	DICDI_Q55AQ9
52	PTHR10120	CAAX PRENYL PROTEASE 1	M0812_11607 M0812_18926	M0813_01507 M0813_19262		TVAG_024200 TVAG_077490 TVAG_088030 TVAG_122760 TVAG_195800 TVAG_259920 TVAG_342990 TVAG_354770 TVAG_381360	MONOS_2561	Cfrisia_1437	Cmem_J8273_3198	Kbia_g11828.t1			Ngru_XP_002671290.1	DICDI_Q54FH7 DICDI_Q54M80 DICDI_Q55C18
53	PTHR10121	COATOMER SUBUNIT DELTA	M0812_01398 M0812_15709 M0812_22023 M0812_23518 M0812_05686	M0813_11546 M0813_12979 M0813_14142 M0813_01946 M0813_27752	M0811_09940	TVAG_214630 TVAG_260660	MONOS_7680	Cfrisia_2745 Cfrisia_3189	Cmem_J8273_1946	Kbia_g11476.t1 Kbia_g15839.t1	GL50803_6170		Ngru_XP_002679463.1	DICDI_Q55EZ6
54	PTHR10122	CYTOCHROME C OXIDASE SUBUNIT 5B, MITOCHONDRIAL											Ngru_XP_002677149.1	DICDI_P29505
55	PTHR10125	P2X PURINOCEPTOR												DICDI_Q54J33 DICDI_Q54JH4 DICDI_Q553Y0 DICDI_Q553Y1 DICDI_Q86JM7
56	PTHR10126	TATA-BOX BINDING PROTEIN	M0812_11826 M0812_13174 M0812_08301	M0813_19566 M0813_20018 M0813_28487	M0811_06502	TVAG_285070 TVAG_291560	MONOS_1098 MONOS_15940	Cfrisia_1685 Cfrisia_5471	Cmem_J8273_0442 Cmem_J8273_0855 Cmem_J8273_4560	Kbia_g3187.t1 Kbia_g325.t1	GL50803_1721		Ngru_XP_002679931.1	DICDI_P26355
57	PTHR10129	TRANSCRIPTION FACTOR MAF	M0812_27401	M0813_28636
58	PTHR10130	PEROXISOMAL TARGETING SIGNAL 1 RECEPTOR PEX5											Ngru_XP_002680807.1	DICDI_Q54MD1
59	PTHR10131	TNF RECEPTOR ASSOCIATED FACTOR	M0812_10737 M0812_01072 M0812_13074 M0812_14373 M0812_16971 M0812_21097 M0812_23591 M0812_25337 M0812_03633 M0812_05346 M0812_00594 M0812_08583	M0813_13884 M0813_01828 M0813_19453 M0813_02400 M0813_22052 M0813_23122 M0813_24712 M0813_28164 M0813_28420 M0813_04923 M0813_06393 M0813_06664 M0813_07508	M0811_01310 M0811_03311 M0811_00422			Cfrisia_2234 Cfrisia_5262 Cfrisia_5466	Cmem_J8273_6224	Kbia_g4348.t1 Kbia_g5783.t1 Kbia_g6072.t1 Kbia_g7681.t1		SS50377_18383	Ngru_XP_002681238.1	DICDI_P11467 DICDI_Q1ZXR0 DICDI_Q54C11 DICDI_Q54F79 DICDI_Q54FB2 DICDI_Q54FB9 DICDI_Q54FC5 DICDI_Q54FC9 DICDI_Q54FD3 DICDI_Q54FD4 DICDI_Q54FD5 DICDI_Q54FG0 DICDI_Q54IP3 DICDI_Q54NN4 DICDI_Q54WD3 DICDI_Q54YL7 DICDI_Q54YP5 DICDI_Q54YP6 DICDI_Q54YP7 DICDI_Q54YP8 DICDI_Q556P0 DICDI_Q557K0 DICDI_Q557K2 DICDI_Q559R2 DICDI_Q55A66 DICDI_Q55GA0 DICDI_Q55GA8 DICDI_Q75JD3 DICDI_Q86AY4 DICDI_Q86K46 DICDI_Q86…
60	PTHR10133	DNA POLYMERASE I	M0812_13426 M0812_21932 M0812_26773 M0812_29746	M0813_15243 M0813_02035 M0813_02537 M0813_24644	M0811_02644	TVAG_045980 TVAG_264660		Cfrisia_3586	Cmem_J8273_0786 Cmem_J8273_3893	Kbia_g1038.t1			Ngru_XP_002679000.1 Ngru_XP_002681870.1	DICDI_Q54S42 DICDI_Q86HT8 DICDI_Q86KS9 DICDI_Q8I7W9
61	PTHR10134	CYTOCHROME B-C1 COMPLEX SUBUNIT RIESKE, MITOCHONDRIAL											Ngru_XP_002680371.1	DICDI_Q54NW9
62	PTHR10137	V-TYPE PROTON ATPASE SUBUNIT C	M0812_01376 M0812_14631 M0812_05642	M0813_12936 M0813_27774 M0813_30236	M0811_01139	TVAG_037610	MONOS_3585	Cfrisia_868	Cmem_J8273_5758 Cmem_J8273_8337	Kbia_g7153.t1	GL50803_87058	SS50377_19175	Ngru_XP_002678623.1	DICDI_P54648
63	PTHR10138	TRYPTOPHAN 2,3-DIOXYGENASE											Ngru_XP_002671894.1	DICDI_Q55DB4
64	PTHR10139	DOUBLE-STRAND BREAK REPAIR PROTEIN MRE11	M0812_14721 M0812_27432 M0812_06983	M0813_11035 M0813_15331 M0813_28668	M0811_05125 M0811_06796	TVAG_098295	MONOS_9723	Cfrisia_546	Cmem_J8273_4037 Cmem_J8273_7441	Kbia_g5873.t1 Kbia_g8658.t1	GL50803_14493 GL50803_27735		Ngru_XP_002673671.1	DICDI_Q54BN2
65	PTHR10145	TRANSCRIPTION ELONGATION FACTOR SPT6	M0812_14863 M0812_22091 M0812_23597 M0812_28575 M0812_03636 M0812_08386	M0813_01822 M0813_20101 M0813_03504 M0813_06396 M0813_08745	M0811_07940 M0811_07952	TVAG_145250	MONOS_11492	Cfrisia_1226	Cmem_J8273_3280	Kbia_g9774.t1 Kbia_g9849.t1	GL50803_16317		Ngru_XP_002675755.1 Ngru_XP_002679951.1	DICDI_Q55A48
66	PTHR10146	PROLINE SYNTHETASE CO-TRANSCRIBED BACTERIAL HOMOLOG PROTEIN	M0812_02607 M0812_04920	M0813_14007 M0813_23614	M0811_08115	TVAG_043550		Cfrisia_60	Cmem_J8273_4550	Kbia_g11464.t1 Kbia_g12485.t1	GL50803_15041	SS50377_14811		DICDI_Q1ZXI6
67	PTHR10150	DNA REPAIR ENDONUCLEASE XPF	M0812_10220 M0812_08433	M0813_10741 M0813_20143	M0811_06245	TVAG_447530	MONOS_7037	Cfrisia_3657	Cmem_J8273_8305	Kbia_g2951.t1 Kbia_g5738.t1	GL50803_5925	SS50377_10559 SS50377_18698	Ngru_XP_002682125.1 Ngru_XP_002682126.1	DICDI_Q54PN5
68	PTHR10151	ECTONUCLEOTIDE PYROPHOSPHATASE/PHOSPHODIESTERASE	M0812_01800 M0812_02242	M0813_20854 M0813_00472	M0811_01933 M0811_06112		MONOS_6583 MONOS_6584 MONOS_6585						Ngru_XP_002674942.1 Ngru_XP_002679784.1 Ngru_XP_002681364.1 Ngru_XP_002681556.1	DICDI_Q54MJ8
69	PTHR10153	SMALL CONDUCTANCE CALCIUM-ACTIVATED POTASSIUM CHANNEL												DICDI_Q55CX3
70	PTHR10157	DOPAMINE BETA HYDROXYLASE RELATED											Ngru_XP_002676707.1
71	PTHR10159	DUAL SPECIFICITY PROTEIN PHOSPHATASE	M0812_11864 M0812_11893 M0812_13883 M0812_16959 M0812_18370 M0812_23118 M0812_23277 M0812_23844 M0812_26028 M0812_26286 M0812_27023 M0812_27574 M0812_28321 M0812_28653 M0812_29168 M0812_29543 M0812_03304 M0812_09685 M0812_09737 M0812_00994 M0812_00099	M0813_10501 M0813_10528 M0813_15982 M0813_17073 M0813_18919 M0813_19375 M0813_19573 M0813_21133 M0813_23156 M0813_23301 M0813_25723 M0813_28784 M0813_28902 M0813_28939 M0813_04063 M0813_07381 M0813_07499 M0813_08575 M0813_08986 M0813_09726 M0813_10101	M0811_12743 M0811_00321 M0811_03382 M0811_06113 M0811_06283	TVAG_106820 TVAG_160370 TVAG_323340 TVAG_419930	MONOS_12144 MONOS_12524 MONOS_12771 MONOS_2101 MONOS_3431 MONOS_3608 MONOS_5192 MONOS_6346 MONOS_7591					SS50377_13811	Ngru_XP_002668913.1 Ngru_XP_002669625.1 Ngru_XP_002671675.1 Ngru_XP_002672719.1 Ngru_XP_002673627.1 Ngru_XP_002673701.1 Ngru_XP_002674014.1 Ngru_XP_002675155.1 Ngru_XP_002678037.1 Ngru_XP_002679939.1 Ngru_XP_002680348.1 Ngru_XP_002681662.1 Ngru_XP_002682916.1 Ngru_XP_002683557.1	DICDI_Q54CK7 DICDI_Q54N84 DICDI_Q54Y32 DICDI_Q556Y8 DICDI_Q55BI8 DICDI_Q55CS7 DICDI_Q55CS8 DICDI_Q8T813
72	PTHR10160	NAD(P) TRANSHYDROGENASE	M0812_13997 M0812_19644 M0812_19709 M0812_22704	M0813_17675 M0813_18352 M0813_18414 M0813_05265	M0811_05301 M0811_05302 M0811_08771		MONOS_14754 MONOS_14870 MONOS_16238	Cfrisia_4609	Cmem_J8273_7876					DICDI_Q55F30
73	PTHR10161	TARTRATE-RESISTANT ACID PHOSPHATASE TYPE 5											Ngru_XP_002671204.1 Ngru_XP_002672296.1 Ngru_XP_002675161.1 Ngru_XP_002676290.1 Ngru_XP_002677021.1 Ngru_XP_002677133.1
74	PTHR10165	LIPID PHOSPHATE PHOSPHATASE				TVAG_002910 TVAG_018180 TVAG_026570 TVAG_041100 TVAG_071070 TVAG_104880 TVAG_108380 TVAG_111400 TVAG_129900 TVAG_131230 TVAG_140080 TVAG_220830 TVAG_244230 TVAG_282810 TVAG_306100 TVAG_340540 TVAG_367630 TVAG_393190 TVAG_422990 TVAG_449270	MONOS_319 MONOS_9811	Cfrisia_1962 Cfrisia_5257	Cmem_J8273_4471 Cmem_J8273_4733 Cmem_J8273_8748				Ngru_XP_002676334.1	DICDI_Q54PR7 DICDI_Q86AF0 DICDI_Q8MXL9
75	PTHR10166	VOLTAGE-DEPENDENT CALCIUM CHANNEL SUBUNIT ALPHA-2/DELTA-RELATED			M0811_14293 M0811_02345 M0811_02408 M0811_06725 M0811_07973								Ngru_XP_002668267.1 Ngru_XP_002681477.1
76	PTHR10169	DNA TOPOISOMERASE/GYRASE	M0812_01222 M0812_00141 M0812_18365 M0812_18365 M0812_24035 M0812_28280 M0812_04046	M0813_18882 M0813_21138 M0813_23197 M0813_27914 M0813_29366 M0813_04634 M0813_07615	M0811_11707 M0811_03853 M0811_08800	TVAG_038880	MONOS_2677	Cfrisia_860	Cmem_J8273_1573 Cmem_J8273_3902 Cmem_J8273_8374	Kbia_g2421.t1 Kbia_g3976.t1	GL50803_16975	SS50377_13891	Ngru_XP_002680410.1 Ngru_XP_002682923.1	DICDI_P90520 DICDI_Q55BP5
77	PTHR10170	HUNTINGTON DISEASE PROTEIN	M0812_15639	M0813_06641 M0813_08768	M0811_01257 M0811_09158									DICDI_Q76P24
78	PTHR10173	METHIONINE SULFOXIDE REDUCTASE	M0812_00410	M0813_08675					Cmem_J8273_5114	Kbia_g11426.t1		SS50377_12928 SS50377_12932	Ngru_XP_002671830.1
79	PTHR10174	ALPHA-TOCOPHEROL TRANSFER PROTEIN-RELATED						Cfrisia_1017 Cfrisia_3763 Cfrisia_4862		Kbia_g7636.t1 Kbia_g8614.t1				DICDI_Q54YX3
80	PTHR10176	GLYCOGEN SYNTHASE						Cfrisia_2633	Cmem_J8273_5757 Cmem_J8273_8308	Kbia_g13478.t1 Kbia_g13798.t1 Kbia_g6438.t1	GL50803_104031	SS50377_12697 SS50377_16125		DICDI_Q55GH4
81	PTHR10177	CYCLINS	M0812_10404 M0812_11622 M0812_14134 M0812_16102 M0812_17240 M0812_17511 M0812_18438 M0812_18939 M0812_20176 M0812_20321 M0812_20744 M0812_22481 M0812_23163 M0812_24034 M0812_00236 M0812_24428 M0812_26256 M0812_26635 M0812_26767 M0812_27557 M0812_28209 M0812_02882 M0812_29197 M0812_03077 M0812_04696 M0812_05457 M0812_06846 M0812_07744 M0812_00843 M0812_00975	M0813_01259 M0813_12667 M0813_01495 M0813_15998 M0813_17969 M0813_18074 M0813_18883 M0813_19248 M0813_19359 M0813_19782 M0813_02531 M0813_21067 M0813_23269 M0813_23876 M0813_24111 M0813_25212 M0813_26758 M0813_26888 M0813_28513 M0813_28829 M0813_29460 M0813_30143 M0813_03691 M0813_04033 M0813_05094 M0813_05364 M0813_06152 M0813_00716 M0813_09410 M0813_09923	M0811_09915 M0811_09928 M0811_10604 M0811_11222 M0811_11447 M0811_12013 M0811_01271 M0811_00210 M0811_03746 M0811_05777 M0811_07553 M0811_08233 M0811_08409 M0811_09147 M0811_09455 M0811_09600	TVAG_048120 TVAG_092850 TVAG_121680 TVAG_129700 TVAG_147130 TVAG_149650 TVAG_176250 TVAG_187920 TVAG_237200 TVAG_266050 TVAG_309310 TVAG_322560 TVAG_330760 TVAG_335410 TVAG_340410 TVAG_344230 TVAG_371670 TVAG_372970 TVAG_395750 TVAG_404750 TVAG_468150 TVAG_475030 TVAG_478420 TVAG_486130 TVAG_488140 TVAG_494460	MONOS_10707 MONOS_13012 MONOS_136 MONOS_2812 MONOS_6377 MONOS_9461	Cfrisia_1927 Cfrisia_2054 Cfrisia_3128 Cfrisia_3431 Cfrisia_3630 Cfrisia_3947 Cfrisia_4220 Cfrisia_4267 Cfrisia_4668 Cfrisia_5299 Cfrisia_5567 Cfrisia_847	Cmem_J8273_0439 Cmem_J8273_0713 Cmem_J8273_1565 Cmem_J8273_1830 Cmem_J8273_2705 Cmem_J8273_2866 Cmem_J8273_4907 Cmem_J8273_6047 Cmem_J8273_6179 Cmem_J8273_6296 Cmem_J8273_6585 Cmem_J8273_7407 Cmem_J8273_8618 Cmem_J8273_8919	Kbia_g10368.t1 Kbia_g10636.t1 Kbia_g10669.t1 Kbia_g11885.t1 Kbia_g12360.t1 Kbia_g13042.t1 Kbia_g14529.t1 Kbia_g16771.t1 Kbia_g7570.t1 Kbia_g9406.t1	GL50803_14488 GL50803_17505 GL50803_22394 GL50803_3977	SS50377_10503 SS50377_12180 SS50377_13524 SS50377_18168 SS50377_18570	Ngru_XP_002668959.1 Ngru_XP_002670419.1 Ngru_XP_002670422.1 Ngru_XP_002670464.1 Ngru_XP_002673444.1 Ngru_XP_002675325.1 Ngru_XP_002676011.1 Ngru_XP_002680891.1	DICDI_P42524 DICDI_Q1ZXI1 DICDI_Q54KE4 DICDI_Q8T2F2
82	PTHR10182	CALCIUM-BINDING PROTEIN 39-RELATED	M0812_11144 M0812_16583 M0812_03568	M0813_16523 M0813_16807 M0813_30024	M0811_10630 M0811_11912 M0811_12914	TVAG_060370 TVAG_064500 TVAG_260760 TVAG_344500 TVAG_369950 TVAG_437590	MONOS_11500 MONOS_14505	Cfrisia_4650	Cmem_J8273_1245	Kbia_g11017.t1 Kbia_g13448.t1 Kbia_g5453.t1 Kbia_g7356.t1	GL50803_17294	SS50377_14902	Ngru_XP_002677733.1	DICDI_C7G028
83	PTHR10183	CALPAIN	M0812_10332 M0812_10554 M0812_10891 M0812_11529 M0812_13096 M0812_13542 M0812_21857 M0812_25751 M0812_29341 M0812_06475 M0812_07912 M0812_09567 M0812_09914	M0813_14099 M0813_15491 M0813_16261 M0813_02102 M0813_17655 M0813_18556 M0813_02708 M0813_25279 M0813_25541 M0813_26631 M0813_03374 M0813_04944 M0813_05551	M0811_11425	TVAG_013660 TVAG_023460 TVAG_113230 TVAG_140890 TVAG_161170 TVAG_164300 TVAG_183710 TVAG_256510 TVAG_299900 TVAG_375500 TVAG_423090	MONOS_1008 MONOS_2335	Cfrisia_2011	Cmem_J8273_5370	Kbia_g10068.t1 Kbia_g1400.t1 Kbia_g16396.t1 Kbia_g2721.t1 Kbia_g4003.t1 Kbia_g4084.t1 Kbia_g4169.t1 Kbia_g4345.t1 Kbia_g455.t1 Kbia_g4801.t1 Kbia_g6373.t1 Kbia_g8893.t1 Kbia_g9214.t1			Ngru_XP_002670360.1 Ngru_XP_002671835.1 Ngru_XP_002671942.1 Ngru_XP_002673978.1 Ngru_XP_002674434.1 Ngru_XP_002674447.1 Ngru_XP_002675446.1 Ngru_XP_002675459.1 Ngru_XP_002675463.1 Ngru_XP_002676539.1 Ngru_XP_002676760.1 Ngru_XP_002677185.1 Ngru_XP_002680345.1 Ngru_XP_002680998.1 Ngru_XP_002681002.1 Ngru_XP_002681712.1 Ngru_XP_002681717.1 Ngru_XP_002682088.1 Ngru_XP_002683209.1	DICDI_Q8MUF9
84	PTHR10185	PHOSPHOLIPASE D - RELATED	M0812_26864 M0812_27318 M0812_00670	M0813_02625 M0813_22127 M0813_04433				Cfrisia_1667 Cfrisia_2799 Cfrisia_988	Cmem_J8273_0998				Ngru_XP_002681684.1	DICDI_Q54K50 DICDI_Q54SA1
85	PTHR10188	L-ASPARAGINASE				TVAG_258340	MONOS_551						Ngru_XP_002672173.1 Ngru_XP_002680590.1	DICDI_Q54RC1 DICDI_Q54WW4
86	PTHR10192	MOLYBDOPTERIN BIOSYNTHESIS PROTEIN												DICDI_Q54KM0
87	PTHR10194	RAS GTPASE-ACTIVATING PROTEINS	M0812_10330 M0812_10442 M0812_10969 M0812_11101 M0812_11459 M0812_01147 M0812_11664 M0812_11739 M0812_11824 M0812_11991 M0812_11992 M0812_12045 M0812_12089 M0812_12208 M0812_12350 M0812_01249 M0812_12700 M0812_12791 M0812_12956 M0812_13354 M0812_13565 M0812_13888 M0812_13889 M0812_13923 M0812_14157 M0812_14164 M0812_01468 M0812_16027 M0812_15942 M0812_15827 M0812_15674 M0812_15384 M0812_15277 M08…	M0813_10315 M0813_10359 M0813_10404 M0813_11049 M0813_11068 M0813_11070 M0813_11285 M0813_11354 M0813_11373 M0813_01155 M0813_01184 M0813_12035 M0813_12282 M0813_12398 M0813_12405 M0813_12708 M0813_01290 M0813_13010 M0813_13194 M0813_13332 M0813_13694 M0813_13725 M0813_14187 M0813_14198 M0813_14333 M0813_14489 M0813_01466 M0813_14632 M0813_14652 M0813_14662 M0813_14714 M0813_14824 M0813_14883 M08…	M0811_10403 M0811_10414 M0811_01076 M0811_10917 M0811_11000 M0811_11178 M0811_11283 M0811_11326 M0811_11328 M0811_11330 M0811_11332 M0811_11466 M0811_11782 M0811_11801 M0811_12284 M0811_12549 M0811_12704 M0811_12735 M0811_12776 M0811_12826 M0811_12890 M0811_13318 M0811_01340 M0811_13595 M0811_13792 M0811_13837 M0811_13853 M0811_13909 M0811_13912 M0811_13913 M0811_13928 M0811_13964 M0811_01434 M08…	TVAG_059750 TVAG_118810 TVAG_129970 TVAG_148180 TVAG_232110 TVAG_254050 TVAG_268180 TVAG_277960 TVAG_281880 TVAG_372960 TVAG_413840 TVAG_419730 TVAG_523070 TVAG_556880		Cfrisia_2782 Cfrisia_4439	Cmem_J8273_2618 Cmem_J8273_2884 Cmem_J8273_4609	Kbia_g627.t1			Ngru_XP_002671593.1 Ngru_XP_002673584.1 Ngru_XP_002674429.1 Ngru_XP_002674682.1 Ngru_XP_002675333.1 Ngru_XP_002681953.1	DICDI_Q54Q13 DICDI_Q54RT3 DICDI_Q54T13 DICDI_Q54WD0 DICDI_Q54Y08 DICDI_Q55AR6 DICDI_Q86JJ7 DICDI_Q8SSU4
88	PTHR10196	SUGAR KINASE	M0812_11037 M0812_09822	M0813_16626 M0813_25626	M0811_00728	TVAG_320420 TVAG_353000	MONOS_2542	Cfrisia_2718	Cmem_J8273_3081	Kbia_g2495.t1 Kbia_g5661.t1	GL50803_8173	SS50377_13429 SS50377_16206	Ngru_XP_002679786.1 Ngru_XP_002680430.1	DICDI_Q54VT8 DICDI_Q54XW5
89	PTHR10202	PRESENILIN	M0812_10195 M0812_05806 M0812_06300 M0812_06551 M0812_08737 M0812_09281	M0813_10716 M0813_13101 M0813_15416 M0813_15668 M0813_21530 M0813_21735 M0813_08162	M0811_03040 M0811_04167 M0811_04696 M0811_07657 M0811_07709	TVAG_026700 TVAG_412920 TVAG_428310	MONOS_3501 MONOS_6032							DICDI_Q54DE8 DICDI_Q54ET2
90	PTHR10204	NAD P H OXIDOREDUCTASE-RELATED	M0812_10922 M0812_12538 M0812_12947 M0812_14551 M0812_17855 M0812_18453 M0812_18454 M0812_23180 M0812_23181 M0812_30073 M0812_04682 M0812_05559 M0812_07732 M0812_08061 M0812_09945	M0813_01193 M0813_01194 M0813_11876 M0813_12050 M0813_17624 M0813_18596 M0813_19677 M0813_22614 M0813_25509 M0813_26339 M0813_26748 M0813_26899 M0813_28844 M0813_28845 M0813_29201	M0811_13654 M0811_04076 M0811_04255 M0811_06600	TVAG_009980 TVAG_127310 TVAG_144070 TVAG_144100 TVAG_152110 TVAG_182380 TVAG_293430 TVAG_311580 TVAG_348350 TVAG_406950 TVAG_407030 TVAG_445900 TVAG_465160 TVAG_478840 TVAG_502470 TVAG_502480 TVAG_517010 TVAG_574690
91	PTHR10209	OXIDOREDUCTASE, 2OG-FE II OXYGENASE FAMILY PROTEIN											Ngru_XP_002674055.1 Ngru_XP_002677958.1	DICDI_Q55GT3 DICDI_Q7KWR1
92	PTHR10210	RIBOSE-PHOSPHATE DIPHOSPHOKINASE FAMILY MEMBER	M0812_01932 M0812_20670 M0812_24477 M0812_09142	M0813_12131 M0813_12616 M0813_22765 M0813_26054	M0811_02212 M0811_02213	TVAG_005640 TVAG_357180 TVAG_498000	MONOS_10564 MONOS_16753	Cfrisia_1569 Cfrisia_3326 Cfrisia_4047	Cmem_J8273_1003 Cmem_J8273_3002 Cmem_J8273_4135	Kbia_g555.t1	GL50803_21750	SS50377_16829	Ngru_XP_002676217.1 Ngru_XP_002681126.1	DICDI_Q54PA9 DICDI_Q54QU9 DICDI_Q75JN8
93	PTHR10217	VOLTAGE AND LIGAND GATED POTASSIUM CHANNEL				TVAG_003870 TVAG_038500 TVAG_202560 TVAG_240490 TVAG_343570					GL50803_5768
94	PTHR10218	GTP-BINDING PROTEIN ALPHA SUBUNIT	M0812_10260 M0812_10300 M0812_10382 M0812_10517 M0812_10586 M0812_10619 M0812_10832 M0812_10848 M0812_10981 M0812_11103 M0812_11214 M0812_11369 M0812_11452 M0812_11479 M0812_11481 M0812_11514 M0812_11598 M0812_01154 M0812_11811 M0812_11982 M0812_12120 M0812_12337 M0812_12352 M0812_12512 M0812_12610 M0812_12701 M0812_12779 M0812_12924 M0812_13189 M0812_13214 M0812_13286 M0812_13307 M0812_13474 M08…	M0813_10285 M0813_10414 M0813_10559 M0813_10649 M0813_10781 M0813_10819 M0813_11168 M0813_11231 M0813_11263 M0813_11396 M0813_01158 M0813_11496 M0813_11689 M0813_01191 M0813_12072 M0813_12137 M0813_12276 M0813_12480 M0813_12595 M0813_12602 M0813_12686 M0813_12898 M0813_13165 M0813_13219 M0813_13226 M0813_13233 M0813_13350 M0813_13409 M0813_13493 M0813_13540 M0813_01367 M0813_13594 M0813_13994 M08…	M0811_10542 M0811_11533 M0811_11772 M0811_11884 M0811_12296 M0811_12297 M0811_12345 M0811_12442 M0811_13643 M0811_13850 M0811_13851 M0811_01394 M0811_13984 M0811_01448 M0811_14504 M0811_14668 M0811_01561 M0811_01848 M0811_02180 M0811_02317 M0811_00272 M0811_03109 M0811_03456 M0811_00359 M0811_03908 M0811_04138 M0811_04347 M0811_04574 M0811_04575 M0811_04827 M0811_04870 M0811_05727 M0811_06181 M08…	TVAG_274750 TVAG_293620 TVAG_301380 TVAG_374970 TVAG_389550 TVAG_452120 TVAG_453150 TVAG_490430		Cfrisia_119 Cfrisia_222 Cfrisia_4818	Cmem_J8273_1874 Cmem_J8273_7549	Kbia_g11772.t1 Kbia_g13176.t1 Kbia_g13501.t1 Kbia_g16361.t1 Kbia_g17044.t1 Kbia_g17241.t1 Kbia_g2857.t1 Kbia_g3024.t1 Kbia_g3339.t1 Kbia_g7823.t1 Kbia_g8102.t1 Kbia_g8950.t1			Ngru_XP_002668415.1 Ngru_XP_002669059.1 Ngru_XP_002669428.1 Ngru_XP_002669437.1 Ngru_XP_002669964.1 Ngru_XP_002670217.1 Ngru_XP_002670218.1 Ngru_XP_002670753.1 Ngru_XP_002671039.1 Ngru_XP_002671146.1 Ngru_XP_002671207.1 Ngru_XP_002671225.1 Ngru_XP_002671347.1 Ngru_XP_002671433.1 Ngru_XP_002671657.1 Ngru_XP_002671904.1 Ngru_XP_002671918.1 Ngru_XP_002671930.1 Ngru_XP_002672027.1 Ngru_XP_002672578.1…	DICDI_P16051 DICDI_P16894 DICDI_P34042 DICDI_P34043 DICDI_P34044 DICDI_P34045 DICDI_P34046 DICDI_Q54KV6 DICDI_Q54R41 DICDI_Q54UG5 DICDI_Q54VG1 DICDI_Q55EP5 DICDI_Q8T130
95	PTHR10219	GLYCOLIPID TRANSFER PROTEIN-RELATED							Cmem_J8273_1125 Cmem_J8273_2143	Kbia_g1994.t1	GL50803_7598	SS50377_19017
96	PTHR10221	TRANSCRIPTION INITIATION FACTOR TFIID SUBUNIT 6	M0812_12636 M0812_13820 M0812_21239 M0812_24661 M0812_26194 M0812_29262 M0812_29974 M0812_06167	M0813_13423 M0813_22710 M0813_24249 M0813_29103 M0813_03971 M0813_04559 M0813_08498	M0811_01386 M0811_14075 M0811_09084	TVAG_014960 TVAG_028890 TVAG_110020 TVAG_123480 TVAG_229880 TVAG_243280 TVAG_281960 TVAG_316930 TVAG_444210 TVAG_491320	MONOS_2181 MONOS_7578	Cfrisia_630	Cmem_J8273_3275 Cmem_J8273_5601	Kbia_g8094.t1			Ngru_XP_002682262.1	DICDI_Q54IW7
97	PTHR10223	26S PROTEASOME NON-ATPASE REGULATORY SUBUNIT 4	M0812_13978 M0812_14235 M0812_14755 M0812_18527 M0812_21074 M0812_23255 M0812_23548 M0812_02561 M0812_26772 M0812_03284 M0812_04875 M0812_00740	M0813_01869 M0813_17096 M0813_18492 M0813_02536 M0813_22194 M0813_23104 M0813_23660 M0813_28918 M0813_03594 M0813_05247 M0813_09172	M0811_10113	TVAG_108340 TVAG_173600 TVAG_321350 TVAG_328160 TVAG_486140	MONOS_1017 MONOS_13203 MONOS_9246		Cmem_J8273_7346	Kbia_g1270.t1 Kbia_g12852.t1	GL50803_15604		Ngru_XP_002670441.1	DICDI_Q553E0
98	PTHR10224	ES1 PROTEIN HOMOLOG, MITOCHONDRIAL	M0812_12667 M0812_18016 M0812_29941	M0813_26180 M0813_04261 M0813_07682	M0811_11212								Ngru_XP_002669252.1 Ngru_XP_002679916.1
99	PTHR10225	HYALURONAN RECEPTOR					MONOS_4583
100	PTHR10231	NUCLEOTIDE-SUGAR TRANSMEMBRANE TRANSPORTER	M0812_12740 M0812_13794 M0812_16187 M0812_21268 M0812_22563 M0812_25580 M0812_02841 M0812_29854 M0812_05065	M0813_18153 M0813_24279 M0813_28071 M0813_28554 M0813_28555 M0813_04328 M0813_04583 M0813_05690 M0813_07763 M0813_09835	M0811_13149			Cfrisia_4426 Cfrisia_4835	Cmem_J8273_0880 Cmem_J8273_1264 Cmem_J8273_3826 Cmem_J8273_7329 Cmem_J8273_8182
101	PTHR10233	TRANSLATION INITIATION FACTOR EIF-2B	M0812_15315 M0812_21649 M0812_23339	M0813_22962 M0813_29003 M0813_09543	M0811_02102	TVAG_071730	MONOS_15569	Cfrisia_1532	Cmem_J8273_1196 Cmem_J8273_1209	Kbia_g2805.t1	GL50803_4838	SS50377_13293	Ngru_XP_002671332.1	DICDI_Q54FM3
102	PTHR10237	DEFORMED EPIDERMAL AUTOREGULATORY FACTOR 1 HOMOLOG SUPPRESSIN	M0812_17687 M0812_20778	M0813_24492 M0813_29664						Kbia_g2970.t1			Ngru_XP_002670094.1 Ngru_XP_002675360.1 Ngru_XP_002675959.1	DICDI_Q54SZ2
103	PTHR10241	LETHAL 2 GIANT LARVAE PROTEIN	M0812_03041	M0813_05325	M0811_02513 M0811_03462 M0811_03463 M0811_04262	TVAG_339330					GL50803_14987		Ngru_XP_002679237.1	DICDI_Q54GV1
104	PTHR10242	8-OXOGUANINE DNA GLYCOSYLASE											Ngru_XP_002680754.1	DICDI_Q54CZ3
105	PTHR10245	ENDOTHELIAL DIFFERENTIATION-RELATED FACTOR 1 MULTIPROTEIN BRIDGING FACTOR 1	M0812_10497 M0812_01773 M0812_19465 M0812_25500 M0812_26823 M0812_04422 M0812_07447 M0812_08766	M0813_11991 M0813_15354 M0813_02586 M0813_23479 M0813_27179 M0813_00446 M0813_04688 M0813_08131	M0811_13401	TVAG_303670	MONOS_10330	Cfrisia_3737	Cmem_J8273_5304	Kbia_g11358.t1	GL50803_2732	SS50377_18283		DICDI_P14327
106	PTHR10250	MICROSOMAL GLUTATHIONE S-TRANSFERASE											Ngru_XP_002669097.1 Ngru_XP_002673433.1 Ngru_XP_002674097.1 Ngru_XP_002682784.1	DICDI_Q54GA9
107	PTHR10252	HISTONE-LIKE TRANSCRIPTION FACTOR CCAAT-RELATED	M0812_13796 M0812_19802 M0812_20585 M0812_21263 M0812_24590 M0812_26910 M0812_04532 M0812_07586 M0812_08780 M0812_00935	M0813_10833 M0813_14226 M0813_19866 M0813_02665 M0813_23370 M0813_25078 M0813_25970 M0813_27054 M0813_09092	M0811_10022 M0811_10198 M0811_02130 M0811_08008	TVAG_463420 TVAG_475760	MONOS_10545 MONOS_12411 MONOS_5856		Cmem_J8273_0889 Cmem_J8273_2149	Kbia_g14502.t1 Kbia_g9246.t1	GL50803_14553 GL50803_9480	SS50377_11276	Ngru_XP_002668437.1 Ngru_XP_002674205.1 Ngru_XP_002674592.1	DICDI_P14196 DICDI_Q54CZ4 DICDI_Q54DA1 DICDI_Q54NV2 DICDI_Q54UM0 DICDI_Q557I1 DICDI_Q55GE1 DICDI_Q7KWN0 DICDI_Q86K40
108	PTHR10253	POLYCOMB PROTEIN							Cmem_J8273_2655	Kbia_g407.t1	GL50803_15343	SS50377_14762	Ngru_XP_002681200.1
109	PTHR10256	SELENIDE, WATER DIKINASE	M0812_15290	M0813_09516	M0811_06912		MONOS_5022	Cfrisia_1240	Cmem_J8273_2893	Kbia_g3106.t1 Kbia_g9062.t1			Ngru_XP_002674616.1	DICDI_Q94497
110	PTHR10257	SERINE/THREONINE PROTEIN PHOSPHATASE 2A PP2A REGULATORY SUBUNIT B			M0811_01066 M0811_10944 M0811_12427 M0811_00864	TVAG_005700 TVAG_008140 TVAG_024680 TVAG_050840 TVAG_060480 TVAG_076730 TVAG_087480 TVAG_090880 TVAG_095430 TVAG_097720 TVAG_120040 TVAG_196640 TVAG_197960 TVAG_211980 TVAG_216290 TVAG_222870 TVAG_233070 TVAG_246780 TVAG_265080 TVAG_274700 TVAG_283600 TVAG_286540 TVAG_287460 TVAG_292870 TVAG_305720 TVAG_333100 TVAG_392960 TVAG_428220 TVAG_429010 TVAG_435390 TVAG_480970 TVAG_530150	MONOS_11677 MONOS_1996 MONOS_6133 MONOS_8500 MONOS_8873 MONOS_8914	Cfrisia_4209	Cmem_J8273_2075 Cmem_J8273_5472 Cmem_J8273_8951	Kbia_g12066.t1 Kbia_g15225.t1 Kbia_g5015.t1	GL50803_16443	SS50377_16825		DICDI_Q54VB6
111	PTHR10258	CALCIUM-ACTIVATED POTASSIUM CHANNEL SUBUNIT BETA	M0812_14900 M0812_21464 M0812_23399 M0812_03912	M0813_11377 M0813_11629 M0813_21477									Ngru_XP_002683239.1
112	PTHR10261	COATOMER SUBUNIT GAMMA	M0812_12665 M0812_16871 M0812_18020 M0812_29945	M0813_26177 M0813_29728 M0813_04259 M0813_07319	M0811_10427 M0811_07394	TVAG_103850 TVAG_335370 TVAG_472880 TVAG_566060 TVAG_566080	MONOS_11374	Cfrisia_1558	Cmem_J8273_8630	Kbia_g15236.t1 Kbia_g817.t1 Kbia_g9480.t1	GL50803_5603		Ngru_XP_002669874.1	DICDI_Q54HL0
113	PTHR10263	V-TYPE PROTON ATPASE PROTEOLIPID SUBUNIT	M0812_11969 M0812_13051 M0812_14852 M0812_14831 M0812_16838 M0812_01681 M0812_17319 M0812_17333 M0812_17980 M0812_19378 M0812_20817 M0812_20820 M0812_23843 M0812_24319 M0812_24322 M0812_25680 M0812_25933 M0812_28071 M0812_03465 M0812_03815 M0812_03841 M0812_00405 M0812_07388	M0813_10427 M0813_11276 M0813_11301 M0813_12792 M0813_12795 M0813_01334 M0813_01337 M0813_16914 M0813_21524 M0813_21546 M0813_21782 M0813_23950 M0813_23965 M0813_25724 M0813_26219 M0813_27239 M0813_27593 M0813_29760 M0813_00363 M0813_04902 M0813_05974 M0813_07037 M0813_08680	M0811_10450 M0811_04108 M0811_04219 M0811_05417	TVAG_136250 TVAG_371960 TVAG_412690 TVAG_462950 TVAG_492780	MONOS_11125 MONOS_12192 MONOS_12686 MONOS_13501 MONOS_14632 MONOS_1979 MONOS_2750 MONOS_5527 MONOS_590 MONOS_791	Cfrisia_203 Cfrisia_765	Cmem_J8273_3412 Cmem_J8273_3614	Kbia_g1306.t1 Kbia_g5541.t1 Kbia_g7942.t1	GL50803_10530 GL50803_15598 GL50803_8559	SS50377_14583 SS50377_14746 SS50377_17007 SS50377_17114	Ngru_XP_002668836.1 Ngru_XP_002671873.1 Ngru_XP_002673621.1 Ngru_XP_002678119.1	DICDI_P54642 DICDI_Q86AS7
114	PTHR10264	BAND 7 PROTEIN-RELATED							Cmem_J8273_6033 Cmem_J8273_6034	Kbia_g9130.t1			Ngru_XP_002672825.1 Ngru_XP_002681710.1	DICDI_Q54F95 DICDI_Q54K65
115	PTHR10266	CYTOCHROME C1											Ngru_XP_002671044.1	DICDI_Q54D07
116	PTHR10270	SOX TRANSCRIPTION FACTOR				TVAG_010230 TVAG_110110 TVAG_142450 TVAG_172880 TVAG_180150 TVAG_201900 TVAG_280760 TVAG_295200 TVAG_344020 TVAG_387180 TVAG_390840 TVAG_414220 TVAG_463800 TVAG_464420		Cfrisia_1021					Ngru_XP_002675899.1 Ngru_XP_002683459.1	DICDI_Q54WG9
117	PTHR10271	INTERFERON-INDUCED PROTEIN WITH TETRATRICOPEPTIDE REPEATS											Ngru_XP_002677513.1
118	PTHR10272	PLATELET-ACTIVATING FACTOR ACETYLHYDROLASE	M0812_06306	M0813_15662
119	PTHR10277	HOMOCITRATE SYNTHASE-RELATED	M0812_20614 M0812_24552 M0812_29371	M0813_10876 M0813_18586 M0813_25999									Ngru_XP_002683451.1
120	PTHR10279	ORNITHINE DECARBOXYLASE ANTIZYME											Ngru_XP_002677136.1
121	PTHR10281	MEMBRANE-ASSOCIATED PROGESTERONE RECEPTOR COMPONENT-RELATED											Ngru_XP_002675211.1 Ngru_XP_002675290.1 Ngru_XP_002678725.1 Ngru_XP_002682864.1	DICDI_Q54NL4 DICDI_Q54S39
122	PTHR10283	SOLUTE CARRIER FAMILY 13 MEMBER	M0812_14591 M0812_22989 M0812_22995 M0812_27708 M0812_27717	M0813_25338 M0813_25344 M0813_30276 M0813_30279 M0813_03862 M0813_03869	M0811_02646 M0811_02647 M0811_02648	TVAG_164170 TVAG_245560 TVAG_308990 TVAG_327510 TVAG_344810 TVAG_355950 TVAG_416480 TVAG_419700 TVAG_423510 TVAG_425460	MONOS_10481 MONOS_2966 MONOS_3028 MONOS_892	Cfrisia_1529 Cfrisia_5647	Cmem_J8273_0048 Cmem_J8273_2943 Cmem_J8273_6542 Cmem_J8273_8534	Kbia_g11703.t1 Kbia_g12874.t1 Kbia_g13422.t1 Kbia_g13731.t1 Kbia_g3123.t1 Kbia_g5532.t1 Kbia_g7032.t1 Kbia_g741.t1 Kbia_g7789.t1			Ngru_XP_002675535.1 Ngru_XP_002675943.1
123	PTHR10285	URIDINE KINASE	M0812_01075 M0812_11756 M0812_14204 M0812_14973 M0812_16726 M0812_17418 M0812_17867 M0812_19717 M0812_02077 M0812_23512 M0812_23966 M0812_24128 M0812_02682 M0812_28703 M0812_03489 M0812_03549 M0812_03864 M0812_03927 M0812_04639 M0812_07692 M0812_00776 M0812_08267 M0812_00849 M0812_09302 M0812_10019	M0813_11329 M0813_11393 M0813_12909 M0813_14148 M0813_14347 M0813_16826 M0813_16889 M0813_18421 M0813_18787 M0813_18951 M0813_19119 M0813_19456 M0813_19986 M0813_21406 M0813_21757 M0813_22231 M0813_26327 M0813_26706 M0813_26945 M0813_29549 M0813_29872 M0813_30152 M0813_03624 M0813_05840 M0813_09041	M0811_13104 M0811_02145 M0811_02452 M0811_07164 M0811_07534 M0811_00096	TVAG_057360 TVAG_180550 TVAG_203270 TVAG_214830 TVAG_256770 TVAG_261130 TVAG_262370 TVAG_348300 TVAG_391530 TVAG_413710 TVAG_454430 TVAG_473450 TVAG_479560 TVAG_538340 TVAG_559030	MONOS_1244 MONOS_14201 MONOS_3379 MONOS_3955 MONOS_5834 MONOS_6760 MONOS_7515	Cfrisia_1791 Cfrisia_2228 Cfrisia_3506 Cfrisia_5019	Cmem_J8273_0072 Cmem_J8273_0660 Cmem_J8273_1575 Cmem_J8273_2409 Cmem_J8273_3307 Cmem_J8273_4765	Kbia_g11574.t1 Kbia_g13008.t1 Kbia_g13517.t1 Kbia_g16268.t1 Kbia_g3365.t1 Kbia_g6570.t1 Kbia_g7858.t1	GL50803_16549 GL50803_6563 GL50803_8217	SS50377_10785 SS50377_10786 SS50377_11036 SS50377_11290 SS50377_18430	Ngru_XP_002673338.1 Ngru_XP_002679922.1	DICDI_Q54R62 DICDI_Q54YG3 DICDI_Q55EL3 DICDI_Q55GQ6 DICDI_Q8T154 DICDI_Q9GNF0
124	PTHR10286	INORGANIC PYROPHOSPHATASE	M0812_11082 M0812_01351 M0812_25394 M0812_27821 M0812_29538 M0812_08637 M0812_09216	M0813_16587 M0813_02343 M0813_21676 M0813_27338 M0813_27797 M0813_04792 M0813_09731	M0811_01554 M0811_04888 M0811_07784 M0811_07802	TVAG_012660 TVAG_019690 TVAG_231330 TVAG_472200		Cfrisia_4480	Cmem_J8273_6319				Ngru_XP_002668577.1 Ngru_XP_002670110.1 Ngru_XP_002682269.1 Ngru_XP_002683119.1	DICDI_Q54PV8
125	PTHR10288	KH DOMAIN CONTAINING RNA BINDING PROTEIN									GL50803_9485	SS50377_17895	Ngru_XP_002677601.1	DICDI_Q54FA7
126	PTHR10290	DNA TOPOISOMERASE I	M0812_10991 M0812_12212 M0812_01237 M0812_05519 M0812_09318	M0813_16676 M0813_19717 M0813_20629 M0813_21771 M0813_27899	M0811_12245		MONOS_5377	Cfrisia_4749	Cmem_J8273_5864 Cmem_J8273_6649 Cmem_J8273_8777	Kbia_g16000.t1 Kbia_g6783.t1			Ngru_XP_002683464.1	DICDI_Q54RC3
127	PTHR10291	DEHYDRODOLICHYL DIPHOSPHATE SYNTHASE FAMILY MEMBER	M0812_23378 M0812_08508	M0813_24789 M0813_29041	M0811_08592	TVAG_313970	MONOS_7660	Cfrisia_2871			GL50803_15256 GL50803_4631	SS50377_17680	Ngru_XP_002683478.1	DICDI_Q54EN3
128	PTHR10292	CLATHRIN HEAVY CHAIN RELATED	M0812_21673 M0812_23825 M0812_04312 M0812_04317 M0812_04318 M0812_04319 M0812_07333 M0812_07335 M0812_07336 M0812_07337 M0812_07338	M0813_22981 M0813_25743 M0813_03097 M0813_03102 M0813_03103 M0813_03104 M0813_27282 M0813_27284 M0813_27285 M0813_27286	M0811_11318 M0811_01438 M0811_01439 M0811_02217 M0811_04134	TVAG_369020 TVAG_516070 TVAG_532880 TVAG_558650 TVAG_562540	MONOS_2699 MONOS_4722 MONOS_8373	Cfrisia_1239	Cmem_J8273_3092	Kbia_g1617.t1	GL50803_102108	SS50377_14164	Ngru_XP_002680460.1	DICDI_P25870
129	PTHR10293	GLUTAREDOXIN FAMILY MEMBER			M0811_09700				Cmem_J8273_5018	Kbia_g8263.t1	GL50803_2013		Ngru_XP_002677417.1 Ngru_XP_002683279.1	DICDI_Q54EX7 DICDI_Q555C8 DICDI_Q86H62
130	PTHR10300	CALCIPRESSIN												DICDI_Q86JH9
131	PTHR10302	SINGLE-STRANDED DNA-BINDING PROTEIN											Ngru_XP_002673393.1
132	PTHR10309	MANNOSE-6-PHOSPHATE ISOMERASE	M0812_26419 M0812_29041	M0813_22408 M0813_09265	M0811_12974 M0811_14696	TVAG_343390	MONOS_1171	Cfrisia_2050	Cmem_J8273_1247 Cmem_J8273_8300	Kbia_g13203.t1 Kbia_g6658.t1			Ngru_XP_002675323.1	DICDI_Q54PA0
133	PTHR10314	CYSTATHIONINE BETA-SYNTHASE	M0812_10286 M0812_10599 M0812_14479 M0812_02542 M0812_04858 M0812_00488	M0813_10806 M0813_14054 M0813_21823 M0813_21949 M0813_23678 M0813_09189	M0811_02687 M0811_07341	TVAG_040090 TVAG_071080 TVAG_203590 TVAG_276530 TVAG_337280 TVAG_337290 TVAG_368890 TVAG_387920 TVAG_391870 TVAG_430060 TVAG_466700 TVAG_547520	MONOS_313 MONOS_3941 MONOS_856 MONOS_9816	Cfrisia_1575 Cfrisia_192 Cfrisia_3410 Cfrisia_4603 Cfrisia_55 Cfrisia_565	Cmem_J8273_2800 Cmem_J8273_3107 Cmem_J8273_3551 Cmem_J8273_8376 Cmem_J8273_8478	Kbia_g13659.t1 Kbia_g1756.t1 Kbia_g4180.t1 Kbia_g6550.t1 Kbia_g7710.t1		SS50377_11006 SS50377_14391 SS50377_14395 SS50377_16792	Ngru_XP_002672665.1 Ngru_XP_002678669.1	DICDI_P46794 DICDI_Q54CN7
134	PTHR10315	E3 UBIQUITIN PROTEIN LIGASE SIAH												DICDI_Q54TF7
135	PTHR10317	EUKARYOTIC TRANSLATION INITIATION FACTOR 3 SUBUNIT E	M0812_13961 M0812_14907 M0812_21095 M0812_03919	M0813_11384 M0813_21471 M0813_23121 M0813_05230	M0811_12575					Kbia_g8621.t1			Ngru_XP_002677900.1	DICDI_Q54CC5
136	PTHR10322	DNA POLYMERASE CATALYTIC SUBUNIT	M0812_19488 M0812_04587 M0812_07640	M0813_12013 M0813_23316 M0813_26998	M0811_02537	TVAG_038580 TVAG_050650	MONOS_11341 MONOS_5443	Cfrisia_1327	Cmem_J8273_3492	Kbia_g11503.t1 Kbia_g11941.t1 Kbia_g14617.t1 Kbia_g3760.t1 Kbia_g6764.t1	GL50803_35094	SS50377_17310	Ngru_XP_002675558.1	DICDI_Q54N97
137	PTHR10331	T COMPLEX PROTEIN 10	M0812_11952 M0812_14994 M0812_20144 M0812_26479			TVAG_018390 TVAG_083620 TVAG_084820 TVAG_159630 TVAG_348400		Cfrisia_1269 Cfrisia_5241	Cmem_J8273_0670 Cmem_J8273_0676 Cmem_J8273_2298 Cmem_J8273_3559	Kbia_g606.t1	GL50803_13352	SS50377_10520	Ngru_XP_002683369.1	DICDI_Q54U88 DICDI_Q55G76
138	PTHR10332	EQUILIBRATIVE NUCLEOSIDE TRANSPORTER	M0812_11340 M0812_14590 M0812_20603 M0812_23246 M0812_24566 M0812_26034 M0812_27154 M0812_03274 M0812_03768 M0812_07760	M0813_13925 M0813_17106 M0813_02283 M0813_02890 M0813_25988 M0813_26875 M0813_28912 M0813_30280 M0813_10115	M0811_01914 M0811_07741	TVAG_053320 TVAG_101510 TVAG_166380 TVAG_192810 TVAG_271560 TVAG_271570 TVAG_341290 TVAG_441760 TVAG_483030	MONOS_1194 MONOS_14104 MONOS_14168	Cfrisia_2229	Cmem_J8273_0546 Cmem_J8273_0966 Cmem_J8273_4639 Cmem_J8273_4760 Cmem_J8273_8586	Kbia_g2118.t1 Kbia_g4933.t1 Kbia_g5161.t1	GL50803_96818	SS50377_11011 SS50377_11021 SS50377_13043 SS50377_13250 SS50377_14556 SS50377_14567 SS50377_14592 SS50377_17973 SS50377_jh073	Ngru_XP_002673797.1 Ngru_XP_002674222.1 Ngru_XP_002674986.1 Ngru_XP_002676636.1	DICDI_Q54R17 DICDI_Q54TT2 DICDI_Q54TT3
139	PTHR10333	INHIBITOR OF GROWTH PROTEIN	M0812_10499 M0812_11444 M0812_01430 M0812_16472 M0812_17467 M0812_17716 M0812_17733 M0812_18758 M0812_19353 M0812_20919 M0812_02315 M0812_23310 M0812_25512 M0812_25525 M0812_25649 M0812_26195 M0812_26949 M0812_27046 M0812_28123 M0812_28352 M0812_03333 M0812_00336 M0812_00067 M0812_08793	M0813_00119 M0813_13770 M0813_01440 M0813_14321 M0813_14980 M0813_17041 M0813_18672 M0813_20401 M0813_20928 M0813_02788 M0813_24521 M0813_27388 M0813_27649 M0813_27724 M0813_28125 M0813_28138 M0813_28971 M0813_29596 M0813_03972 M0813_04686 M0813_06756 M0813_07063 M0813_07416 M0813_07836 M0813_08104 M0813_08596	M0811_11776	TVAG_021600 TVAG_385560	MONOS_3108		Cmem_J8273_5935	Kbia_g9648.t1	GL50803_17596	SS50377_10306	Ngru_XP_002669776.1	DICDI_Q54PN9
140	PTHR10334	CYSTEINE-RICH SECRETORY PROTEIN-RELATED											Ngru_XP_002675139.1 Ngru_XP_002677392.1 Ngru_XP_002681551.1
141	PTHR10335	RRNA 2-O-METHYLTRANSFERASE FIBRILLARIN	M0812_10694 M0812_13973 M0812_17363 M0812_21080 M0812_23881 M0812_02430 M0812_27208 M0812_03928 M0812_06268 M0812_06590	M0813_11394 M0813_13374 M0813_15380 M0813_15704 M0813_17193 M0813_23110 M0813_29497 M0813_05242	M0811_06673 M0811_00874	TVAG_282140 TVAG_380100	MONOS_11723 MONOS_14825 MONOS_2052 MONOS_4374		Cmem_J8273_3685 Cmem_J8273_3687 Cmem_J8273_6332	Kbia_g259.t1	GL50803_97219	SS50377_13348	Ngru_XP_002670301.1 Ngru_XP_002672771.1 Ngru_XP_002679336.1	DICDI_Q54WC8 DICDI_Q55CW0
142	PTHR10336	PHOSPHOINOSITIDE-SPECIFIC PHOSPHOLIPASE C FAMILY PROTEIN			M0811_02720		MONOS_5726						Ngru_XP_002673031.1 Ngru_XP_002674512.1 Ngru_XP_002679558.1	DICDI_Q02158
143	PTHR10338	INTER-ALPHA-TRYPSIN INHIBITOR HEAVY CHAIN FAMILY MEMBER	M0812_25327 M0812_08571	M0813_02411 M0813_24725	M0811_10482 M0811_01714 M0811_02749 M0811_05152 M0811_07020 M0811_07911 M0811_08706 M0811_08755					Kbia_g2067.t1			Ngru_XP_002673371.1 Ngru_XP_002680679.1 Ngru_XP_002681030.1
144	PTHR10339	ADP-RIBOSYLTRANSFERASE							Cmem_J8273_1059				Ngru_XP_002670031.1
145	PTHR10340	SPHINGOMYELIN PHOSPHODIESTERASE	M0812_12450 M0812_12751 M0812_15837 M0812_14834 M0812_17717 M0812_20081 M0812_21655 M0812_23509 M0812_23775 M0812_24829 M0812_03544 M0812_03631 M0812_03964 M0812_04654 M0812_00503 M0812_05116 M0812_05918 M0812_06007 M0812_06008 M0812_06009 M0812_06815 M0812_06830	M0813_11211 M0813_11435 M0813_13214 M0813_13305 M0813_13306 M0813_13676 M0813_14151 M0813_16831 M0813_21543 M0813_21963 M0813_22522 M0813_22967 M0813_24522 M0813_25790 M0813_26721 M0813_27998 M0813_04339 M0813_06391 M0813_00687 M0813_00702 M0813_08331	M0811_03867 M0811_00461	TVAG_020780 TVAG_062580 TVAG_176660 TVAG_222460 TVAG_271580 TVAG_289530 TVAG_342080 TVAG_352120 TVAG_576590		Cfrisia_1008	Cmem_J8273_6399 Cmem_J8273_6602 Cmem_J8273_8316	Kbia_g1116.t1 Kbia_g11206.t1 Kbia_g12768.t1 Kbia_g5113.t1 Kbia_g808.t1 Kbia_g8714.t1	GL50803_16737 GL50803_8360	SS50377_11413	Ngru_XP_002674771.1 Ngru_XP_002680147.1	DICDI_Q54C16 DICDI_Q54SR8 DICDI_Q55C09 DICDI_Q55GC7
146	PTHR10343	5'-AMP-ACTIVATED PROTEIN KINASE , BETA SUBUNIT	M0812_14477 M0812_01763 M0812_00490 M0812_08978	M0813_12301 M0813_21821 M0813_21951 M0813_00438	M0811_02641 M0811_05186		MONOS_10561 MONOS_11575 MONOS_12083 MONOS_12236 MONOS_13536 MONOS_14737 MONOS_16197 MONOS_3115 MONOS_3362 MONOS_459 MONOS_5230 MONOS_753 MONOS_754 MONOS_8918	Cfrisia_2768 Cfrisia_3049	Cmem_J8273_0779 Cmem_J8273_1408 Cmem_J8273_3643 Cmem_J8273_3968 Cmem_J8273_4934 Cmem_J8273_5790 Cmem_J8273_6236 Cmem_J8273_8240	Kbia_g10689.t1 Kbia_g10972.t1 Kbia_g15226.t1 Kbia_g2045.t1 Kbia_g2352.t1 Kbia_g4975.t1 Kbia_g7249.t1 Kbia_g9023.t1	GL50803_101919	SS50377_10299 SS50377_12959		DICDI_Q54UG7
147	PTHR10344	THYMIDYLATE KINASE	M0812_13103 M0812_13322 M0812_29446	M0813_11444 M0813_23740 M0813_24898 M0813_04952	M0811_12554 M0811_05987 M0811_07384	TVAG_134830 TVAG_315260	MONOS_16194	Cfrisia_4434		Kbia_g12709.t1	GL50803_15380	SS50377_15755		DICDI_Q54GN2
148	PTHR10350	NUCLEAR PORE COMPLEX PROTEIN NUP155	M0812_12917 M0812_15030 M0812_16509 M0812_20939 M0812_24614 M0812_30245 M0812_09806	M0813_12079 M0813_01459 M0813_00152 M0813_21348 M0813_25643 M0813_06247 M0813_08546	M0811_03411 M0811_04969 M0811_08065	TVAG_032710 TVAG_088510 TVAG_150240 TVAG_232720 TVAG_430450	MONOS_42 MONOS_4507 MONOS_9728	Cfrisia_2374 Cfrisia_2980	Cmem_J8273_5377	Kbia_g13239.t1 Kbia_g3136.t1 Kbia_g9205.t1	GL50803_112408	SS50377_15267	Ngru_XP_002683068.1	DICDI_Q54F20
149	PTHR10351	TRANSCRIPTION FACTOR BTF3 FAMILY MEMBER	M0812_12099 M0812_12540 M0812_12940 M0812_19804 M0812_02830 M0812_29339 M0812_30071 M0812_05075	M0813_10305 M0813_12055 M0813_18554 M0813_22616 M0813_28566 M0813_29199 M0813_05679 M0813_07237	M0811_04329	TVAG_072140 TVAG_265540 TVAG_435990	MONOS_14362	Cfrisia_2042	Cmem_J8273_1837			SS50377_13306	Ngru_XP_002676499.1	DICDI_Q54TR8
150	PTHR10352	EUKARYOTIC TRANSLATION INITIATION FACTOR 3 SUBUNIT G	M0812_01707 M0812_19180 M0812_25870 M0812_25910 M0812_07212	M0813_30320 M0813_00388 M0813_05997 M0813_06040 M0813_06830	M0811_11531 M0811_13974 M0811_04749 M0811_05086 M0811_06419	TVAG_007240 TVAG_068850 TVAG_110950 TVAG_139480 TVAG_147690 TVAG_193690 TVAG_197270 TVAG_206220 TVAG_270500 TVAG_337190 TVAG_430980 TVAG_445280	MONOS_10055 MONOS_12121 MONOS_16006 MONOS_3267	Cfrisia_5207	Cmem_J8273_1840 Cmem_J8273_3090	Kbia_g1504.t1			Ngru_XP_002678626.1	DICDI_Q54GS2 DICDI_Q54HN5 DICDI_Q54WM4
151	PTHR10353	GLYCOSYL HYDROLASE				TVAG_057370 TVAG_360830		Cfrisia_2316	Cmem_J8273_0854				Ngru_XP_002676353.1
152	PTHR10356	ALLOGRAFT INFLAMMATORY FACTOR-1												DICDI_Q54QX0
153	PTHR10357	ALPHA-AMYLASE FAMILY MEMBER			M0811_04569
154	PTHR10358	ENDOSULFINE	M0812_12670 M0812_16869 M0812_18019 M0812_29938	M0813_26178 M0813_29730 M0813_04263 M0813_07685		TVAG_020080 TVAG_158790								DICDI_Q54QV9 DICDI_Q556S3
155	PTHR10362	HISTIDINE AMMONIA-LYASE	M0812_13741 M0812_21304	M0813_24318 M0813_03034	M0811_05059			Cfrisia_836	Cmem_J8273_8583	Kbia_g4558.t1			Ngru_XP_002680061.1	DICDI_Q54JI7 DICDI_Q54NH3 DICDI_Q556V9
156	PTHR10363	BLEOMYCIN HYDROLASE	M0812_16505 M0812_20936	M0813_01456 M0813_00148	M0811_09698		MONOS_9393			Kbia_g15592.t1 Kbia_g8628.t1
157	PTHR10366	NAD DEPENDENT EPIMERASE/DEHYDRATASE	M0812_20309 M0812_26644	M0813_17982 M0813_05084			MONOS_10250	Cfrisia_1974					Ngru_XP_002668920.1 Ngru_XP_002669407.1 Ngru_XP_002671736.1 Ngru_XP_002673195.1 Ngru_XP_002674712.1 Ngru_XP_002675042.1 Ngru_XP_002675494.1 Ngru_XP_002676233.1 Ngru_XP_002677717.1 Ngru_XP_002679087.1 Ngru_XP_002679344.1 Ngru_XP_002679391.1 Ngru_XP_002682209.1 Ngru_XP_002682361.1 Ngru_XP_002683600.1	DICDI_Q54E72 DICDI_Q54K16 DICDI_Q54KL2 DICDI_Q54TU9 DICDI_Q54XR1 DICDI_Q86AQ3
158	PTHR10367	MRNA-CAPPING ENZYME	M0812_16175 M0812_19249 M0812_21707 M0812_21923 M0812_22549 M0812_22948 M0812_23247 M0812_25817 M0812_26270 M0812_02941 M0812_03016 M0812_03275 M0812_04627 M0812_04857 M0812_07669	M0813_11856 M0813_02041 M0813_17105 M0813_02251 M0813_18144 M0813_26694 M0813_26968 M0813_28913 M0813_04047 M0813_05300 M0813_06090 M0813_06716 M0813_06896 M0813_09190 M0813_09848	M0811_11173 M0811_11174 M0811_13361 M0811_04352	TVAG_092400 TVAG_167220 TVAG_187730 TVAG_292780 TVAG_293060 TVAG_322770	MONOS_940	Cfrisia_4526	Cmem_J8273_0766	Kbia_g4070.t1	GL50803_17308	SS50377_13928	Ngru_XP_002668728.1 Ngru_XP_002669104.1 Ngru_XP_002671021.1 Ngru_XP_002677052.1	DICDI_Q54HV6
159	PTHR10369	60S RIBOSOMAL PROTEIN L36A/L44	M0812_11778 M0812_14081 M0812_14638 M0812_19106 M0812_01913 M0812_19469 M0812_20302 M0812_23525 M0812_23950 M0812_02433 M0812_00025 M0812_26653 M0812_27206 M0812_28385 M0812_03558 M0812_04232 M0812_06125 M0812_07262 M0812_00898 M0812_09123 M0812_17431	M0813_11995 M0813_12148 M0813_13372 M0813_14135 M0813_14862 M0813_15844 M0813_16059 M0813_16817 M0813_17190 M0813_17402 M0813_18970 M0813_19047 M0813_19097 M0813_24230 M0813_25036 M0813_30221 M0813_03739 M0813_05076 M0813_07456 M0813_07868	M0811_04321	TVAG_034660 TVAG_035120 TVAG_083470 TVAG_126180 TVAG_136040 TVAG_276010 TVAG_470540 TVAG_485680	MONOS_11626 MONOS_9126	Cfrisia_4211	Cmem_J8273_2338 Cmem_J8273_4358 Cmem_J8273_4645	Kbia_g4981.t1	GL50803_9810	SS50377_18901	Ngru_XP_002670372.1	DICDI_Q55CW5
160	PTHR10371	NADH DEHYDROGENASE UBIQUINONE FLAVOPROTEIN 2, MITOCHONDRIAL	M0812_12279 M0812_14348 M0812_20688 M0812_02259 M0812_24491 M0812_25602 M0812_04149 M0812_00622 M0812_08868 M0812_09493	M0813_12603 M0813_13716 M0813_14512 M0813_20871 M0813_22082 M0813_26073 M0813_28448 M0813_03302 M0813_08032 M0813_09480	M0811_02491 M0811_06553	TVAG_296220		Cfrisia_4785	Cmem_J8273_3392	Kbia_g446.t1			Ngru_XP_002675094.1	DICDI_Q54F10
161	PTHR10379	MTG8 ETO EIGHT TWENTY ONE PROTEIN											Ngru_XP_002673825.1
162	PTHR10383	SERINE INCORPORATOR	M0812_11495 M0812_15800 M0812_18812 M0812_22126	M0813_01618 M0813_02737 M0813_28034 M0813_08784	M0811_07739	TVAG_364980 TVAG_385180 TVAG_493840	MONOS_2970 MONOS_3481 MONOS_6125	Cfrisia_3167	Cmem_J8273_1413 Cmem_J8273_1963 Cmem_J8273_4886 Cmem_J8273_7826	Kbia_g3148.t1		SS50377_12540	Ngru_XP_002681669.1	DICDI_Q54UF8
163	PTHR10388	EUKARYOTIC TRANSLATION INITIATION FACTOR SUI1	M0812_14572 M0812_26448 M0812_29009 M0812_08121	M0813_11935 M0813_17775 M0813_22378 M0813_30300	M0811_00528	TVAG_066940 TVAG_134990	MONOS_6067	Cfrisia_683	Cmem_J8273_6471	Kbia_g3891.t1	GL50803_1657		Ngru_XP_002671504.1 Ngru_XP_002680076.1	DICDI_Q86AU4
164	PTHR10390	HOMEOBOX PROTEIN SIX					MONOS_1103							DICDI_Q86IH1
165	PTHR10394	40S RIBOSOMAL PROTEIN S8	M0812_10255 M0812_10624 M0812_01077 M0812_13967 M0812_15956 M0812_15140 M0812_21085 M0812_21484 M0812_22317 M0812_02590 M0812_04433 M0812_04912 M0812_05350 M0812_07064 M0812_07464	M0813_10776 M0813_10961 M0813_13621 M0813_14000 M0813_14288 M0813_19458 M0813_22793 M0813_23115 M0813_23466 M0813_23633 M0813_26520 M0813_27165 M0813_29622 M0813_05236 M0813_06668	M0811_01511	TVAG_066030 TVAG_164160 TVAG_206300 TVAG_435430	MONOS_13168 MONOS_3180 MONOS_4567	Cfrisia_2150	Cmem_J8273_5966		GL50803_5845	SS50377_15932	Ngru_XP_002677039.1	DICDI_Q54E24
166	PTHR10395	URICASE AND TRANSTHYRETIN-RELATED												DICDI_Q54LD6
167	PTHR10398	AFADIN	M0812_13367 M0812_03028	M0813_15715 M0813_22830
168	PTHR10407	HUNTINGTIN INTERACTING PROTEIN 1	M0812_19870 M0812_05489	M0813_07298	M0811_03111	TVAG_021520		Cfrisia_3411						DICDI_Q1ZXE9
169	PTHR10408	STEROL O-ACYLTRANSFERASE	M0812_12668 M0812_12750 M0812_12811 M0812_17686 M0812_19372 M0812_20130 M0812_23334 M0812_23687 M0812_25674 M0812_26303 M0812_26501 M0812_26812 M0812_27194 M0812_28952 M0812_29940 M0812_03209 M0812_03706	M0813_13356 M0813_14658 M0813_01738 M0813_17831 M0813_02574 M0813_21788 M0813_22323 M0813_24491 M0813_03183 M0813_28998 M0813_04081 M0813_04338 M0813_06467 M0813_07042 M0813_07683 M0813_07778	M0811_13479 M0811_00504 M0811_07156 M0811_09077 M0811_09699	TVAG_109560							Ngru_XP_002674814.1 Ngru_XP_002675855.1 Ngru_XP_002677548.1	DICDI_Q54SV5 DICDI_Q551G5 DICDI_Q55BH9
170	PTHR10410	EUKARYOTIC TRANSLATION INITIATION FACTOR 3 -RELATED	M0812_11975 M0812_13045 M0812_13156 M0812_16313 M0812_16287 M0812_16103 M0812_15443 M0812_21777 M0812_22483 M0812_22642 M0812_22664 M0812_25270 M0812_28104 M0812_28856 M0812_30293 M0812_00367 M0812_08515	M0813_10248 M0813_10274 M0813_10421 M0813_12331 M0813_14570 M0813_02179 M0813_17535 M0813_17557 M0813_18075 M0813_24783 M0813_27626 M0813_04897 M0813_05008 M0813_06201 M0813_08719 M0813_09667 M0813_09921	M0811_11493 M0811_11494 M0811_01704 M0811_02937 M0811_03587 M0811_08191	TVAG_077600 TVAG_105990 TVAG_159580 TVAG_454400 TVAG_469140 TVAG_472140	MONOS_10644 MONOS_1925 MONOS_2659 MONOS_3856 MONOS_6948	Cfrisia_2345 Cfrisia_3244 Cfrisia_3827	Cmem_J8273_1661 Cmem_J8273_2895 Cmem_J8273_7427 Cmem_J8273_8078	Kbia_g3911.t1 Kbia_g898.t1	GL50803_16823	SS50377_13813	Ngru_XP_002674907.1 Ngru_XP_002676027.1 Ngru_XP_002677652.1 Ngru_XP_002678028.1 Ngru_XP_002682495.1	DICDI_Q54PF3 DICDI_Q54UD0 DICDI_Q86IJ1
171	PTHR10412	MANNOSYL-OLIGOSACCHARIDE GLUCOSIDASE	M0812_21823 M0812_04273 M0812_07303 M0812_08406 M0812_09797	M0813_15077 M0813_02135 M0813_17362 M0813_20119 M0813_25652	M0811_01484								Ngru_XP_002679093.1 Ngru_XP_002679425.1	DICDI_Q54VT5 DICDI_Q54W38
172	PTHR10414	ETHANOLAMINEPHOSPHOTRANSFERASE	M0812_10925 M0812_12618 M0812_28167 M0812_07467	M0813_17623 M0813_22692 M0813_27163 M0813_27692	M0811_14295	TVAG_055300 TVAG_173920 TVAG_236590		Cfrisia_2248 Cfrisia_3258	Cmem_J8273_0573 Cmem_J8273_5107	Kbia_g6603.t1 Kbia_g6983.t1			Ngru_XP_002671892.1 Ngru_XP_002677339.1 Ngru_XP_002677545.1 Ngru_XP_002678708.1 Ngru_XP_002681203.1	DICDI_Q54XM0 DICDI_Q550W1 DICDI_Q55AQ3 DICDI_Q8T2Q6
173	PTHR10416	DNA POLYMERASE DELTA SUBUNIT 2	M0812_11228 M0812_18182 M0812_18505	M0813_01142 M0813_03005 M0813_00816	M0811_06670	TVAG_029260 TVAG_292850	MONOS_1312	Cfrisia_1538	Cmem_J8273_0620	Kbia_g4088.t1 Kbia_g6066.t1	GL50803_10775	SS50377_14270	Ngru_XP_002673245.1	DICDI_Q54TN8
174	PTHR10422	CYTOCHROME C OXIDASE SUBUNIT 1												DICDI_O21042
175	PTHR10426	STRICTOSIDINE SYNTHASE-RELATED	M0812_10174 M0812_11323 M0812_11832 M0812_11972 M0812_13048 M0812_18616 M0812_02167 M0812_25711 M0812_26474 M0812_28623 M0812_07042	M0813_01030 M0813_10424 M0813_10691 M0813_10693 M0813_10695 M0813_10981 M0813_14217 M0813_19560 M0813_22350 M0813_24052 M0813_02907 M0813_26592 M0813_04899 M0813_08960			MONOS_5482	Cfrisia_116					Ngru_XP_002672182.1 Ngru_XP_002682377.1	DICDI_Q54RB1
176	PTHR10429	DNA-3-METHYLADENINE GLYCOSYLASE				TVAG_431800 TVAG_489150	MONOS_2218
177	PTHR10430	PEROXIREDOXIN						Cfrisia_5538	Cmem_J8273_8841				Ngru_XP_002680895.1	DICDI_Q54ES4 DICDI_Q54N76
178	PTHR10434	1-ACYL-SN-GLYCEROL-3-PHOSPHATE ACYLTRANSFERASE					MONOS_3026 MONOS_3285	Cfrisia_925	Cmem_J8273_4546 Cmem_J8273_7455	Kbia_g6259.t1			Ngru_XP_002675849.1 Ngru_XP_002678613.1 Ngru_XP_002678888.1 Ngru_XP_002679927.1	DICDI_Q54EU4
179	PTHR10438	THIOREDOXIN	M0812_13884 M0812_15049 M0812_20806 M0812_24349	M0813_12757 M0813_01322 M0813_21329 M0813_23300		TVAG_000290 TVAG_026340 TVAG_040350 TVAG_045300 TVAG_064650 TVAG_074180 TVAG_074570 TVAG_081410 TVAG_085330 TVAG_086420 TVAG_086470 TVAG_119500 TVAG_125500 TVAG_125510 TVAG_134260 TVAG_145440 TVAG_157280 TVAG_177670 TVAG_194480 TVAG_232840 TVAG_253800 TVAG_277410 TVAG_309720 TVAG_371200 TVAG_373740 TVAG_385350 TVAG_389740 TVAG_405680 TVAG_411700 TVAG_415710 TVAG_416920 TVAG_418970 TVAG_428740 TVA…	MONOS_215	Cfrisia_1332 Cfrisia_5562	Cmem_J8273_3388			SS50377_10179 SS50377_10832	Ngru_XP_002670688.1 Ngru_XP_002676278.1 Ngru_XP_002678755.1 Ngru_XP_002681558.1 Ngru_XP_002683625.1	DICDI_Q1ZXE0 DICDI_Q550H9
180	PTHR10441	CD8 ALPHA CHAIN				TVAG_193620
181	PTHR10442	40S RIBOSOMAL PROTEIN S21	M0812_10807 M0812_19242 M0812_26341 M0812_02622 M0812_02636 M0812_29120 M0812_04943 M0812_04973 M0812_10061	M0813_14030 M0813_14393 M0813_17131 M0813_23585 M0813_23598 M0813_04123 M0813_05779 M0813_06888 M0813_09339	M0811_05686	TVAG_022100 TVAG_459980	MONOS_11325 MONOS_2447	Cfrisia_5526	Cmem_J8273_4233 Cmem_J8273_6386	Kbia_g11977.t1	GL50803_7082	SS50377_15206	Ngru_XP_002677918.1	DICDI_Q54BN4
182	PTHR10443	MICROSOMAL DIPEPTIDASE											Ngru_XP_002675477.1 Ngru_XP_002678162.1
183	PTHR10445	GENERAL TRANSCRIPTION FACTOR IIF SUBUNIT 2	M0812_15614 M0812_21913	M0813_11703 M0813_02049	M0811_09424	TVAG_198720			Cmem_J8273_7831	Kbia_g11065.t1			Ngru_XP_002683072.1	DICDI_Q54KT7
184	PTHR10457	MEVALONATE KINASE/GALACTOKINASE				TVAG_284490 TVAG_472220 TVAG_472360 TVAG_472380 TVAG_484130 TVAG_487340		Cfrisia_3989	Cmem_J8273_2553	Kbia_g2210.t1		SS50377_16680 SS50377_19102		DICDI_Q54B24 DICDI_Q54DN6
185	PTHR10458	PEPTIDE DEFORMYLASE											Ngru_XP_002671646.1	DICDI_Q54JC1
186	PTHR10459	DNA LIGASE	M0812_18597 M0812_01956 M0812_01957 M0812_19897 M0812_24729 M0812_27011 M0812_28731 M0812_03855 M0812_04409	M0813_10148 M0813_01049 M0813_11319 M0813_23494 M0813_05948 M0813_08425 M0813_08563 M0813_09075	M0811_06066		MONOS_11571 MONOS_13046 MONOS_2891 MONOS_3756 MONOS_7923 MONOS_8272	Cfrisia_2843 Cfrisia_702	Cmem_J8273_3405 Cmem_J8273_7894				Ngru_XP_002673125.1 Ngru_XP_002673300.1 Ngru_XP_002673370.1 Ngru_XP_002673922.1 Ngru_XP_002677607.1	DICDI_Q54E42 DICDI_Q54HY5 DICDI_Q54X55 DICDI_Q54XI2 DICDI_Q55GU8 DICDI_Q8I7C6
187	PTHR10460	ABL INTERACTOR FAMILY MEMBER	M0812_12395 M0812_23609 M0812_29866 M0812_03643 M0812_04089	M0813_01805 M0813_22455 M0813_06404 M0813_07650 M0813_07754	M0811_14331 M0811_00004 M0811_05078 M0811_08688								Ngru_XP_002672178.1	DICDI_Q55FT9
188	PTHR10464	UREA TRANSPORTER												DICDI_Q86AP4
189	PTHR10465	TRANSMEMBRANE GTPASE FZO1											Ngru_XP_002674594.1
190	PTHR10466	PHOSPHOMANNOMUTASE	M0812_12486 M0812_16238 M0812_22602	M0813_17495 M0813_22562 M0813_05402	M0811_03785	TVAG_111700	MONOS_10630	Cfrisia_4742	Cmem_J8273_2074	Kbia_g8216.t1 Kbia_g8837.t1 Kbia_g9925.t1			Ngru_XP_002680585.1	DICDI_Q54X03 DICDI_Q86B09
191	PTHR10468	PROTEIN O-LINKED-MANNOSE BETA-1,2-N-ACETYLGLUCOSAMINYLTRANSFERASE 1/ALPHA-1,3-MANNOSYL-GLYCOPROTEIN 2-BETA-N-ACETYLGLUCOSAMINYLTRANSFERASE			M0811_12701								Ngru_XP_002669134.1 Ngru_XP_002669347.1 Ngru_XP_002669794.1 Ngru_XP_002674555.1 Ngru_XP_002675029.1 Ngru_XP_002682755.1 Ngru_XP_002683153.1	DICDI_Q54IX1 DICDI_Q55C04 DICDI_Q55EK3
192	PTHR10472	D-TYROSYL-TRNA TYR DEACYLASE	M0812_14727	M0813_18519		TVAG_010100	MONOS_5708 MONOS_5709	Cfrisia_3750	Cmem_J8273_3118	Kbia_g1537.t1	GL50803_13832	SS50377_14113		DICDI_Q54EY1
193	PTHR10476	CHARGED MULTIVESICULAR BODY PROTEIN	M0812_12718 M0812_17097 M0812_17367 M0812_18244 M0812_22271 M0812_23622 M0812_23885 M0812_24622 M0812_24666 M0812_25902 M0812_26217 M0812_29753 M0812_29878 M0812_03652 M0812_06161 M0812_06206	M0813_11588 M0813_15761 M0813_15807 M0813_01793 M0813_20757 M0813_25091 M0813_25682 M0813_29501 M0813_03995 M0813_04309 M0813_06008 M0813_06414 M0813_07742 M0813_08493 M0813_08537 M0813_00872	M0811_10761 M0811_04451 M0811_04470 M0811_06849 M0811_07913 M0811_07971 M0811_09663	TVAG_008080 TVAG_011650 TVAG_151500 TVAG_174520 TVAG_247500 TVAG_259610 TVAG_396200	MONOS_11038 MONOS_16822 MONOS_16838 MONOS_2479 MONOS_2927 MONOS_591	Cfrisia_1145 Cfrisia_3021 Cfrisia_3829 Cfrisia_4052 Cfrisia_5341 Cfrisia_756	Cmem_J8273_0789 Cmem_J8273_0814 Cmem_J8273_4234 Cmem_J8273_4575 Cmem_J8273_7817 Cmem_J8273_8879	Kbia_g10120.t1 Kbia_g11349.t1 Kbia_g12357.t1 Kbia_g1895.t1 Kbia_g3348.t1 Kbia_g887.t1	GL50803_15472 GL50803_24947 GL50803_29327 GL50803_7323	SS50377_11096 SS50377_12724 SS50377_16100 SS50377_18713	Ngru_XP_002669078.1 Ngru_XP_002669819.1 Ngru_XP_002670746.1 Ngru_XP_002677121.1 Ngru_XP_002677750.1 Ngru_XP_002679658.1	DICDI_O96552 DICDI_Q54DB1 DICDI_Q54GK9 DICDI_Q54P63
194	PTHR10480	PROTEIN UNC-13 HOMOLOG	M0812_01858
195	PTHR10484	HISTONE H4	M0812_10910 M0812_11010 M0812_11281 M0812_11988 M0812_13037 M0812_13509 M0812_13516 M0812_14380 M0812_15897 M0812_15871 M0812_15621 M0812_17714 M0812_17731 M0812_17822 M0812_18560 M0812_20493 M0812_20499 M0812_20522 M0812_21924 M0812_22209 M0812_22240 M0812_22244 M0812_02419 M0812_26532 M0812_27216 M0812_29654 M0812_29662 M0812_00585 M0812_06531 M0812_06679 M0812_06714 M0812_06720 M0812_00769 M08…	M0813_10407 M0813_01089 M0813_11709 M0813_12433 M0813_13384 M0813_14391 M0813_15435 M0813_02040 M0813_16653 M0813_17203 M0813_17635 M0813_18675 M0813_22043 M0813_22224 M0813_24519 M0813_02951 M0813_25493 M0813_25881 M0813_25887 M0813_25911 M0813_26375 M0813_28412 M0813_28618 M0813_28719 M0813_04649 M0813_04887 M0813_05579 M0813_05588 M0813_00576 M0813_00582 M0813_07909 M0813_07918 M0813_09803 M08…	M0811_10974 M0811_14102 M0811_14483 M0811_08100	TVAG_014920 TVAG_085660 TVAG_100580 TVAG_129720 TVAG_137930 TVAG_191680 TVAG_211270 TVAG_224660 TVAG_239320 TVAG_270070 TVAG_270900 TVAG_315310 TVAG_341350 TVAG_351560 TVAG_392270 TVAG_399380 TVAG_414470 TVAG_445260 TVAG_452720 TVAG_470680 TVAG_499010	MONOS_11535 MONOS_13157 MONOS_1327 MONOS_13751 MONOS_2067 MONOS_2791 MONOS_561 MONOS_7697	Cfrisia_1258 Cfrisia_1376 Cfrisia_1483 Cfrisia_3601	Cmem_J8273_1646 Cmem_J8273_6495 Cmem_J8273_7225 Cmem_J8273_8068		GL50803_135001 GL50803_135002 GL50803_135003		Ngru_XP_002671423.1 Ngru_XP_002672210.1 Ngru_XP_002674149.1 Ngru_XP_002679793.1 Ngru_XP_002682624.1	DICDI_Q76NW2
196	PTHR10485	MITOCHONDRIAL IMPORT INNER MEMBRANE TRANSLOCASE SUBUNIT TIM-17	M0812_14472 M0812_05345	M0813_21814 M0813_06663	M0811_06058	TVAG_370860		Cfrisia_1250	Cmem_J8273_2791 Cmem_J8273_5323				Ngru_XP_002676796.1	DICDI_Q54K35
197	PTHR10491	DTDP-4-DEHYDRORHAMNOSE REDUCTASE												DICDI_Q54VU3
198	PTHR10492	UNCHARACTERIZED				TVAG_352750	MONOS_10892 MONOS_10893 MONOS_13589 MONOS_16047 MONOS_6863			Kbia_g14905.t1 Kbia_g3322.t1 Kbia_g4536.t1 Kbia_g6819.t1 Kbia_g8859.t1 Kbia_g95.t1
199	PTHR10496	40S RIBOSOMAL PROTEIN S24	M0812_10976 M0812_11104 M0812_13534 M0812_16706 M0812_17468 M0812_17842 M0812_23989 M0812_24027 M0812_24930 M0812_24962 M0812_25412 M0812_29636 M0812_05883 M0812_05920 M0812_08650 M0812_09771 M0812_09868	M0813_13180 M0813_13216 M0813_16567 M0813_16691 M0813_02322 M0813_18890 M0813_18929 M0813_25587 M0813_25677 M0813_26353 M0813_29597 M0813_29893 M0813_04780 M0813_05558 M0813_07932 M0813_08203 M0813_08233		TVAG_272960 TVAG_272970 TVAG_272980 TVAG_319220 TVAG_371240 TVAG_371250 TVAG_386300	MONOS_10112 MONOS_9470	Cfrisia_429	Cmem_J8273_8636	Kbia_g1371.t1	GL50803_10367	SS50377_16134	Ngru_XP_002679698.1	DICDI_Q75K27
200	PTHR10497	60S RIBOSOMAL PROTEIN L27	M0812_11070 M0812_11410 M0812_18715 M0812_19987 M0812_22952 M0812_26582 M0812_27266 M0812_27755 M0812_04463 M0812_04719 M0812_04809 M0812_07176 M0812_07511 M0812_09799	M0813_11860 M0813_16599 M0813_17899 M0813_20297 M0813_23437 M0813_02826 M0813_25650 M0813_26780 M0813_26867 M0813_27122 M0813_03827 M0813_04384 M0813_05143 M0813_00924	M0811_13214	TVAG_140290 TVAG_189070 TVAG_215980 TVAG_302830 TVAG_306310 TVAG_337950 TVAG_380870	MONOS_14606	Cfrisia_3364	Cmem_J8273_5547	Kbia_g12862.t1 Kbia_g8868.t1	GL50803_8462	SS50377_11118	Ngru_XP_002676601.1	DICDI_Q55BE6
201	PTHR10501	U1 SMALL NUCLEAR RIBONUCLEOPROTEIN A/U2 SMALL NUCLEAR RIBONUCLEOPROTEIN B	M0812_13705 M0812_01631 M0812_21350 M0812_25978	M0813_12463 M0813_00313 M0813_26542 M0813_10058	M0811_11104 M0811_07318	TVAG_066830 TVAG_225010 TVAG_428560	MONOS_10486 MONOS_12379 MONOS_15882		Cmem_J8273_3064	Kbia_g4803.t1	GL50803_10427		Ngru_XP_002679074.1	DICDI_Q54J05 DICDI_Q55ER7
202	PTHR10502	ANNEXIN								Kbia_g10189.t1 Kbia_g10328.t1 Kbia_g10381.t1 Kbia_g11445.t1 Kbia_g12754.t1 Kbia_g12946.t1 Kbia_g12973.t1 Kbia_g13298.t1 Kbia_g13429.t1 Kbia_g15259.t1 Kbia_g5165.t1 Kbia_g5983.t1 Kbia_g6699.t1 Kbia_g7260.t1 Kbia_g8948.t1 Kbia_g9230.t1	GL50803_10036 GL50803_10038 GL50803_10073 GL50803_103373 GL50803_103437 GL50803_1076 GL50803_112682 GL50803_114119 GL50803_114787 GL50803_11649 GL50803_11654 GL50803_11683 GL50803_13996 GL50803_14551 GL50803_15076 GL50803_15097 GL50803_15101 GL50803_17153 GL50803_18058 GL50803_4026 GL50803_5649 GL50803_7796 GL50803_7797 GL50803_7799 GL50803_86498	SS50377_10447 SS50377_10477 SS50377_12051 SS50377_12139 SS50377_12156 SS50377_12743 SS50377_14057 SS50377_15273 SS50377_15494 SS50377_15726 SS50377_15889 SS50377_17349 SS50377_18312 SS50377_18313 SS50377_18314		DICDI_P24639 DICDI_Q54PW0
203	PTHR10504	BACTERICIDAL PERMEABILITY-INCREASING BPI PROTEIN-RELATED	M0812_13568 M0812_13582 M0812_26308 M0812_29147 M0812_09156	M0813_21619 M0813_04086 M0813_05512 M0813_05523 M0813_09364	M0811_10202 M0811_07598			Cfrisia_2468 Cfrisia_3474 Cfrisia_705	Cmem_J8273_1465 Cmem_J8273_2951 Cmem_J8273_5552 Cmem_J8273_8464	Kbia_g10399.t1 Kbia_g10673.t1 Kbia_g10779.t1 Kbia_g11975.t1 Kbia_g12519.t1 Kbia_g13027.t1 Kbia_g13579.t1 Kbia_g1473.t1 Kbia_g15559.t1 Kbia_g1834.t1 Kbia_g1898.t1 Kbia_g1904.t1 Kbia_g229.t1 Kbia_g2524.t1 Kbia_g2757.t1 Kbia_g2815.t1 Kbia_g3052.t1 Kbia_g3312.t1 Kbia_g4137.t1 Kbia_g4189.t1 Kbia_g4715.t1 Kbia_g5082.t1 Kbia_g5234.t1 Kbia_g5824.t1 Kbia_g5875.t1 Kbia_g5975.t1 Kbia_g614.t1 Kbia_g6408.t1 K…	GL50803_102575 GL50803_111973 GL50803_112630 GL50803_112914 GL50803_112938 GL50803_113130 GL50803_113165 GL50803_16293	SS50377_10069 SS50377_10081 SS50377_10631 SS50377_10798 SS50377_11450 SS50377_11643 SS50377_11950 SS50377_13353 SS50377_13437 SS50377_15966 SS50377_16379 SS50377_17351 SS50377_18133 SS50377_19109	Ngru_XP_002668930.1 Ngru_XP_002669037.1 Ngru_XP_002679549.1 Ngru_XP_002681872.1	DICDI_Q54JE7 DICDI_Q54JE8 DICDI_Q55BA2
204	PTHR10507	CDC45-RELATED PROTEIN	M0812_19962 M0812_25141 M0812_26562	M0813_17876 M0813_20198 M0813_05162	M0811_04207	TVAG_128240	MONOS_5829	Cfrisia_1859	Cmem_J8273_0139	Kbia_g15139.t1 Kbia_g2529.t1 Kbia_g8902.t1	GL50803_137731	SS50377_14731	Ngru_XP_002678820.1	DICDI_Q55GA4
205	PTHR10509	O-METHYLTRANSFERASE-RELATED	M0812_10592 M0812_23899	M0813_14063 M0813_19020	M0811_14486								Ngru_XP_002678719.1 Ngru_XP_002678808.1 Ngru_XP_002680906.1 Ngru_XP_002682736.1	DICDI_Q55AS5 DICDI_Q86IC8 DICDI_Q86IC9
206	PTHR10513	DEOXYNUCLEOSIDE KINASE	M0812_01173 M0812_13735 M0812_15034 M0812_20808 M0812_21316 M0812_23204 M0812_24343 M0812_26126 M0812_27033 M0812_30275 M0812_05443	M0813_12762 M0813_01325 M0813_19797 M0813_21344 M0813_24332 M0813_27960 M0813_28866 M0813_04889 M0813_06218 M0813_07183 M0813_08585	M0811_07327	TVAG_120360 TVAG_168370 TVAG_168410 TVAG_236780 TVAG_240790 TVAG_353990		Cfrisia_1959 Cfrisia_2808 Cfrisia_562	Cmem_J8273_0754 Cmem_J8273_2306 Cmem_J8273_2597 Cmem_J8273_3701	Kbia_g11875.t1 Kbia_g12534.t1 Kbia_g1907.t1 Kbia_g7064.t1	GL50803_13091 GL50803_17451 GL50803_32674 GL50803_4558	SS50377_11980 SS50377_11981 SS50377_12232 SS50377_12233 SS50377_17730	Ngru_XP_002670282.1 Ngru_XP_002680197.1 Ngru_XP_002682006.1	DICDI_Q54AS7 DICDI_Q54UT2 DICDI_Q54YL2
207	PTHR10514	ANGIOTENSIN-CONVERTING ENZYME			M0811_14809 M0811_07886
208	PTHR10516	PEPTIDYL-PROLYL CIS-TRANS ISOMERASE	M0812_10749 M0812_14345 M0812_19318 M0812_20796 M0812_20837 M0812_24285 M0812_25759 M0812_26681 M0812_00625 M0812_10119	M0813_01312 M0813_01356 M0813_13491 M0813_14448 M0813_00021 M0813_26637 M0813_28451 M0813_06956	M0811_14573 M0811_04674 M0811_08668	TVAG_292580 TVAG_368970 TVAG_435000 TVAG_476140	MONOS_10462 MONOS_13418 MONOS_14916 MONOS_2381 MONOS_3964 MONOS_6091 MONOS_7020	Cfrisia_2428 Cfrisia_4193 Cfrisia_4332	Cmem_J8273_0194 Cmem_J8273_2395	Kbia_g2514.t1 Kbia_g3201.t1 Kbia_g4030.t1 Kbia_g8968.t1	GL50803_101339 GL50803_10450 GL50803_3643 GL50803_7246	SS50377_13755 SS50377_14235 SS50377_15345 SS50377_18432	Ngru_XP_002668164.1 Ngru_XP_002674490.1 Ngru_XP_002674656.1 Ngru_XP_002677078.1 Ngru_XP_002678878.1 Ngru_XP_002680624.1 Ngru_XP_002682121.1	DICDI_B0G119 DICDI_Q54QI6 DICDI_Q554J3
209	PTHR10517	FOLATE RECEPTOR	M0812_13872 M0812_01444 M0812_20478 M0812_21192 M0812_21193 M0812_25297 M0812_25879 M0812_30207 M0812_06735	M0813_02440 M0813_25867 M0813_27708 M0813_29085 M0813_29330 M0813_04511 M0813_00599 M0813_06031	M0811_01070 M0811_11181 M0811_09630								Ngru_XP_002668540.1 Ngru_XP_002669487.1 Ngru_XP_002670869.1
210	PTHR10519	GABA-B RECEPTOR	M0812_12432 M0812_12434 M0812_01315 M0812_16019 M0812_18065 M0812_21988 M0812_22393 M0812_05576	M0813_19656 M0813_02529 M0813_26133 M0813_26457 M0813_27833 M0813_29318 M0813_06568	M0811_03312 M0811_03977			Cfrisia_701	Cmem_J8273_4899 Cmem_J8273_5783	Kbia_g6407.t1				DICDI_Q54ET0 DICDI_Q54F54 DICDI_Q54K09 DICDI_Q54Q87 DICDI_Q555U0
211	PTHR10520	TRIFUNCTIONAL PURINE BIOSYNTHETIC PROTEIN ADENOSINE-3-RELATED												DICDI_Q54GJ2
212	PTHR10527	IMPORTIN BETA	M0812_11321 M0812_12578 M0812_12591 M0812_12651 M0812_12732 M0812_13689 M0812_13912 M0812_14446 M0812_16513 M0812_16514 M0812_16515 M0812_16687 M0812_16754 M0812_16911 M0812_17142 M0812_17820 M0812_18058 M0812_18614 M0812_20945 M0812_22331 M0812_22364 M0812_23608 M0812_23710 M0812_24224 M0812_24657 M0812_24701 M0812_25034 M0812_26064 M0812_27829 M0812_27946 M0812_28797 M0812_29955 M0812_29956 M08…	M0813_01032 M0813_10979 M0813_10984 M0813_13133 M0813_14706 M0813_00156 M0813_15839 M0813_01715 M0813_01806 M0813_16322 M0813_00212 M0813_16964 M0813_18690 M0813_21989 M0813_22652 M0813_22666 M0813_23463 M0813_23777 M0813_02909 M0813_26140 M0813_26377 M0813_27135 M0813_27146 M0813_27327 M0813_27345 M0813_27457 M0813_28212 M0813_28213 M0813_28347 M0813_03294 M0813_29150 M0813_29158 M0813_29636 M08…	M0811_10566 M0811_10899 M0811_10900 M0811_02860 M0811_03007 M0811_04127 M0811_04230 M0811_04420 M0811_04554 M0811_04763 M0811_06847 M0811_00706 M0811_07076 M0811_07160 M0811_07837	TVAG_012890 TVAG_027670 TVAG_027750 TVAG_056330 TVAG_067060 TVAG_109710 TVAG_122260 TVAG_134670 TVAG_140320 TVAG_157760 TVAG_158850 TVAG_159250 TVAG_161220 TVAG_163310 TVAG_174660 TVAG_182660 TVAG_188290 TVAG_192010 TVAG_205330 TVAG_206610 TVAG_215130 TVAG_217030 TVAG_244490 TVAG_248990 TVAG_250550 TVAG_250580 TVAG_258500 TVAG_272100 TVAG_276390 TVAG_281510 TVAG_295650 TVAG_309580 TVAG_314680 TVA…	MONOS_10476 MONOS_10645 MONOS_11318 MONOS_12234 MONOS_12271 MONOS_13617 MONOS_14357 MONOS_14358 MONOS_1966 MONOS_2114 MONOS_2127 MONOS_4102 MONOS_5441 MONOS_6062 MONOS_6530 MONOS_662 MONOS_7318 MONOS_7416 MONOS_8860	Cfrisia_13 Cfrisia_1832 Cfrisia_3845 Cfrisia_5017	Cmem_J8273_3277 Cmem_J8273_8109 Cmem_J8273_8291 Cmem_J8273_8292	Kbia_g12206.t1 Kbia_g1824.t1 Kbia_g6542.t1 Kbia_g709.t1 Kbia_g7444.t1	GL50803_14704 GL50803_15106	SS50377_10111 SS50377_15117	Ngru_XP_002672475.1 Ngru_XP_002675525.1 Ngru_XP_002676763.1	DICDI_Q54EW3 DICDI_Q54FH0 DICDI_Q55BW3 DICDI_Q55CQ7
213	PTHR10528	AF4/FMR2 FAMILY MEMBER	M0812_14316	M0813_08916	M0811_06629 M0811_08605		MONOS_15934
214	PTHR10529	AP COMPLEX SUBUNIT MU	M0812_13336 M0812_14435 M0812_15880 M0812_15358 M0812_17452 M0812_01888 M0812_20161 M0812_20543 M0812_22219 M0812_02247 M0812_23220 M0812_24819 M0812_25647 M0812_28373 M0812_28658 M0812_28659 M0812_28673 M0812_29837 M0812_03353 M0812_04892 M0812_00539 M0812_06020 M0812_06670 M0812_06759 M0812_08297 M0812_09100	M0813_11454 M0813_12174 M0813_12424 M0813_13318 M0813_13768 M0813_13977 M0813_17022 M0813_20013 M0813_20859 M0813_21998 M0813_24095 M0813_24883 M0813_25924 M0813_28357 M0813_28882 M0813_29582 M0813_00555 M0813_00621 M0813_07856 M0813_08340 M0813_08872 M0813_08991 M0813_09005 M0813_09580	M0811_10176 M0811_12877 M0811_01308 M0811_00729 M0811_08477 M0811_08540 M0811_09586	TVAG_122070 TVAG_136750 TVAG_226350 TVAG_327520 TVAG_333150 TVAG_379480 TVAG_421580 TVAG_450230 TVAG_453580 TVAG_476310	MONOS_1606 MONOS_5129 MONOS_6007 MONOS_6612 MONOS_9308 MONOS_9845	Cfrisia_1370 Cfrisia_2995 Cfrisia_3262 Cfrisia_3875 Cfrisia_4121 Cfrisia_5573 Cfrisia_955	Cmem_J8273_3346 Cmem_J8273_3349 Cmem_J8273_4291 Cmem_J8273_8725	Kbia_g11369.t1 Kbia_g11491.t1 Kbia_g12417.t1 Kbia_g17222.t1 Kbia_g6995.t1 Kbia_g8915.t1 Kbia_g9959.t1	GL50803_8917 GL50803_89622	SS50377_12961 SS50377_13753 SS50377_14255 SS50377_15602	Ngru_XP_002671925.1 Ngru_XP_002675315.1 Ngru_XP_002681019.1 Ngru_XP_002681639.1	DICDI_P54672 DICDI_Q54HS9 DICDI_Q9GPF0 DICDI_Q9GPF1
215	PTHR10534	PYRIDOXAL KINASE				TVAG_132920 TVAG_425810 TVAG_493290	MONOS_4544						Ngru_XP_002683578.1	DICDI_Q55EK9
216	PTHR10535	DNA-DIRECTED RNA POLYMERASES I, II, AND III SUBUNIT RPABC1	M0812_16524 M0812_20960	M0813_00164 M0813_00198	M0811_03197	TVAG_113600 TVAG_171980	MONOS_15047	Cfrisia_4171	Cmem_J8273_5209	Kbia_g14592.t1 Kbia_g7803.t1	GL50803_137609 GL50803_8157	SS50377_11368 SS50377_19045	Ngru_XP_002682962.1	DICDI_Q54EH2
217	PTHR10536	DNA PRIMASE SMALL SUBUNIT	M0812_24837 M0812_05999	M0813_13298 M0813_08322	M0811_12667	TVAG_099330	MONOS_2621	Cfrisia_112	Cmem_J8273_8091	Kbia_g13066.t1 Kbia_g4377.t1	GL50803_114670	SS50377_11602	Ngru_XP_002671384.1	DICDI_Q54MM7
218	PTHR10537	DNA PRIMASE LARGE SUBUNIT	M0812_13230 M0812_13265 M0812_05139 M0812_05147	M0813_11178 M0813_11186 M0813_24953 M0813_24958	M0811_04778	TVAG_091480 TVAG_137290	MONOS_15091	Cfrisia_1492	Cmem_J8273_3264	Kbia_g1663.t1	GL50803_6980	SS50377_14337	Ngru_XP_002674338.1	DICDI_Q55BM5
219	PTHR10539	26S PROTEASOME NON-ATPASE REGULATORY SUBUNIT 13	M0812_16767 M0812_17914 M0812_01900 M0812_09115	M0813_12160 M0813_26282 M0813_29829 M0813_00565	M0811_04689	TVAG_193070 TVAG_379960	MONOS_4001	Cfrisia_3239	Cmem_J8273_7936	Kbia_g5588.t1		SS50377_16940	Ngru_XP_002679454.1	DICDI_Q54NQ0
220	PTHR10540	EUKARYOTIC TRANSLATION INITIATION FACTOR 3 SUBUNIT F-RELATED	M0812_13948 M0812_14031 M0812_15115 M0812_14822 M0812_21024 M0812_21114 M0812_21449 M0812_25552 M0812_26118 M0812_27505 M0812_29390 M0812_03807 M0812_06389 M0812_06447 M0812_06890 M0812_08815 M0812_08816	M0813_11108 M0813_11644 M0813_13964 M0813_15521 M0813_15582 M0813_19083 M0813_20441 M0813_21264 M0813_21555 M0813_23056 M0813_24581 M0813_28099 M0813_05217 M0813_07192 M0813_00759	M0811_11165 M0811_04611 M0811_07182	TVAG_015750 TVAG_053720 TVAG_124160 TVAG_252400 TVAG_486970	MONOS_13001 MONOS_4765 MONOS_5751	Cfrisia_2910	Cmem_J8273_3671 Cmem_J8273_4181 Cmem_J8273_4352 Cmem_J8273_4589 Cmem_J8273_5828	Kbia_g1279.t1 Kbia_g5812.t1	GL50803_7896	SS50377_10419	Ngru_XP_002671056.1 Ngru_XP_002673210.1 Ngru_XP_002674743.1	DICDI_Q54C49 DICDI_Q54C92 DICDI_Q54WI8
221	PTHR10543	BETA-CAROTENE DIOXYGENASE											Ngru_XP_002675458.1
222	PTHR10544	60S RIBOSOMAL PROTEIN L28	M0812_10994 M0812_00109 M0812_28311 M0812_09884	M0813_16673 M0813_23167 M0813_25573 M0813_07370	M0811_08458		MONOS_200 MONOS_4846						Ngru_XP_002672751.1	DICDI_Q9GS21
223	PTHR10545	DIAMINE N-ACETYLTRANSFERASE			M0811_05299								Ngru_XP_002673848.1	DICDI_Q54W72
224	PTHR10551	FASCIN											Ngru_XP_002676714.1
225	PTHR10552	U2 SMALL NUCLEAR RIBONUCLEOPROTEIN A	M0812_14465 M0812_00506	M0813_21806 M0813_21965	M0811_09960 M0811_03182 M0811_05585	TVAG_079610 TVAG_150190 TVAG_165840 TVAG_177170 TVAG_244900 TVAG_251240 TVAG_277440 TVAG_301110 TVAG_311300 TVAG_332910 TVAG_414400 TVAG_473980	MONOS_6663	Cfrisia_4045	Cmem_J8273_0679 Cmem_J8273_4015 Cmem_J8273_8339	Kbia_g15573.t1 Kbia_g5268.t1 Kbia_g7588.t1	GL50803_17118 GL50803_8946	SS50377_15460	Ngru_XP_002676534.1 Ngru_XP_002683295.1	DICDI_Q54Q46 DICDI_Q553C7
226	PTHR10553	SMALL NUCLEAR RIBONUCLEOPROTEIN	M0812_10173 M0812_10696 M0812_14984 M0812_28820 M0812_04016	M0813_10690 M0813_14211 M0813_21395 M0813_07581	M0811_02190 M0811_05220	TVAG_076710 TVAG_154450 TVAG_319890 TVAG_361450 TVAG_529870	MONOS_375	Cfrisia_4353	Cmem_J8273_1417 Cmem_J8273_2103 Cmem_J8273_5553 Cmem_J8273_8638	Kbia_g548.t1 Kbia_g6720.t1		SS50377_10945 SS50377_11315 SS50377_ja044	Ngru_XP_002683245.1 Ngru_XP_002683442.1	DICDI_Q54HF6 DICDI_Q54RX0
227	PTHR10555	SORTING NEXIN	M0812_11971 M0812_13614 M0812_13739 M0812_13811 M0812_14374 M0812_14452 M0812_16083 M0812_16887 M0812_18430 M0812_19826 M0812_21248 M0812_21308 M0812_22465 M0812_22686 M0812_23153 M0812_25062 M0812_25548 M0812_27450 M0812_28431 M0812_29292 M0812_29559 M0812_04673 M0812_05271 M0812_05791 M0812_00593 M0812_06960 M0812_07726 M0812_09379 M0812_09542	M0813_10425 M0813_11057 M0813_11065 M0813_13087 M0813_13849 M0813_18060 M0813_20494 M0813_21075 M0813_22051 M0813_24258 M0813_24324 M0813_03036 M0813_03059 M0813_26740 M0813_26905 M0813_28177 M0813_28234 M0813_28339 M0813_28419 M0813_28818 M0813_03347 M0813_29713 M0813_04230 M0813_04568 M0813_05477 M0813_06587 M0813_08086 M0813_09940	M0811_10898 M0811_12538 M0811_13716 M0811_00015 M0811_03948 M0811_04192 M0811_04520 M0811_05632 M0811_09857								Ngru_XP_002671991.1 Ngru_XP_002673956.1 Ngru_XP_002678242.1 Ngru_XP_002679399.1	DICDI_Q86IF6
228	PTHR10556	3-OXO-5-ALPHA-STEROID 4-DEHYDROGENASE	M0812_20792	M0813_01309	M0811_13985	TVAG_032770 TVAG_080870 TVAG_096490 TVAG_146690 TVAG_157790 TVAG_231320 TVAG_325970 TVAG_391520 TVAG_432610 TVAG_442140	MONOS_10691 MONOS_1263 MONOS_13261 MONOS_4083			Kbia_g5074.t1 Kbia_g8025.t1	GL50803_88581	SS50377_16582	Ngru_XP_002673915.1 Ngru_XP_002677811.1	DICDI_Q55C17
229	PTHR10562	SMALL UBIQUITIN-RELATED MODIFIER	M0812_12997 M0812_24715 M0812_25526 M0812_09086	M0813_12191 M0813_13438 M0813_28124 M0813_04843 M0813_08441	M0811_06637	TVAG_190260	MONOS_6851	Cfrisia_2485	Cmem_J8273_7425	Kbia_g7878.t1	GL50803_7760	SS50377_12268 SS50377_16999		DICDI_Q54G35 DICDI_Q55FZ4 DICDI_Q55FZ7 DICDI_Q55G00 DICDI_Q8N0B4
230	PTHR10569	GLYCOGEN DEBRANCHING ENZYME			M0811_05609	TVAG_143490 TVAG_150430 TVAG_330630	MONOS_14331	Cfrisia_1360 Cfrisia_4404	Cmem_J8273_4133	Kbia_g2334.t1	GL50803_10885	SS50377_13803		DICDI_Q54K94
231	PTHR10571	UDP-N-ACETYLGLUCOSAMINE--DOLICHYL-PHOSPHATE N-ACETYLGLUCOSAMINEPHOSPHOTRANSFERASE	M0812_10254 M0812_10625 M0812_12887 M0812_15611 M0812_28903 M0812_28904 M0812_04197	M0813_10775 M0813_11699 M0813_12110 M0813_14287 M0813_17436	M0811_07847	TVAG_308000	MONOS_5776	Cfrisia_2021	Cmem_J8273_3660 Cmem_J8273_6434	Kbia_g3878.t1	GL50803_15889	SS50377_14005	Ngru_XP_002680053.1	DICDI_P0CD61
232	PTHR10572	3-HYDROXY-3-METHYLGLUTARYL-COENZYME A REDUCTASE	M0812_07353	M0813_27267	M0811_08207	TVAG_016150 TVAG_210390	MONOS_8378	Cfrisia_461	Cmem_J8273_7356	Kbia_g571.t1	GL50803_7573		Ngru_XP_002668160.1 Ngru_XP_002670914.1	DICDI_P34135 DICDI_P34136
233	PTHR10574	NETRIN/LAMININ-RELATED	M0812_17218		M0811_08745		MONOS_8255			Kbia_g4670.t1		SS50377_19026		DICDI_Q55E77
234	PTHR10578	S -2-HYDROXY-ACID OXIDASE-RELATED												DICDI_Q54E41
235	PTHR10579	CALCIUM-ACTIVATED CHLORIDE CHANNEL REGULATOR	M0812_22519 M0812_23314 M0812_02431 M0812_06325 M0812_06343 M0812_07263 M0812_08327	M0813_15645 M0813_16060 M0813_17192 M0813_20041 M0813_28976 M0813_09880	M0811_10610 M0811_12515 M0811_13246 M0811_05007 M0811_07363		MONOS_10342 MONOS_3253 MONOS_709	Cfrisia_2766 Cfrisia_4512 Cfrisia_4631 Cfrisia_4793 Cfrisia_613	Cmem_J8273_1062 Cmem_J8273_7956	Kbia_g13321.t1 Kbia_g1544.t1 Kbia_g1968.t1 Kbia_g2567.t1 Kbia_g386.t1 Kbia_g7224.t1			Ngru_XP_002668693.1 Ngru_XP_002671125.1 Ngru_XP_002675390.1 Ngru_XP_002676068.1 Ngru_XP_002677769.1 Ngru_XP_002678474.1 Ngru_XP_002680357.1 Ngru_XP_002682397.1 Ngru_XP_002682540.1 Ngru_XP_002682881.1
236	PTHR10584	SUGAR KINASE	M0812_17126 M0812_18283	M0813_12572 M0813_21227	M0811_00101 M0811_10642	TVAG_365110 TVAG_384480	MONOS_4856	Cfrisia_144 Cfrisia_2838	Cmem_J8273_1991 Cmem_J8273_8588	Kbia_g8818.t1	GL50803_15297	SS50377_12518	Ngru_XP_002675924.1	DICDI_Q54UQ4
237	PTHR10585	ER LUMEN PROTEIN RETAINING RECEPTOR	M0812_25497 M0812_08758 M0812_26796	M0813_15358 M0813_02558 M0813_08141	M0811_09097	TVAG_040450 TVAG_242900	MONOS_5675	Cfrisia_4736	Cmem_J8273_2713	Kbia_g8925.t1	GL50803_4502	SS50377_12146	Ngru_XP_002680919.1	DICDI_Q86JE5
238	PTHR10587	GLYCOSYL TRANSFERASE-RELATED	M0812_30001	M0813_29129	M0811_11428	TVAG_243660							Ngru_XP_002676438.1
239	PTHR10589	UBIQUITIN CARBOXYL-TERMINAL HYDROLASE	M0812_16529 M0812_16566 M0812_21005 M0812_00023 M0812_28388	M0813_00169 M0813_23040 M0813_30041 M0813_07458 M0813_07871	M0811_12725 M0811_14149	TVAG_204450 TVAG_455660	MONOS_15213 MONOS_1953 MONOS_5430 MONOS_9526			Kbia_g5851.t1 Kbia_g9038.t1		SS50377_17291 SS50377_17311	Ngru_XP_002669576.1 Ngru_XP_002674765.1	DICDI_Q54N38 DICDI_Q54T48
240	PTHR10598	SET1/ASH2 HISTONE METHYLTRANSFERASE COMPLEX SUBUNIT ASH2	M0812_19207 M0812_25844	M0813_06062 M0813_06851		TVAG_127960 TVAG_282630 TVAG_499590	MONOS_11746 MONOS_13555	Cfrisia_5615	Cmem_J8273_1115	Kbia_g8401.t1	GL50803_5820	SS50377_10780	Ngru_XP_002681628.1	DICDI_Q55AQ4
241	PTHR10602	EUKARYOTIC TRANSLATION INITIATION FACTOR 2 SUBUNIT 1	M0812_17478 M0812_18942 M0812_01974 M0812_23997 M0812_27547 M0812_03262 M0812_06828 M0812_09187	M0813_01492 M0813_16007 M0813_18922 M0813_21649 M0813_03126 M0813_29607 M0813_05934 M0813_00700	M0811_07932 M0811_07962	TVAG_379780	MONOS_1725	Cfrisia_2115	Cmem_J8273_0483	Kbia_g5457.t1	GL50803_13943	SS50377_11376	Ngru_XP_002674990.1	DICDI_Q869N9
242	PTHR10605	HEPARAN SULFATE SULFOTRANSFERASE												DICDI_Q55GK8
243	PTHR10606	6-PHOSPHOFRUCTO-2-KINASE/FRUCTOSE-2,6-BISPHOSPHATASE											Ngru_XP_002679265.1	DICDI_Q54SI2 DICDI_Q551Y6
244	PTHR10609	BIOTINIDASE-RELATED	M0812_12926 M0812_18940	M0813_12070 M0813_01494	M0811_06001 M0811_06002			Cfrisia_3980	Cmem_J8273_2972	Kbia_g3481.t1			Ngru_XP_002680851.1	DICDI_Q54WG1
245	PTHR10612	APOLIPOPROTEIN D											Ngru_XP_002668870.1 Ngru_XP_002676860.1 Ngru_XP_002677621.1 Ngru_XP_002682742.1	DICDI_Q55CF0 DICDI_Q55CV8
246	PTHR10615	HISTONE ACETYLTRANSFERASE	M0812_10411 M0812_16714 M0812_21523	M0813_18530 M0813_29884 M0813_04696 M0813_07008	M0811_12626	TVAG_028440 TVAG_131130 TVAG_216320 TVAG_233420 TVAG_285090 TVAG_296750 TVAG_345100 TVAG_359840 TVAG_394510 TVAG_395430 TVAG_408380	MONOS_11305 MONOS_12053 MONOS_12512 MONOS_15449 MONOS_5411	Cfrisia_252 Cfrisia_3505	Cmem_J8273_1154 Cmem_J8273_4460	Kbia_g11175.t1 Kbia_g14080.t1 Kbia_g7903.t1	GL50803_17263 GL50803_2851	SS50377_13941 SS50377_15143	Ngru_XP_002669548.1 Ngru_XP_002678823.1 Ngru_XP_002679003.1	DICDI_B0G130 DICDI_Q869X5
247	PTHR10617	ELECTRON TRANSFER FLAVOPROTEIN-UBIQUINONE OXIDOREDUCTASE											Ngru_XP_002679260.1	DICDI_Q54XM6
248	PTHR10619	F-ACTIN-CAPPING PROTEIN SUBUNIT BETA	M0812_10209 M0812_16612 M0812_28772	M0813_10731 M0813_29994 M0813_09120	M0811_02934	TVAG_094060 TVAG_261590 TVAG_271840 TVAG_396060 TVAG_398750	MONOS_10646	Cfrisia_1807	Cmem_J8273_1267 Cmem_J8273_1290 Cmem_J8273_1299 Cmem_J8273_7471	Kbia_g11364.t1 Kbia_g3789.t1 Kbia_g4232.t1 Kbia_g6238.t1			Ngru_XP_002675701.1	DICDI_P13021
249	PTHR10621	UV EXCISION REPAIR PROTEIN RAD23	M0812_01081 M0812_11128 M0812_12684 M0812_13521 M0812_15271 M0812_17939 M0812_22038 M0812_23893 M0812_29539 M0812_29924 M0812_04054 M0812_05356 M0812_06656 M0812_07022 M0812_09458 M0812_09740	M0813_10996 M0813_12410 M0813_16539 M0813_19026 M0813_19463 M0813_19576 M0813_19884 M0813_26259 M0813_03268 M0813_04275 M0813_05574 M0813_07623 M0813_07698 M0813_09497 M0813_09730	M0811_10762 M0811_12674 M0811_12675 M0811_12850 M0811_01557 M0811_02376 M0811_00355 M0811_03944	TVAG_012990 TVAG_019260 TVAG_042620 TVAG_057850 TVAG_134270 TVAG_140480 TVAG_143370 TVAG_149470 TVAG_151070 TVAG_156120 TVAG_163790 TVAG_185980 TVAG_187140 TVAG_187170 TVAG_187710 TVAG_190030 TVAG_192880 TVAG_193400 TVAG_205180 TVAG_231470 TVAG_252690 TVAG_252960 TVAG_252990 TVAG_265390 TVAG_268320 TVAG_269080 TVAG_270770 TVAG_281530 TVAG_314950 TVAG_348290 TVAG_364500 TVAG_369460 TVAG_373270 TVA…	MONOS_10364 MONOS_16200 MONOS_3118 MONOS_318 MONOS_3319 MONOS_6516 MONOS_7529 MONOS_8038 MONOS_9300 MONOS_9712	Cfrisia_5632	Cmem_J8273_0702	Kbia_g5180.t1			Ngru_XP_002673775.1 Ngru_XP_002679275.1 Ngru_XP_002682349.1	DICDI_Q54LV1 DICDI_Q54WU9 DICDI_Q869L7
250	PTHR10623	MICROTUBULE-ASSOCIATED PROTEIN RP/EB FAMILY MEMBER	M0812_10569	M0813_14088	M0811_01651 M0811_04883	TVAG_146390 TVAG_157820 TVAG_228400 TVAG_242820 TVAG_266680 TVAG_381030	MONOS_9566	Cfrisia_1280 Cfrisia_1410 Cfrisia_307 Cfrisia_3793 Cfrisia_3803 Cfrisia_5087		Kbia_g9449.t1	GL50803_14048	SS50377_14238	Ngru_XP_002677433.1 Ngru_XP_002679052.1	DICDI_Q8WQ86
251	PTHR10625	HISTONE DEACETYLASE	M0812_12604 M0812_13940 M0812_14014 M0812_15112 M0812_15090 M0812_16938 M0812_17212 M0812_18355 M0812_19206 M0812_19980 M0812_21031 M0812_21446 M0812_02251 M0812_24909 M0812_25095 M0812_25258 M0812_25478 M0812_25846 M0812_26994 M0812_27344 M0812_27686 M0812_27922 M0812_28789 M0812_28853 M0812_29415 M0812_30004 M0812_30298 M0812_04229 M0812_07087 M0812_07258 M0812_08506 M0812_08729	M0813_10938 M0813_11647 M0813_12328 M0813_14581 M0813_16055 M0813_01677 M0813_17405 M0813_17894 M0813_20359 M0813_20863 M0813_21149 M0813_21268 M0813_21290 M0813_22678 M0813_23063 M0813_23849 M0813_24551 M0813_24791 M0813_27431 M0813_28267 M0813_29132 M0813_03893 M0813_04459 M0813_05209 M0813_05287 M0813_06060 M0813_06196 M0813_06283 M0813_06850 M0813_08171 M0813_08249 M0813_09135	M0811_01608 M0811_09378	TVAG_059170 TVAG_166720 TVAG_178760 TVAG_182970 TVAG_185870 TVAG_226910 TVAG_390760 TVAG_426760 TVAG_464210	MONOS_7005	Cfrisia_1092 Cfrisia_5352	Cmem_J8273_0704 Cmem_J8273_2619 Cmem_J8273_3415 Cmem_J8273_4283 Cmem_J8273_4287 Cmem_J8273_7035	Kbia_g1273.t1 Kbia_g14181.t1 Kbia_g1517.t1 Kbia_g3086.t1	GL50803_3281	SS50377_13007	Ngru_XP_002671407.1 Ngru_XP_002680769.1	DICDI_Q55BW2 DICDI_Q55FN5
252	PTHR10627	SCP160						Cfrisia_2508	Cmem_J8273_0398 Cmem_J8273_6509				Ngru_XP_002680995.1
253	PTHR10628	SIALIDASE				TVAG_195610 TVAG_301370 TVAG_499550				Kbia_g11514.t1 Kbia_g5599.t1
254	PTHR10629	CYTOSINE-SPECIFIC METHYLTRANSFERASE						Cfrisia_1981					Ngru_XP_002676291.1 Ngru_XP_002682263.1 Ngru_XP_002683040.1
255	PTHR10630	MONOCYTE DIFFERENTIATION ANTIGEN CD14										SS50377_14893
256	PTHR10631	N 2 ,N 2 -DIMETHYLGUANOSINE TRNA METHYLTRANSFERASE	M0812_12124 M0812_21175 M0812_21267	M0813_10281 M0813_24278 M0813_29068	M0811_06039	TVAG_353820 TVAG_439220	MONOS_13357	Cfrisia_264	Cmem_J8273_3222	Kbia_g9895.t1	GL50803_12235	SS50377_18642	Ngru_XP_002672847.1	DICDI_Q54PG3
257	PTHR10632	SULFIDE:QUINONE OXIDOREDUCTASE												DICDI_Q54DK1
258	PTHR10634	AN1-TYPE ZINC FINGER PROTEIN			M0811_06372		MONOS_2026 MONOS_5783 MONOS_9348	Cfrisia_5353	Cmem_J8273_0642 Cmem_J8273_1574				Ngru_XP_002669081.1 Ngru_XP_002672664.1 Ngru_XP_002678261.1	DICDI_Q55G74 DICDI_Q86HX6
259	PTHR10635	COATOMER SUBUNIT BETA	M0812_11345 M0812_18642 M0812_19788 M0812_02818 M0812_29348 M0812_03155 M0812_05594	M0813_18563 M0813_19639 M0813_02885 M0813_28577 M0813_05666 M0813_07224 M0813_00999	M0811_12298 M0811_09671	TVAG_150910 TVAG_366270	MONOS_16840	Cfrisia_762	Cmem_J8273_0331	Kbia_g3405.t1	GL50803_88082	SS50377_13149	Ngru_XP_002673194.1	DICDI_Q23924
260	PTHR10639	CLATHRIN LIGHT CHAIN	M0812_16078 M0812_22457 M0812_22972 M0812_23014 M0812_27685 M0812_06196	M0813_15771 M0813_18054 M0813_25327 M0813_25365 M0813_03894 M0813_09947	M0811_04750	TVAG_062930 TVAG_297490	MONOS_6145 MONOS_8989						Ngru_XP_002680433.1	DICDI_Q8MN58
261	PTHR10640	METHYLTHIORIBULOSE-1-PHOSPHATE DEHYDRATASE											Ngru_XP_002674426.1	DICDI_Q54NY7
262	PTHR10642	RIBONUCLEASE H1			M0811_14817 M0811_07892	TVAG_427300		Cfrisia_5354	Cmem_J8273_3398 Cmem_J8273_4748	Kbia_g2366.t1	GL50803_34134	SS50377_13076	Ngru_XP_002668251.1 Ngru_XP_002668658.1 Ngru_XP_002668880.1 Ngru_XP_002669050.1 Ngru_XP_002669196.1 Ngru_XP_002669524.1 Ngru_XP_002670570.1 Ngru_XP_002672050.1 Ngru_XP_002678204.1 Ngru_XP_002678760.1 Ngru_XP_002679702.1 Ngru_XP_002681400.1 Ngru_XP_002682603.1	DICDI_Q54AP7
263	PTHR10643	KINETOCHORE PROTEIN NDC80	M0812_12694 M0812_12908 M0812_16815 M0812_17950 M0812_29092 M0812_29905 M0812_03071 M0812_06341 M0812_06511	M0813_12089 M0813_15455 M0813_15642 M0813_26249 M0813_29783 M0813_04285 M0813_05358 M0813_07715 M0813_09308	M0811_13136	TVAG_479740				Kbia_g2917.t1		SS50377_16293		DICDI_Q54QB4
264	PTHR10644	DNA REPAIR/RNA PROCESSING CPSF FAMILY	M0812_11499 M0812_14272 M0812_16077 M0812_15825 M0812_14862 M0812_18658 M0812_19179 M0812_19838 M0812_21079 M0812_21458 M0812_22156 M0812_22305 M0812_22455 M0812_25869 M0812_28764 M0812_03538 M0812_00695 M0812_08027 M0812_00818	M0813_11634 M0813_15093 M0813_16837 M0813_17597 M0813_18053 M0813_19907 M0813_21518 M0813_22153 M0813_22446 M0813_02733 M0813_23109 M0813_28009 M0813_30118 M0813_06041 M0813_06829 M0813_07268 M0813_08811 M0813_09111 M0813_00983 M0813_09950	M0811_13185 M0811_04359 M0811_04540 M0811_07286 M0811_07546 M0811_07547 M0811_07548	TVAG_013050 TVAG_077030 TVAG_080810 TVAG_094790 TVAG_130320 TVAG_131050 TVAG_173770 TVAG_176040 TVAG_198760 TVAG_292890 TVAG_317590 TVAG_353390 TVAG_408360 TVAG_432860 TVAG_456790 TVAG_485900 TVAG_499470	MONOS_1611 MONOS_16754 MONOS_2701	Cfrisia_114 Cfrisia_4 Cfrisia_4082 Cfrisia_5071	Cmem_J8273_1548 Cmem_J8273_1640 Cmem_J8273_4042 Cmem_J8273_8197	Kbia_g13725.t1 Kbia_g4255.t1 Kbia_g5889.t1 Kbia_g6268.t1 Kbia_g7122.t1 Kbia_g9857.t1	GL50803_16642 GL50803_7570 GL50803_89050	SS50377_14098 SS50377_15021	Ngru_XP_002673224.1 Ngru_XP_002676977.1 Ngru_XP_002681776.1 Ngru_XP_002682770.1	DICDI_B0M0P5 DICDI_Q54SA7 DICDI_Q54TS6 DICDI_Q55BV8
265	PTHR10648	SERINE/THREONINE-PROTEIN PHOSPHATASE PP2A 65 KDA REGULATORY SUBUNIT	M0812_10289 M0812_10596 M0812_11762 M0812_13727 M0812_15513 M0812_14608 M0812_14607 M0812_19092 M0812_21323 M0812_28682 M0812_02926 M0812_03037 M0812_08149	M0813_10809 M0813_11961 M0813_14057 M0813_14848 M0813_17275 M0813_19114 M0813_24340 M0813_03048 M0813_30261 M0813_30262 M0813_05321 M0813_06703	M0811_10093 M0811_01145 M0811_11747 M0811_05106 M0811_07584 M0811_00822	TVAG_038350 TVAG_038670 TVAG_040860 TVAG_044360 TVAG_056070 TVAG_122820 TVAG_125000 TVAG_174060 TVAG_183010 TVAG_188260 TVAG_192290 TVAG_282720 TVAG_285730 TVAG_287550 TVAG_287930 TVAG_302330 TVAG_343300 TVAG_360820 TVAG_406440 TVAG_410690 TVAG_416560 TVAG_452680 TVAG_459000 TVAG_494010	MONOS_11221 MONOS_2456 MONOS_2834 MONOS_3601 MONOS_4153 MONOS_6518 MONOS_6519	Cfrisia_1288 Cfrisia_1434 Cfrisia_1645 Cfrisia_2088 Cfrisia_3289 Cfrisia_5418	Cmem_J8273_3944 Cmem_J8273_5058 Cmem_J8273_7094 Cmem_J8273_7162 Cmem_J8273_7386 Cmem_J8273_8559 Cmem_J8273_8886	Kbia_g14277.t1 Kbia_g14333.t1 Kbia_g17060.t1 Kbia_g2912.t1 Kbia_g3984.t1 Kbia_g443.t1 Kbia_g4633.t1	GL50803_16567 GL50803_7439	SS50377_10370 SS50377_12717	Ngru_XP_002677258.1 Ngru_XP_002682119.1 Ngru_XP_002682464.1	DICDI_Q54QR9 DICDI_Q54TV3
266	PTHR10649	ARYL HYDROCARBON RECEPTOR	M0812_01379 M0812_14221 M0812_14615 M0812_16861 M0812_18240 M0812_21793 M0812_26106 M0812_26805 M0812_28025 M0812_29189	M0813_15929 M0813_17992 M0813_19025 M0813_20045 M0813_20230 M0813_22943 M0813_05520 M0813_07203	M0811_10679 M0811_11449 M0811_08054		MONOS_4298						Ngru_XP_002673526.1	DICDI_Q54B98 DICDI_Q54FE2 DICDI_Q54HN1 DICDI_Q54KV7 DICDI_Q54P61 DICDI_Q54PM2 DICDI_Q54WB2 DICDI_Q54WB7 DICDI_Q54XF5 DICDI_Q54YU6 DICDI_Q551B3 DICDI_Q554X7 DICDI_Q86A08 DICDI_Q86IM3
267	PTHR10652	ADENYLYL CYCLASE-ASSOCIATED PROTEIN	M0812_16075 M0812_22454 M0812_23043 M0812_02903 M0812_03059 M0812_00406 M0812_06984	M0813_11033 M0813_18051 M0813_25395 M0813_05345 M0813_06681 M0813_08679 M0813_09951	M0811_01069 M0811_11739 M0811_03569 M0811_08914	TVAG_407250	MONOS_12283 MONOS_4988	Cfrisia_1418 Cfrisia_3160 Cfrisia_3818 Cfrisia_4975 Cfrisia_5261	Cmem_J8273_0317 Cmem_J8273_5035	Kbia_g13673.t1 Kbia_g14937.t1		SS50377_16683	Ngru_XP_002668080.1 Ngru_XP_002681979.1 Ngru_XP_002682225.1	DICDI_P54654
268	PTHR10653	F-ACTIN-CAPPING PROTEIN SUBUNIT ALPHA	M0812_14706 M0812_19528	M0813_15316 M0813_18236	M0811_11074 M0811_02837 M0811_06603	TVAG_212270 TVAG_470230 TVAG_470240	MONOS_10647 MONOS_3879	Cfrisia_4716 Cfrisia_849 Cfrisia_874	Cmem_J8273_0984 Cmem_J8273_4369	Kbia_g14120.t1			Ngru_XP_002676051.1	DICDI_P13022
269	PTHR10655	LYSOPHOSPHOLIPASE-RELATED	M0812_19908 M0812_02376 M0812_26515 M0812_26604 M0812_09096	M0813_12179 M0813_20987 M0813_22311 M0813_05123 M0813_10133	M0811_03351 M0811_05306 M0811_06924				Cmem_J8273_7745 Cmem_J8273_8063				Ngru_XP_002669283.1 Ngru_XP_002669953.1 Ngru_XP_002670393.1 Ngru_XP_002670694.1 Ngru_XP_002674941.1 Ngru_XP_002681520.1	DICDI_Q54T49 DICDI_Q55FK4
270	PTHR10657	PEPTIDYL-PROLYL CIS-TRANS ISOMERASE				TVAG_102340 TVAG_325610 TVAG_420360	MONOS_13701	Cfrisia_410	Cmem_J8273_2170	Kbia_g4450.t1			Ngru_XP_002681178.1	DICDI_Q55EZ0
271	PTHR10658	PHOSPHATIDYLINOSITOL TRANSFER PROTEIN	M0812_20496 M0812_26210 M0812_29283 M0812_06717	M0813_13857 M0813_25884 M0813_03988 M0813_00579	M0811_11685	TVAG_238350 TVAG_303760 TVAG_412150	MONOS_10024 MONOS_7339 MONOS_8581 MONOS_9209	Cfrisia_1812 Cfrisia_3848 Cfrisia_982	Cmem_J8273_1361 Cmem_J8273_2566 Cmem_J8273_3711 Cmem_J8273_5152	Kbia_g4217.t1 Kbia_g5930.t1 Kbia_g7166.t1 Kbia_g8371.t1	GL50803_4197	SS50377_13598		DICDI_Q54D93 DICDI_Q54VC7 DICDI_Q9NCL7 DICDI_Q9NCL8
272	PTHR10660	PROTEASOME REGULATOR PA28	M0812_10844 M0812_01189 M0812_02596 M0812_04929 M0812_05461 M0812_10027	M0813_14016 M0813_14357 M0813_19778 M0813_23627 M0813_27946 M0813_07119	M0811_13455 M0811_00199		MONOS_1307 MONOS_13134 MONOS_16820 MONOS_2513 MONOS_2867 MONOS_53 MONOS_6756 MONOS_9711	Cfrisia_4628	Cmem_J8273_7752 Cmem_J8273_7790	Kbia_g461.t1 Kbia_g5260.t1	GL50803_12062	SS50377_10314 SS50377_15386 SS50377_15568		DICDI_Q967U1
273	PTHR10662	NUCLEAR RNA EXPORT FACTOR			M0811_10050	TVAG_069750 TVAG_091230 TVAG_121670 TVAG_258520 TVAG_349640 TVAG_411350	MONOS_12085 MONOS_269 MONOS_6211	Cfrisia_1809 Cfrisia_4758	Cmem_J8273_0604 Cmem_J8273_8099	Kbia_g10254.t1			Ngru_XP_002668744.1 Ngru_XP_002669024.1 Ngru_XP_002675004.1 Ngru_XP_002677134.1	DICDI_Q54LU1
274	PTHR10663	GUANYL-NUCLEOTIDE EXCHANGE FACTOR	M0812_10170 M0812_10946 M0812_11296 M0812_11298 M0812_01159 M0812_12281 M0812_12515 M0812_12590 M0812_01284 M0812_13047 M0812_13330 M0812_13896 M0812_14076 M0812_16261 M0812_01469 M0812_15785 M0812_15695 M0812_14555 M0812_16597 M0812_16806 M0812_17013 M0812_17457 M0812_17567 M0812_17941 M0812_01801 M0812_18168 M0812_18582 M0812_18662 M0812_18662 M0812_19080 M0812_19238 M0812_20070 M0812_20230 M08…	M0813_01064 M0813_10573 M0813_10688 M0813_11219 M0813_11531 M0813_12210 M0813_12508 M0813_12812 M0813_13663 M0813_14515 M0813_14836 M0813_16716 M0813_17343 M0813_17994 M0813_17995 M0813_18936 M0813_19807 M0813_02481 M0813_20668 M0813_20840 M0813_20999 M0813_22593 M0813_22664 M0813_23275 M0813_24162 M0813_02933 M0813_02935 M0813_24890 M0813_25492 M0813_25539 M0813_26257 M0813_27155 M0813_27443 M08…	M0811_12963 M0811_01595 M0811_01986 M0811_00253 M0811_03511 M0811_04429 M0811_05111 M0811_06323 M0811_08210 M0811_08573 M0811_09186	TVAG_008020 TVAG_011270 TVAG_023470 TVAG_024800 TVAG_110380 TVAG_187700 TVAG_210270 TVAG_237900 TVAG_265520 TVAG_282190 TVAG_300780 TVAG_321160 TVAG_326680 TVAG_333810 TVAG_363970 TVAG_374040 TVAG_390950 TVAG_393270 TVAG_411170 TVAG_465320 TVAG_472940 TVAG_482390	MONOS_11311 MONOS_15420 MONOS_2448 MONOS_289 MONOS_3645 MONOS_3892 MONOS_5849	Cfrisia_184 Cfrisia_4430	Cmem_J8273_4552 Cmem_J8273_7321 Cmem_J8273_7799	Kbia_g10294.t1 Kbia_g11736.t1 Kbia_g12757.t1 Kbia_g4083.t1 Kbia_g4153.t1 Kbia_g6053.t1 Kbia_g8766.t1 Kbia_g9325.t1	GL50803_112258 GL50803_17192	SS50377_11081 SS50377_13615	Ngru_XP_002671648.1 Ngru_XP_002672156.1 Ngru_XP_002674052.1 Ngru_XP_002677345.1 Ngru_XP_002681403.1 Ngru_XP_002681780.1	DICDI_Q54FL9 DICDI_Q54G75 DICDI_Q54X30 DICDI_Q556T7 DICDI_Q55BA7 DICDI_Q86KG9
275	PTHR10666	UBIQUITIN	M0812_10265 M0812_10617 M0812_10710 M0812_11020 M0812_11213 M0812_11565 M0812_11803 M0812_11816 M0812_12215 M0812_12246 M0812_12291 M0812_12429 M0812_12727 M0812_13460 M0812_13714 M0812_14091 M0812_16386 M0812_16248 M0812_15493 M0812_01552 M0812_15239 M0812_15211 M0812_16542 M0812_16713 M0812_17750 M0812_18410 M0812_18452 M0812_18488 M0812_18869 M0812_19971 M0812_20713 M0812_20801 M0812_21344 M08…	M0813_10177 M0813_10550 M0813_10785 M0813_11252 M0813_11269 M0813_11430 M0813_01159 M0813_01195 M0813_01317 M0813_13166 M0813_13428 M0813_13430 M0813_13521 M0813_13550 M0813_14195 M0813_14295 M0813_14514 M0813_14533 M0813_14622 M0813_14624 M0813_14626 M0813_14687 M0813_15534 M0813_15564 M0813_01564 M0813_16210 M0813_16233 M0813_16407 M0813_16454 M0813_16643 M0813_16796 M0813_17294 M0813_17328 M08…	M0811_10054 M0811_11848 M0811_13377 M0811_01361 M0811_01366 M0811_13690 M0811_13702 M0811_13705 M0811_14622 M0811_01485 M0811_01558 M0811_02042 M0811_03122 M0811_04093 M0811_04296 M0811_04311 M0811_04311 M0811_05162 M0811_05330 M0811_05370 M0811_05372 M0811_05375 M0811_05376 M0811_05377 M0811_05981 M0811_05982 M0811_05983 M0811_05984 M0811_05985 M0811_05993 M0811_06909 M0811_07067 M0811_07077 M08…	TVAG_006900 TVAG_006910 TVAG_010170 TVAG_018380 TVAG_019240 TVAG_031870 TVAG_047130 TVAG_055640 TVAG_059220 TVAG_062770 TVAG_069570 TVAG_099190 TVAG_110140 TVAG_110540 TVAG_113630 TVAG_116200 TVAG_116210 TVAG_120290 TVAG_120440 TVAG_120450 TVAG_133150 TVAG_139690 TVAG_139710 TVAG_139750 TVAG_140880 TVAG_140930 TVAG_141620 TVAG_159980 TVAG_171850 TVAG_174180 TVAG_174190 TVAG_184140 TVAG_184150 TVA…	MONOS_10608 MONOS_10800 MONOS_10942 MONOS_11000 MONOS_11183 MONOS_1119 MONOS_11660 MONOS_11769 MONOS_1184 MONOS_12744 MONOS_12978 MONOS_13109 MONOS_14887 MONOS_16676 MONOS_1852 MONOS_3927 MONOS_3987 MONOS_4639 MONOS_5184 MONOS_5575 MONOS_5827 MONOS_6677 MONOS_7294 MONOS_7561 MONOS_7616 MONOS_7856 MONOS_790 MONOS_8471 MONOS_8717 MONOS_9221 MONOS_9801		Cmem_J8273_0745 Cmem_J8273_1528 Cmem_J8273_1893 Cmem_J8273_3680 Cmem_J8273_3766 Cmem_J8273_7169	Kbia_g10508.t1 Kbia_g10623.t1 Kbia_g13.t1 Kbia_g16870.t1 Kbia_g2411.t1 Kbia_g3493.t1 Kbia_g4449.t1 Kbia_g739.t1 Kbia_g8738.t1	GL50803_16298 GL50803_5665 GL50803_7110 GL50803_8843	SS50377_12279 SS50377_18216 SS50377_19132	Ngru_XP_002668516.1 Ngru_XP_002668572.1 Ngru_XP_002669132.1 Ngru_XP_002669369.1 Ngru_XP_002669520.1 Ngru_XP_002669760.1 Ngru_XP_002670147.1 Ngru_XP_002671620.1 Ngru_XP_002672394.1 Ngru_XP_002672598.1 Ngru_XP_002672671.1 Ngru_XP_002673186.1 Ngru_XP_002673983.1 Ngru_XP_002674046.1 Ngru_XP_002674256.1 Ngru_XP_002674746.1 Ngru_XP_002674991.1 Ngru_XP_002675498.1 Ngru_XP_002675499.1 Ngru_XP_002676006.1…	DICDI_P0CG76 DICDI_P0CG77 DICDI_P0CG78 DICDI_P0CG79 DICDI_P0CG80 DICDI_P0CG81 DICDI_P0CG88 DICDI_P14794 DICDI_P14797 DICDI_Q54CI0 DICDI_Q54CI1 DICDI_Q54L35 DICDI_Q54TK0 DICDI_Q54XV3 DICDI_Q55DZ2
276	PTHR10668	PHYTOENE DEHYDROGENASE											Ngru_XP_002679210.1
277	PTHR10670	DNA POLYMERASE EPSILON CATALYTIC SUBUNIT A	M0812_12691 M0812_29912	M0813_04282 M0813_07708 M0813_07709	M0811_07855	TVAG_197030	MONOS_5248	Cfrisia_3022 Cfrisia_5657	Cmem_J8273_7798	Kbia_g3969.t1 Kbia_g8003.t1 Kbia_g8252.t1 Kbia_g8934.t1	GL50803_23064	SS50377_11135	Ngru_XP_002672840.1	DICDI_Q54RD4
278	PTHR10671	EPITHELIAL MEMBRANE PROTEIN-RELATED			M0811_02900 M0811_02901 M0811_02902 M0811_02904 M0811_05538
279	PTHR10672	ADDUCIN											Ngru_XP_002681018.1	DICDI_Q54T47
280	PTHR10676	DYNEIN HEAVY CHAIN FAMILY PROTEIN		M0813_05643	M0811_10661 M0811_12199 M0811_12200 M0811_04634 M0811_06111	TVAG_011080 TVAG_013270 TVAG_013770 TVAG_032910 TVAG_068390 TVAG_105170 TVAG_118950 TVAG_154270 TVAG_160330 TVAG_174850 TVAG_184370 TVAG_184810 TVAG_188120 TVAG_188130 TVAG_207440 TVAG_211860 TVAG_221220 TVAG_235920 TVAG_262920 TVAG_263900 TVAG_276290 TVAG_276300 TVAG_295280 TVAG_365430 TVAG_365640 TVAG_376510 TVAG_410920 TVAG_430000 TVAG_456970 TVAG_457340 TVAG_460730 TVAG_471380 TVAG_490910 TVA…	MONOS_10846 MONOS_14097 MONOS_14552 MONOS_2433 MONOS_3056 MONOS_5201 MONOS_6076 MONOS_6865 MONOS_9072	Cfrisia_1588 Cfrisia_1589 Cfrisia_1800 Cfrisia_2559 Cfrisia_2816 Cfrisia_4524 Cfrisia_937	Cmem_J8273_2207 Cmem_J8273_3778 Cmem_J8273_4966 Cmem_J8273_8380	Kbia_g10383.t1 Kbia_g10903.t1 Kbia_g11083.t1 Kbia_g11363.t1 Kbia_g13311.t1 Kbia_g1332.t1 Kbia_g1403.t1 Kbia_g1419.t1 Kbia_g14270.t1 Kbia_g15009.t1 Kbia_g15049.t1 Kbia_g15494.t1 Kbia_g15495.t1 Kbia_g1584.t1 Kbia_g16565.t1 Kbia_g16782.t1 Kbia_g17109.t1 Kbia_g17181.t1 Kbia_g2886.t1 Kbia_g3707.t1 Kbia_g45.t1 Kbia_g4740.t1 Kbia_g519.t1 Kbia_g5436.t1 Kbia_g6397.t1 Kbia_g6855.t1 Kbia_g7237.t1 Kbia_g76.t…	GL50803_100906 GL50803_111950 GL50803_14242 GL50803_16772 GL50803_17243 GL50803_17265 GL50803_17478 GL50803_40496 GL50803_42285 GL50803_93736 GL50803_94440	SS50377_10181 SS50377_10182 SS50377_10599 SS50377_11591 SS50377_14947 SS50377_15593 SS50377_17131 SS50377_17706 SS50377_18284 SS50377_18583	Ngru_XP_002670435.1 Ngru_XP_002675551.1 Ngru_XP_002682261.1 Ngru_XP_002683130.1
281	PTHR10677	UBIQUILIN	M0812_11172 M0812_13381 M0812_16270 M0812_15718 M0812_15347 M0812_17492 M0812_01961 M0812_22035 M0812_23337 M0812_24017 M0812_25380 M0812_26332 M0812_28014 M0812_29791 M0812_03361 M0812_05444 M0812_08623 M0812_09169	M0813_11555 M0813_13829 M0813_01935 M0813_16497 M0813_17012 M0813_17014 M0813_18899 M0813_02358 M0813_19796 M0813_21631 M0813_27530 M0813_29001 M0813_03550 M0813_04111 M0813_04805 M0813_05022 M0813_05439 M0813_05945 M0813_06167 M0813_09573	M0811_10231 M0811_12594 M0811_00140 M0811_00334 M0811_05148 M0811_08043	TVAG_007300 TVAG_035060 TVAG_035070 TVAG_038040 TVAG_046570 TVAG_090160 TVAG_090170 TVAG_097660 TVAG_139740 TVAG_151610 TVAG_178660 TVAG_251230 TVAG_295400 TVAG_295410 TVAG_322970 TVAG_364220 TVAG_390500 TVAG_402810 TVAG_402820 TVAG_459290 TVAG_467240 TVAG_477000 TVAG_483390 TVAG_485230	MONOS_5926	Cfrisia_1175	Cmem_J8273_2377 Cmem_J8273_7910 Cmem_J8273_8884	Kbia_g15015.t1 Kbia_g3378.t1 Kbia_g4979.t1 Kbia_g5218.t1	GL50803_115337 GL50803_115338 GL50803_15270 GL50803_23300	SS50377_10959 SS50377_11265	Ngru_XP_002672105.1 Ngru_XP_002674969.1 Ngru_XP_002676616.1 Ngru_XP_002680104.1 Ngru_XP_002681905.1	DICDI_Q9NIF3
282	PTHR10678	26S PROTEASOME NON-ATPASE REGULATORY SUBUNIT 11/COP9 SIGNALOSOME COMPLEX SUBUNIT 2	M0812_01984 M0812_22152 M0812_26390 M0812_29075 M0812_09198	M0813_21658 M0813_22433 M0813_05924 M0813_08807 M0813_09290	M0811_02567 M0811_06388 M0811_06400 M0811_07142	TVAG_151040 TVAG_279420 TVAG_388670	MONOS_5951 MONOS_6978	Cfrisia_2087 Cfrisia_953	Cmem_J8273_1866 Cmem_J8273_7859	Kbia_g2755.t1 Kbia_g7590.t1	GL50803_16659	SS50377_13750	Ngru_XP_002681441.1 Ngru_XP_002682980.1	DICDI_Q54HL6 DICDI_Q54UB5
283	PTHR10681	THIOREDOXIN PEROXIDASE	M0812_01345 M0812_20507 M0812_27540 M0812_05609 M0812_06730 M0812_06859 M0812_07426	M0813_16014 M0813_19625 M0813_25896 M0813_27194 M0813_27803 M0813_00594 M0813_00729	M0811_02314 M0811_08053	TVAG_038090 TVAG_075420 TVAG_095250 TVAG_114310 TVAG_350540 TVAG_455310 TVAG_484570 TVAG_487570 TVAG_528900	MONOS_4637	Cfrisia_2078 Cfrisia_3203 Cfrisia_5438	Cmem_J8273_3821 Cmem_J8273_5657 Cmem_J8273_5659	Kbia_g3752.t1	GL50803_14521 GL50803_15383 GL50803_16076	SS50377_12593 SS50377_13435 SS50377_15339 SS50377_17099	Ngru_XP_002678814.1	DICDI_Q555L5
284	PTHR10682	POLY A POLYMERASE	M0812_16617	M0813_29991	M0811_05214	TVAG_127020 TVAG_388620 TVAG_391250	MONOS_15553 MONOS_3039 MONOS_4146	Cfrisia_1901	Cmem_J8273_4758	Kbia_g10131.t1 Kbia_g12415.t1 Kbia_g15388.t1 Kbia_g6576.t1 Kbia_g7330.t1 Kbia_g931.t1	GL50803_13749	SS50377_13432	Ngru_XP_002677730.1 Ngru_XP_002680211.1	DICDI_Q54J73
285	PTHR10683	TRANSALDOLASE	M0812_03061	M0813_05347	M0811_07447	TVAG_240120 TVAG_272910	MONOS_16826	Cfrisia_3235	Cmem_J8273_4906				Ngru_XP_002671858.1	DICDI_Q54UP4
286	PTHR10686	FOLATE TRANSPORTER						Cfrisia_1902	Cmem_J8273_0080 Cmem_J8273_3491	Kbia_g2434.t1	GL50803_7236			DICDI_Q559K0
287	PTHR10687	SECRETORY CARRIER-ASSOCIATED MEMBRANE PROTEIN SCAMP	M0812_10960 M0812_00117 M0812_17149 M0812_18304 M0812_25358 M0812_02994 M0812_05803 M0812_09856	M0813_13098 M0813_16702 M0813_02382 M0813_21205 M0813_25598 M0813_06764 M0813_07361	M0811_10425 M0811_11887 M0811_13179 M0811_01592	TVAG_034430 TVAG_049740 TVAG_111570 TVAG_230210 TVAG_292630 TVAG_303730 TVAG_317260 TVAG_351870 TVAG_388820 TVAG_452410 TVAG_453640 TVAG_498560		Cfrisia_4560	Cmem_J8273_1251	Kbia_g11592.t1 Kbia_g12217.t1 Kbia_g9512.t1			Ngru_XP_002672721.1 Ngru_XP_002678147.1 Ngru_XP_002679073.1	DICDI_Q02465
288	PTHR10689	MICROSOMAL GLUTATHIONE S-TRANSFERASE 1											Ngru_XP_002670081.1 Ngru_XP_002672723.1 Ngru_XP_002675828.1
289	PTHR10693	RAS GTPASE-ACTIVATING PROTEIN-BINDING PROTEIN	M0812_10882 M0812_11413 M0812_15094 M0812_18717 M0812_19909 M0812_21430 M0812_24775 M0812_28343 M0812_06063 M0812_00078 M0812_09985	M0813_12546 M0813_15199 M0813_15903 M0813_21286 M0813_02822 M0813_25134 M0813_07082 M0813_07404 M0813_07827 M0813_08379 M0813_00922 M0813_10132	M0811_10416 M0811_03517 M0811_04376 M0811_09216	TVAG_020280 TVAG_100720 TVAG_278300 TVAG_319900 TVAG_391280	MONOS_11968		Cmem_J8273_7120	Kbia_g4594.t1 Kbia_g557.t1 Kbia_g7138.t1		SS50377_11798 SS50377_17222 SS50377_17944 SS50377_17949	Ngru_XP_002679254.1	DICDI_Q54Z21
290	PTHR10694	LYSINE-SPECIFIC DEMETHYLASE							Cmem_J8273_3721				Ngru_XP_002674362.1 Ngru_XP_002676049.1	DICDI_Q55ER4
291	PTHR10695	DEPHOSPHO-COA KINASE-RELATED	M0812_12505 M0812_12698 M0812_24415 M0812_29901 M0812_30108	M0813_12681 M0813_22583 M0813_29231 M0813_04289 M0813_07719	M0811_11091 M0811_07177 M0811_07868 M0811_08622	TVAG_083610 TVAG_463570	MONOS_10130 MONOS_11620	Cfrisia_1398 Cfrisia_2823 Cfrisia_728	Cmem_J8273_2429 Cmem_J8273_2794 Cmem_J8273_3975 Cmem_J8273_4750 Cmem_J8273_5617	Kbia_g4.t1 Kbia_g4814.t1	GL50803_16483 GL50803_7139	SS50377_10683 SS50377_15095	Ngru_XP_002668855.1 Ngru_XP_002669700.1 Ngru_XP_002670072.1 Ngru_XP_002674424.1	DICDI_Q54IX0 DICDI_Q54N39 DICDI_Q55FK9
292	PTHR10696	GAMMA-BUTYROBETAINE HYDROXYLASE-RELATED	M0812_03095	M0813_05379									Ngru_XP_002675261.1
293	PTHR10697	MAMMALIAN EPENDYMIN-RELATED PROTEIN 1	M0812_11201	M0813_16466	M0811_02992 M0811_05071				Cmem_J8273_4331				Ngru_XP_002671490.1 Ngru_XP_002673874.1 Ngru_XP_002673970.1 Ngru_XP_002674859.1 Ngru_XP_002675008.1 Ngru_XP_002676363.1 Ngru_XP_002677879.1 Ngru_XP_002678463.1 Ngru_XP_002679474.1	DICDI_Q54L19 DICDI_Q86IW0
294	PTHR10698	V-TYPE PROTON ATPASE SUBUNIT H	M0812_19593 M0812_19761	M0813_18468	M0811_03339	TVAG_262750	MONOS_8927	Cfrisia_4028	Cmem_J8273_8181	Kbia_g8414.t1	GL50803_14961	SS50377_14227	Ngru_XP_002680972.1	DICDI_Q8MML6
295	PTHR10699	NEUROMODULIN				TVAG_492970	MONOS_4480
296	PTHR10701	SMALL NUCLEAR RIBONUCLEOPROTEIN-ASSOCIATED PROTEIN B AND N	M0812_12625 M0812_14122 M0812_23439 M0812_29985 M0812_03464 M0812_06377 M0812_00862	M0813_15593 M0813_16115 M0813_16915 M0813_22699 M0813_29114 M0813_30166 M0813_03703	M0811_12558 M0811_05820 M0811_07380	TVAG_092450 TVAG_269070	MONOS_3143 MONOS_3405		Cmem_J8273_2878	Kbia_g11935.t1 Kbia_g15154.t1 Kbia_g7314.t1	GL50803_10857		Ngru_XP_002678674.1	DICDI_Q55A45 DICDI_Q55DS0
297	PTHR10705	DOLICHYL-DIPHOSPHOOLIGOSACCHARIDE--PROTEIN GLYCOSYLTRANSFERASE SUBUNIT DAD1	M0812_16549 M0812_17204 M0812_17207 M0812_18350	M0813_21153 M0813_21155 M0813_22782 M0813_23841 M0813_23844	M0811_12157	TVAG_380410			Cmem_J8273_8805				Ngru_XP_002677270.1	DICDI_Q54FB6
298	PTHR10706	F-BOX FAMILY PROTEIN	M0812_28291 M0812_04951	M0813_23185			MONOS_11749 MONOS_13794			Kbia_g3436.t1			Ngru_XP_002669506.1 Ngru_XP_002672246.1 Ngru_XP_002674874.1
299	PTHR10709	ACTIN-RELATED PROTEIN 2/3 COMPLEX SUBUNIT 1	M0812_12388 M0812_13890 M0812_21172 M0812_06317	M0813_15653 M0813_17988 M0813_22460 M0813_29066	M0811_06011	TVAG_035180	MONOS_11291 MONOS_8506	Cfrisia_3096	Cmem_J8273_0071 Cmem_J8273_3070	Kbia_g9231.t1			Ngru_XP_002669371.1	DICDI_O96622
300	PTHR10715	60S RIBOSOMAL PROTEIN L6	M0812_11706 M0812_13640 M0812_17386 M0812_17571 M0812_18415 M0812_01844 M0812_19013 M0812_02021 M0812_23140 M0812_02365 M0812_23901 M0812_24094 M0812_29526 M0812_04447 M0812_07480 M0812_09060 M0812_09250	M0813_10674 M0813_12219 M0813_14775 M0813_18824 M0813_19018 M0813_19171 M0813_20977 M0813_21090 M0813_21705 M0813_23452 M0813_24377 M0813_27151 M0813_28806 M0813_29520 M0813_00512 M0813_05890 M0813_09742	M0811_12959 M0811_14158	TVAG_099510 TVAG_102980 TVAG_119970 TVAG_163900 TVAG_303050 TVAG_329630 TVAG_459170	MONOS_15883 MONOS_4255 MONOS_7327	Cfrisia_1969	Cmem_J8273_0765 Cmem_J8273_2118 Cmem_J8273_7021	Kbia_g5888.t1			Ngru_XP_002670780.1	DICDI_Q54D63
301	PTHR10721	MITOCHONDRIAL IMPORT INNER MEMBRANE TRANSLOCASE SUBUNIT TIM44	M0812_11083 M0812_11246 M0812_15174 M0812_18523 M0812_21514	M0813_01121 M0813_13586 M0813_16586 M0813_22826 M0813_02987	M0811_11274 M0811_01847	TVAG_008790		Cfrisia_1326					Ngru_XP_002674337.1
302	PTHR10722	60S RIBOSOMAL PROTEIN L19	M0812_11965 M0812_13479 M0812_13922 M0812_21143 M0812_23702 M0812_25475 M0812_02670 M0812_28850 M0812_29706 M0812_30300 M0812_03670 M0812_04983 M0812_08732	M0813_10431 M0813_12326 M0813_12922 M0813_01723 M0813_20521 M0813_22295 M0813_24597 M0813_05191 M0813_05771 M0813_06194 M0813_06286 M0813_06434 M0813_08168	M0811_02006	TVAG_006170 TVAG_185160 TVAG_185170 TVAG_185180	MONOS_3598 MONOS_7848	Cfrisia_2048	Cmem_J8273_5967	Kbia_g5098.t1	GL50803_16431	SS50377_15561	Ngru_XP_002678424.1	DICDI_P14329 DICDI_Q55DB5
303	PTHR10724	30S RIBOSOMAL PROTEIN S1				TVAG_243750
304	PTHR10728	CYTOSOLIC PHOSPHOLIPASE A2								Kbia_g244.t1			Ngru_XP_002674514.1	DICDI_Q54CM2
305	PTHR10730	PROCOLLAGEN-LYSINE,2-OXOGLUTARATE 5-DIOXYGENASE/GLYCOSYLTRANSFERASE 25 FAMILY MEMBER					MONOS_10661 MONOS_11285 MONOS_15812 MONOS_4581 MONOS_968						Ngru_XP_002677539.1
306	PTHR10732	40S RIBOSOMAL PROTEIN S17	M0812_12250 M0812_14917 M0812_16550 M0812_17206 M0812_17208 M0812_18349 M0812_18351 M0812_20988 M0812_03935 M0812_04764	M0813_11402 M0813_21152 M0813_21154 M0813_21461 M0813_22781 M0813_23023 M0813_23843 M0813_23845 M0813_26824 M0813_09449	M0811_03480	TVAG_040820 TVAG_247060 TVAG_258150 TVAG_291460 TVAG_314730 TVAG_453470 TVAG_474010	MONOS_10323 MONOS_16573 MONOS_6203	Cfrisia_5020	Cmem_J8273_1589	Kbia_g5786.t1	GL50803_6135	SS50377_13676	Ngru_XP_002674234.1	DICDI_P42520
307	PTHR10738	PROTEIN ARGININE N-METHYLTRANSFERASE 5	M0812_12784 M0812_15499 M0812_21826 M0812_26208 M0812_27986 M0812_29281	M0813_13859 M0813_02132 M0813_17290 M0813_24022 M0813_27501 M0813_03986	M0811_04584 M0811_00531 M0811_05751	TVAG_096150 TVAG_157290 TVAG_254540	MONOS_14936						Ngru_XP_002676908.1	DICDI_Q54KI3
308	PTHR10739	CYTIDYLYLTRANSFERASE											Ngru_XP_002676662.1	DICDI_Q54GD2
309	PTHR10740	TRANSFORMING GROWTH FACTOR ALPHA										SS50377_18513
310	PTHR10741	TRANSLIN AND TRANSLIN ASSOCIATED PROTEIN X	M0812_12633 M0812_14218 M0812_16369 M0812_22732 M0812_29976 M0812_04728 M0812_04798 M0812_00760	M0813_10194 M0813_17699 M0813_22213 M0813_22707 M0813_26789 M0813_29105 M0813_03613	M0811_09948 M0811_11845 M0811_08665				Cmem_J8273_3983				Ngru_XP_002671172.1 Ngru_XP_002673169.1	DICDI_Q54P58 DICDI_Q55BS7
311	PTHR10742	FLAVIN MONOAMINE OXIDASE											Ngru_XP_002670459.1 Ngru_XP_002670639.1 Ngru_XP_002673712.1 Ngru_XP_002681036.1 Ngru_XP_002682246.1	DICDI_Q54BE7 DICDI_Q54EW2 DICDI_Q54HR9 DICDI_Q556K3 DICDI_Q556K4 DICDI_Q55B17 DICDI_Q55B19
312	PTHR10743	PROTEIN RER1	M0812_10934 M0812_02447 M0812_02448 M0812_27199 M0812_28576 M0812_03948 M0812_04705 M0812_08383 M0812_09931	M0813_11418 M0813_13365 M0813_17180 M0813_17612 M0813_20098 M0813_25523 M0813_26767 M0813_03505	M0811_01414 M0811_01919 M0811_04468	TVAG_437830	MONOS_10424	Cfrisia_2499	Cmem_J8273_7469 Cmem_J8273_7845	Kbia_g3366.t1	GL50803_15413	SS50377_13991	Ngru_XP_002672134.1	DICDI_Q54D10
313	PTHR10744	40S RIBOSOMAL PROTEIN S11 FAMILY MEMBER	M0812_11029 M0812_14148 M0812_14386 M0812_16349 M0812_14816 M0812_01823 M0812_19975 M0812_22693 M0812_02574 M0812_26574 M0812_28369 M0812_03801 M0812_00047 M0812_04886 M0812_00580 M0812_06154 M0812_00829 M0812_09039 M0812_09835	M0813_10212 M0813_12244 M0813_13958 M0813_13971 M0813_15814 M0813_16634 M0813_17664 M0813_17889 M0813_21561 M0813_22038 M0813_23648 M0813_25616 M0813_28406 M0813_30128 M0813_03677 M0813_00491 M0813_05151 M0813_07435 M0813_07852	M0811_13772	TVAG_099560 TVAG_113950 TVAG_131850 TVAG_313300 TVAG_401900 TVAG_419520	MONOS_12490 MONOS_1863 MONOS_8694	Cfrisia_2246	Cmem_J8273_3518	Kbia_g8953.t1	GL50803_14827	SS50377_18493	Ngru_XP_002672313.1 Ngru_XP_002677387.1	DICDI_Q54S90 DICDI_Q86K64
314	PTHR10745	GLYCYL-TRNA SYNTHETASE/DNA POLYMERASE SUBUNIT GAMMA-2	M0812_16975	M0813_07510	M0811_14592		MONOS_12282 MONOS_12479	Cfrisia_3209	Cmem_J8273_4258	Kbia_g10286.t1 Kbia_g11128.t1 Kbia_g14084.t1 Kbia_g14832.t1	GL50803_9011	SS50377_13082	Ngru_XP_002672955.1 Ngru_XP_002675607.1 Ngru_XP_002679995.1	DICDI_Q54PF9
315	PTHR10746	50S RIBOSOMAL PROTEIN L4											Ngru_XP_002675056.1	DICDI_Q54RB5
316	PTHR10751	GUANYLATE BINDING PROTEIN	M0812_22813 M0812_22814 M0812_22895	M0813_14925 M0813_14926	M0811_06831 M0811_06832				Cmem_J8273_2217 Cmem_J8273_4890	Kbia_g1016.t1 Kbia_g1060.t1 Kbia_g12743.t1 Kbia_g15871.t1 Kbia_g2228.t1 Kbia_g2402.t1 Kbia_g8022.t1 Kbia_g8922.t1 Kbia_g8923.t1 Kbia_g9514.t1			Ngru_XP_002678754.1 Ngru_XP_002678885.1 Ngru_XP_002679312.1 Ngru_XP_002680245.1	DICDI_Q54TN9
317	PTHR10755	COPROPORPHYRINOGEN III OXIDASE, MITOCHONDRIAL												DICDI_Q54IA7
318	PTHR10758	26S PROTEASOME NON-ATPASE REGULATORY SUBUNIT 3/COP9 SIGNALOSOME COMPLEX SUBUNIT 3	M0812_11314 M0812_11682 M0812_17581 M0812_18603 M0812_18981 M0812_24738 M0812_24760 M0812_02526 M0812_27227 M0812_04836 M0812_06081 M0812_06099 M0812_06959 M0812_07228	M0813_01043 M0813_11058 M0813_14947 M0813_15868 M0813_15887 M0813_17214 M0813_19192 M0813_23694 M0813_24386 M0813_02916 M0813_04346 M0813_08395 M0813_08415 M0813_09211	M0811_03852 M0811_05852	TVAG_076170	MONOS_14740 MONOS_204 MONOS_4625	Cfrisia_2940	Cmem_J8273_5065	Kbia_g930.t1	GL50803_15454		Ngru_XP_002678705.1 Ngru_XP_002679228.1	DICDI_Q1ZXD3 DICDI_Q54E53
319	PTHR10759	60S RIBOSOMAL PROTEIN L34	M0812_11168 M0812_11916 M0812_13097 M0812_13331 M0812_20118 M0812_20462 M0812_24941 M0812_25501 M0812_26826 M0812_29442 M0812_03559 M0812_05906 M0812_06750 M0812_08767	M0813_10479 M0813_11448 M0813_13195 M0813_14134 M0813_14646 M0813_15353 M0813_16500 M0813_16816 M0813_02589 M0813_24889 M0813_25852 M0813_04945 M0813_00612 M0813_08130 M0813_08220	M0811_02681 M0811_05698	TVAG_094720 TVAG_094730 TVAG_359800 TVAG_417810	MONOS_1967	Cfrisia_4491	Cmem_J8273_2919	Kbia_g7821.t1	GL50803_36069	SS50377_12413	Ngru_XP_002674631.1	DICDI_Q54LV8
320	PTHR10760	TORSIN												DICDI_Q55FE2
321	PTHR10762	DIPHTHAMIDE BIOSYNTHESIS PROTEIN	M0812_02288 M0812_04325 M0812_07344 M0812_09520	M0813_20900 M0813_03089 M0813_27276 M0813_03328	M0811_09278 M0811_09279		MONOS_11969	Cfrisia_2610 Cfrisia_4610	Cmem_J8273_3315 Cmem_J8273_5479 Cmem_J8273_5540		GL50803_4248	SS50377_12464	Ngru_XP_002673177.1 Ngru_XP_002682505.1	DICDI_B0G132 DICDI_Q54PW5
322	PTHR10763	CELL DIVISION CONTROL PROTEIN 6-RELATED	M0812_18605 M0812_18707 M0812_20244 M0812_02138 M0812_23941 M0812_26704 M0812_07975 M0812_08313 M0812_09311	M0813_01041 M0813_20030 M0813_02471 M0813_24176 M0813_27021 M0813_09194 M0813_00932	M0811_14227 M0811_09689	TVAG_074390 TVAG_340580 TVAG_376490 TVAG_467730	MONOS_13325			Kbia_g11477.t1 Kbia_g413.t1 Kbia_g9256.t1	GL50803_17103 GL50803_8922	SS50377_11306 SS50377_14956	Ngru_XP_002675235.1 Ngru_XP_002675775.1 Ngru_XP_002682919.1	DICDI_Q54RM2 DICDI_Q552L8
323	PTHR10766	TRANSMEMBRANE 9 SUPERFAMILY PROTEIN	M0812_16945 M0812_27412 M0812_27413 M0812_27951 M0812_28072 M0812_00404 M0812_07001	M0813_11016 M0813_01684 M0813_27464 M0813_28648 M0813_08681	M0811_10382 M0811_01943 M0811_08864	TVAG_066430 TVAG_099680 TVAG_153510 TVAG_157240 TVAG_171770 TVAG_183440 TVAG_192830 TVAG_219400 TVAG_237780 TVAG_265830 TVAG_354840 TVAG_363200 TVAG_472570	MONOS_12104 MONOS_1886 MONOS_6722	Cfrisia_1095	Cmem_J8273_5242	Kbia_g4606.t1			Ngru_XP_002667966.1 Ngru_XP_002678482.1 Ngru_XP_002679262.1 Ngru_XP_002679380.1	DICDI_Q54ZW0 DICDI_Q55EA0 DICDI_Q55FP0 DICDI_Q7YTA6
324	PTHR10768	60S RIBOSOMAL PROTEIN L37	M0812_01007 M0812_10879 M0812_11968 M0812_13052 M0812_13353 M0812_14825 M0812_16517 M0812_16842 M0812_17986 M0812_19896 M0812_19952 M0812_20947 M0812_21195 M0812_26548 M0812_03810 M0812_05287 M0812_07967 M0812_09988	M0813_10149 M0813_10428 M0813_11271 M0813_15202 M0813_00158 M0813_17864 M0813_00228 M0813_19386 M0813_21552 M0813_26213 M0813_29087 M0813_29756 M0813_04903 M0813_05048 M0813_06604 M0813_07085	M0811_10755	TVAG_005760 TVAG_067100 TVAG_339320 TVAG_432450 TVAG_454260	MONOS_10153 MONOS_15511	Cfrisia_3145	Cmem_J8273_0201	Kbia_g619.t1	GL50803_14171	SS50377_18993	Ngru_XP_002673425.1	DICDI_Q54MG6
325	PTHR10769	40S RIBOSOMAL PROTEIN S28	M0812_16532 M0812_20596 M0812_20973 M0812_23719 M0812_24575 M0812_03305 M0812_03760	M0813_13917 M0813_01706 M0813_00172 M0813_00187	M0811_10241	TVAG_050990 TVAG_057380 TVAG_266850 TVAG_272940 TVAG_272950 TVAG_327180 TVAG_443060	MONOS_3552 MONOS_6982	Cfrisia_3738		Kbia_g2786.t1	GL50803_3570	SS50377_14737		DICDI_Q54MZ5
326	PTHR10772	10 KDA HEAT SHOCK PROTEIN	M0812_12879 M0812_20050 M0812_23136 M0812_02580 M0812_26908 M0812_04207 M0812_04446 M0812_04897 M0812_06276 M0812_06599 M0812_07481	M0813_12119 M0813_13644 M0813_13982 M0813_15367 M0813_15696 M0813_17426 M0813_02663 M0813_23453 M0813_23643 M0813_27150 M0813_28802	M0811_10671 M0811_06359 M0811_07497 M0811_08038 M0811_08559	TVAG_041340 TVAG_191660 TVAG_392320 TVAG_445730		Cfrisia_1617	Cmem_J8273_0541 Cmem_J8273_1215	Kbia_g11100.t1				DICDI_Q54J68 DICDI_Q54JT0
327	PTHR10773	DNA-DIRECTED RNA POLYMERASES I, II, AND III SUBUNIT RPABC2												DICDI_Q54FA8
328	PTHR10774	EXTENDED SYNAPTOTAGMIN-RELATED	M0812_25991	M0813_10070		TVAG_028500 TVAG_344030							Ngru_XP_002673188.1
329	PTHR10778	SOLUTE CARRIER FAMILY 35 MEMBER B	M0812_13859 M0812_16355 M0812_15408 M0812_20745 M0812_21180 M0812_22711 M0812_24427 M0812_27248	M0813_10206 M0813_01260 M0813_12668 M0813_17683 M0813_29073 M0813_04366 M0813_04523 M0813_09630	M0811_11763 M0811_13358 M0811_02800 M0811_09545 M0811_09563	TVAG_000360 TVAG_073780 TVAG_100060 TVAG_170280 TVAG_222550 TVAG_396180	MONOS_13009 MONOS_3375 MONOS_516	Cfrisia_1142 Cfrisia_1560 Cfrisia_5410	Cmem_J8273_0266 Cmem_J8273_5854 Cmem_J8273_8930	Kbia_g968.t1	GL50803_15483		Ngru_XP_002675331.1 Ngru_XP_002675660.1 Ngru_XP_002677667.1	DICDI_Q54I86 DICDI_Q55DM5 DICDI_Q55EY6 DICDI_Q55EY7 DICDI_Q869W7
330	PTHR10779	DYNEIN LIGHT CHAIN ROADBLOCK	M0812_12111 M0812_12928 M0812_17647 M0812_20902 M0812_24183	M0813_10294 M0813_12068 M0813_01422 M0813_18728 M0813_24449	M0811_11808	TVAG_050160 TVAG_116140 TVAG_160070 TVAG_202840 TVAG_207270 TVAG_292720 TVAG_354740 TVAG_442810 TVAG_458050 TVAG_486650	MONOS_10435 MONOS_10657 MONOS_1315 MONOS_4042	Cfrisia_5280	Cmem_J8273_2230 Cmem_J8273_3396 Cmem_J8273_4720	Kbia_g15557.t1 Kbia_g9668.t1	GL50803_14270 GL50803_15124	SS50377_10234 SS50377_15721 SS50377_18380	Ngru_XP_002674709.1	DICDI_Q54MM6
331	PTHR10782	ZINC FINGER MIZ DOMAIN-CONTAINING PROTEIN	M0812_10391 M0812_10510 M0812_10777 M0812_11023 M0812_11307 M0812_11915 M0812_12067 M0812_12976 M0812_13325 M0812_13365 M0812_13672 M0812_14152 M0812_16040 M0812_17255 M0812_01819 M0812_18400 M0812_18594 M0812_20367 M0812_22412 M0812_24792 M0812_26082 M0812_26366 M0812_27578 M0812_27969 M0812_29100 M0812_29496 M0812_06044 M0812_00825 M0812_09033 M0812_09349 M0812_09392 M0812_09844	M0813_10337 M0813_01051 M0813_10481 M0813_10641 M0813_12247 M0813_14901 M0813_15923 M0813_15978 M0813_16308 M0813_16640 M0813_17924 M0813_18015 M0813_21105 M0813_23889 M0813_02924 M0813_24895 M0813_25225 M0813_25608 M0813_03203 M0813_27487 M0813_30125 M0813_03673 M0813_04150 M0813_04200 M0813_04675 M0813_00487 M0813_04822 M0813_05036 M0813_08363 M0813_09318 M0813_09771 M0813_09992		TVAG_021530 TVAG_044350 TVAG_056300 TVAG_088120 TVAG_132600 TVAG_139370 TVAG_187320 TVAG_191630 TVAG_240580 TVAG_240810 TVAG_267280 TVAG_301410 TVAG_370450 TVAG_386540 TVAG_414850 TVAG_440210	MONOS_759	Cfrisia_3416	Cmem_J8273_2946 Cmem_J8273_2981 Cmem_J8273_3577 Cmem_J8273_7468	Kbia_g11573.t1 Kbia_g4530.t1 Kbia_g5525.t1	GL50803_10261 GL50803_11930	SS50377_12432 SS50377_19174	Ngru_XP_002677110.1	DICDI_Q54UZ6 DICDI_Q54V57 DICDI_Q555X5
332	PTHR10783	XENOTROPIC AND POLYTROPIC RETROVIRUS RECEPTOR 1-RELATED	M0812_10249 M0812_10632 M0812_01729	M0813_10770 M0813_14281 M0813_00410	M0811_02633			Cfrisia_1702 Cfrisia_467	Cmem_J8273_3017 Cmem_J8273_7493	Kbia_g12245.t1 Kbia_g2241.t1 Kbia_g874.t1	GL50803_16516	SS50377_16203	Ngru_XP_002674720.1 Ngru_XP_002678412.1 Ngru_XP_002678413.1 Ngru_XP_002679976.1	DICDI_Q54G02 DICDI_Q54HI2 DICDI_Q54MJ9 DICDI_Q55B06 DICDI_Q86HQ3
333	PTHR10784	EUKARYOTIC TRANSLATION INITIATION FACTOR 6	M0812_15120 M0812_20620 M0812_21455 M0812_22303 M0812_24544	M0813_10884 M0813_11638 M0813_17599 M0813_21259 M0813_26006	M0811_13399 M0811_14802 M0811_07880	TVAG_009780 TVAG_226920	MONOS_2192 MONOS_5326 MONOS_7322	Cfrisia_5565	Cmem_J8273_6432	Kbia_g4792.t1 Kbia_g7257.t1	GL50803_14606	SS50377_11581 SS50377_11583	Ngru_XP_002671226.1	DICDI_Q551M2
334	PTHR10788	TREHALOSE-6-PHOSPHATE SYNTHASE					MONOS_3243 MONOS_340						Ngru_XP_002681920.1 Ngru_XP_002681921.1	DICDI_Q54G49 DICDI_Q54K57 DICDI_Q54NU9
335	PTHR10791	RAG1-ACTIVATING PROTEIN 1	M0812_23469 M0812_26995 M0812_03497	M0813_14186 M0813_16882	M0811_12796								Ngru_XP_002676757.1 Ngru_XP_002680978.1	DICDI_Q54JW5 DICDI_Q54K44 DICDI_Q54M31 DICDI_Q54RH7 DICDI_Q54S20
336	PTHR10792	60S RIBOSOMAL PROTEIN L24	M0812_12133 M0812_12910 M0812_13492 M0812_14100 M0812_14279 M0812_14552 M0812_16661 M0812_16813 M0812_17802 M0812_17947 M0812_19898 M0812_26553 M0812_29682 M0812_04249 M0812_00690 M0812_07284 M0812_07965 M0812_08060 M0812_00881	M0813_10147 M0813_11875 M0813_12087 M0813_15057 M0813_16406 M0813_17385 M0813_00230 M0813_18595 M0813_20647 M0813_22148 M0813_25019 M0813_26252 M0813_26394 M0813_29785 M0813_29936 M0813_03724 M0813_05171 M0813_07892 M0813_08879	M0811_06657 M0811_07622	TVAG_101690 TVAG_190290 TVAG_216440 TVAG_324900 TVAG_431350	MONOS_10182 MONOS_12081 MONOS_15991 MONOS_9699	Cfrisia_2884 Cfrisia_4782	Cmem_J8273_4718 Cmem_J8273_7737	Kbia_g454.t1 Kbia_g6058.t1	GL50803_14869 GL50803_19003	SS50377_13675 SS50377_14797	Ngru_XP_002675782.1 Ngru_XP_002677053.1	DICDI_Q54VN6 DICDI_Q86B05
337	PTHR10794	ABHYDROLASE DOMAIN-CONTAINING PROTEIN				TVAG_008710 TVAG_020790 TVAG_057110 TVAG_120390 TVAG_251570	MONOS_10795 MONOS_16567 MONOS_2080 MONOS_3167	Cfrisia_3266 Cfrisia_4120	Cmem_J8273_0074 Cmem_J8273_0083 Cmem_J8273_1036	Kbia_g4672.t1	GL50803_8464 GL50803_94224	SS50377_13935	Ngru_XP_002669355.1 Ngru_XP_002675930.1 Ngru_XP_002676834.1 Ngru_XP_002681020.1	DICDI_Q54H38 DICDI_Q55C73
338	PTHR10796	PATCHED-RELATED	M0812_13662 M0812_18341 M0812_21033 M0812_21034 M0812_21035 M0812_21036 M0812_21037 M0812_21046 M0812_21047 M0812_28109 M0812_29505 M0812_00363	M0813_10651 M0813_21162 M0813_23065 M0813_23066 M0813_23067 M0813_23076 M0813_23077 M0813_23078 M0813_27632 M0813_08723 M0813_09762	M0811_09903 M0811_11030 M0811_11031 M0811_00357			Cfrisia_2181 Cfrisia_4864 Cfrisia_5603	Cmem_J8273_2204 Cmem_J8273_4652				Ngru_XP_002673219.1 Ngru_XP_002677156.1 Ngru_XP_002681884.1
339	PTHR10797	CCR4-NOT TRANSCRIPTION COMPLEX SUBUNIT	M0812_13736 M0812_21313 M0812_23190 M0812_06410 M0812_06433	M0813_15536 M0813_15562 M0813_24328 M0813_03039 M0813_28852	M0811_11150 M0811_14667 M0811_04573	TVAG_003940 TVAG_007620 TVAG_032530 TVAG_149020 TVAG_468050 TVAG_498440	MONOS_3599 MONOS_481 MONOS_4925 MONOS_7040	Cfrisia_3697	Cmem_J8273_2598	Kbia_g12736.t1 Kbia_g14933.t1 Kbia_g16351.t1 Kbia_g9729.t1	GL50803_10606 GL50803_8209	SS50377_10283	Ngru_XP_002679115.1	DICDI_Q54NG7 DICDI_Q54PZ4
340	PTHR10799	SNF2/RAD54 HELICASE FAMILY	M0812_10750 M0812_01094 M0812_11528 M0812_11591 M0812_18082 M0812_18838 M0812_18905 M0812_20891 M0812_21432 M0812_22007 M0812_22942 M0812_24475 M0812_26384	M0813_12618 M0813_13876 M0813_01414 M0813_01528 M0813_01591 M0813_01782 M0813_01961 M0813_19278 M0813_19473 M0813_02709 M0813_26052 M0813_26116 M0813_04168 M0813_08777 M0813_08951	M0811_13192 M0811_14346 M0811_01886 M0811_03767	TVAG_019200 TVAG_044640 TVAG_083580 TVAG_102330 TVAG_139490 TVAG_142600 TVAG_185420 TVAG_219240 TVAG_297050 TVAG_414000 TVAG_415720 TVAG_441050	MONOS_14510 MONOS_15414 MONOS_1802 MONOS_1804 MONOS_2579 MONOS_3507 MONOS_5479 MONOS_6071 MONOS_6266 MONOS_6976	Cfrisia_1192 Cfrisia_1994 Cfrisia_200 Cfrisia_2268	Cmem_J8273_0768 Cmem_J8273_2016 Cmem_J8273_4253 Cmem_J8273_6953	Kbia_g11380.t1 Kbia_g13330.t1 Kbia_g14779.t1 Kbia_g202.t1 Kbia_g4707.t1 Kbia_g4968.t1 Kbia_g7278.t1 Kbia_g8318.t1	GL50803_16143 GL50803_8228	SS50377_13186 SS50377_15114 SS50377_19041	Ngru_XP_002669525.1 Ngru_XP_002671790.1 Ngru_XP_002674368.1 Ngru_XP_002674654.1 Ngru_XP_002680029.1 Ngru_XP_002682907.1 Ngru_XP_002682908.1	DICDI_Q54CI4 DICDI_Q54HQ0 DICDI_Q54NM0 DICDI_Q55C32 DICDI_Q55GQ9
341	PTHR10801	24-DEHYDROCHOLESTEROL REDUCTASE	M0812_15900	M0813_28722	M0811_12550 M0811_12551 M0811_03827 M0811_06183 M0811_07386
342	PTHR10802	MITOCHONDRIAL IMPORT RECEPTOR SUBUNIT TOM40	M0812_00100 M0812_10802 M0812_13900 M0812_15440 M0812_17453 M0812_17616 M0812_19284 M0812_19615 M0812_19746 M0812_02037 M0812_21166 M0812_22640 M0812_23915 M0812_24956 M0812_28320 M0812_09265 M0812_10066	M0813_14398 M0813_14922 M0813_17228 M0813_17532 M0813_17533 M0813_18324 M0813_18452 M0813_19006 M0813_21723 M0813_22270 M0813_23157 M0813_24420 M0813_29583 M0813_05874 M0813_06927 M0813_07380 M0813_08209 M0813_09664	M0811_13293 M0811_13390 M0811_05943 M0811_07912 M0811_07972	TVAG_123100 TVAG_341190 TVAG_450220		Cfrisia_1563	Cmem_J8273_2885 Cmem_J8273_6068	Kbia_g5521.t1			Ngru_XP_002673530.1	DICDI_Q76P15
343	PTHR10803	ARSENICAL PUMP-DRIVING ATPASE ARSENITE-TRANSLOCATING ATPASE	M0812_02422 M0812_27213	M0813_13379 M0813_17200	M0811_13117 M0811_13585	TVAG_001690 TVAG_255960 TVAG_265910	MONOS_312	Cfrisia_4324	Cmem_J8273_1135	Kbia_g13487.t1 Kbia_g14308.t1	GL50803_7953	SS50377_15431	Ngru_XP_002673247.1	DICDI_Q8T662
344	PTHR10804	PROTEASE FAMILY M24 METHIONYL AMINOPEPTIDASE, AMINOPEPTIDASE P	M0812_15977 M0812_14890 M0812_14573 M0812_19412 M0812_23935 M0812_03900	M0813_11362 M0813_18984 M0813_21489 M0813_26497 M0813_30299 M0813_07002	M0811_06230		MONOS_13998	Cfrisia_2262	Cmem_J8273_7151	Kbia_g3965.t1 Kbia_g6225.t1	GL50803_8896		Ngru_XP_002675553.1	DICDI_Q1ZXG4
345	PTHR10805	COATOMER SUBUNIT EPSILON	M0812_14150 M0812_23033 M0812_27667 M0812_00828	M0813_25385 M0813_30127 M0813_03675 M0813_03912	M0811_01125	TVAG_182190 TVAG_329300	MONOS_3705	Cfrisia_1699	Cmem_J8273_2123	Kbia_g12333.t1			Ngru_XP_002681956.1	DICDI_Q55FU2
346	PTHR10806	SIGNAL PEPTIDASE COMPLEX CATALYTIC SUBUNIT SEC11	M0812_14619 M0812_22463 M0812_08163	M0813_11974 M0813_30250 M0813_09942	M0811_12435 M0811_09214 M0811_09451	TVAG_240820	MONOS_7808	Cfrisia_2599 Cfrisia_4554 Cfrisia_515	Cmem_J8273_5405	Kbia_g5926.t1	GL50803_9174	SS50377_12443	Ngru_XP_002672701.1 Ngru_XP_002683514.1	DICDI_Q86JD4
347	PTHR10807	MYOTUBULARIN-RELATED	M0812_11435 M0812_11545 M0812_11976 M0812_13044 M0812_14762 M0812_18743 M0812_19582 M0812_19745 M0812_19798 M0812_22058 M0812_22346 M0812_24124 M0812_24549 M0812_30037 M0812_04644	M0813_10420 M0813_10879 M0813_14332 M0813_01910 M0813_18291 M0813_18451 M0813_18485 M0813_18791 M0813_02698 M0813_02797 M0813_26713 M0813_29651 M0813_04896 M0813_07232	M0811_11472 M0811_12102 M0811_13127 M0811_14584 M0811_02566 M0811_04572 M0811_06788 M0811_08627 M0811_08681 M0811_09276	TVAG_100980	MONOS_12134 MONOS_14523 MONOS_14955 MONOS_1758 MONOS_2704 MONOS_4311 MONOS_7337 MONOS_7569 MONOS_7878 MONOS_915 MONOS_9980	Cfrisia_1857	Cmem_J8273_1993	Kbia_g11725.t1 Kbia_g1477.t1	GL50803_112811 GL50803_13875 GL50803_8210	SS50377_10395 SS50377_18585	Ngru_XP_002675786.1 Ngru_XP_002681688.1	DICDI_Q1ZXD2 DICDI_Q54C52 DICDI_Q54GQ1 DICDI_Q54PL3 DICDI_Q54PT8 DICDI_Q54TD5 DICDI_Q54YC2 DICDI_Q55AZ2 DICDI_Q55BL7 DICDI_Q55E04 DICDI_Q55E58 DICDI_Q55EE1
348	PTHR10809	VESICLE-ASSOCIATED MEMBRANE PROTEIN-ASSOCIATED PROTEIN			M0811_10659 M0811_14077			Cfrisia_1890 Cfrisia_2002 Cfrisia_2557	Cmem_J8273_0131 Cmem_J8273_2736 Cmem_J8273_4028	Kbia_g15522.t1			Ngru_XP_002676066.1	DICDI_Q54XS7
349	PTHR10811	FRINGE-RELATED				TVAG_076720 TVAG_391110 TVAG_529880		Cfrisia_3585	Cmem_J8273_0156 Cmem_J8273_0671 Cmem_J8273_2442				Ngru_XP_002671459.1 Ngru_XP_002675287.1
350	PTHR10814	TRANSDUCIN-LIKE ENHANCER PROTEIN											Ngru_XP_002668717.1 Ngru_XP_002682527.1
351	PTHR10815	METHYLATED-DNA--PROTEIN-CYSTEINE METHYLTRANSFERASE				TVAG_401340	MONOS_8580		Cmem_J8273_8684					DICDI_Q869W1
352	PTHR10819	PHOSPHOTRIESTERASE-RELATED												DICDI_Q54BV6
353	PTHR10825	RING FINGER DOMAIN-CONTAINING, POLYCOMB GROUP COMPONENT	M0812_21459	M0813_11633 M0813_18706 M0813_22257		TVAG_108890	MONOS_1149
354	PTHR10826	COMPLEMENT COMPONENT 1												DICDI_Q54JD2
355	PTHR10827	RETICULOCALBIN			M0811_13076 M0811_13077 M0811_13078 M0811_13080 M0811_13082	TVAG_017980 TVAG_201910 TVAG_483240				Kbia_g5266.t1 Kbia_g7690.t1				DICDI_P42529 DICDI_P54653 DICDI_P54670 DICDI_Q1ZXH5 DICDI_Q54QT7 DICDI_Q54QT8 DICDI_Q54QT9 DICDI_Q54QU0 DICDI_Q54RF4 DICDI_Q869S9 DICDI_Q966Q9 DICDI_Q966R0 DICDI_Q9GYD9
356	PTHR10828	M-PHASE INDUCER PHOSPHATASE DUAL SPECIFICITY PHOSPHATASE CDC25	M0812_11940 M0812_13083 M0812_13313 M0812_13631 M0812_17166 M0812_18315 M0812_20091 M0812_23131 M0812_25514 M0812_26842 M0812_29093 M0812_05181 M0812_08778	M0813_10455 M0813_11473 M0813_13685 M0813_21187 M0813_02605 M0813_23807 M0813_24908 M0813_28136 M0813_04931 M0813_05460 M0813_08119 M0813_09309	M0811_12402 M0811_13442 M0811_13451 M0811_00581 M0811_08728 M0811_00087	TVAG_084370 TVAG_097620 TVAG_119790 TVAG_223030 TVAG_236640 TVAG_266430 TVAG_311860 TVAG_318050 TVAG_337220 TVAG_374920 TVAG_418840 TVAG_444440 TVAG_447150 TVAG_456820 TVAG_462300	MONOS_1140 MONOS_12178 MONOS_13076 MONOS_1382 MONOS_14651 MONOS_3175 MONOS_4628 MONOS_4800 MONOS_4801 MONOS_5650	Cfrisia_1503 Cfrisia_2170 Cfrisia_3025 Cfrisia_3577 Cfrisia_3579	Cmem_J8273_1464 Cmem_J8273_1949 Cmem_J8273_3289	Kbia_g11382.t1 Kbia_g1699.t1 Kbia_g3211.t1 Kbia_g4572.t1	GL50803_27910 GL50803_4369 GL50803_6752	SS50377_10205 SS50377_11382	Ngru_XP_002671655.1 Ngru_XP_002679879.1 Ngru_XP_002680635.1 Ngru_XP_002681021.1	DICDI_Q54QM6
357	PTHR10829	CORTACTIN AND DREBRIN	M0812_12406 M0812_01423 M0812_01510 M0812_14876 M0812_17266 M0812_22186 M0812_22925 M0812_23766 M0812_25281 M0812_25667 M0812_26899 M0812_28276 M0812_28895 M0812_03332 M0812_03802 M0812_08526 M0812_03874	M0813_10980 M0813_11833 M0813_14559 M0813_17042 M0813_21503 M0813_02653 M0813_23203 M0813_23900 M0813_24773 M0813_25801 M0813_27909 M0813_29923 M0813_08837	M0811_10160 M0811_12433 M0811_13541 M0811_14767 M0811_02285 M0811_00271 M0811_04222 M0811_06598 M0811_08260	TVAG_150940 TVAG_203740 TVAG_205900 TVAG_228160 TVAG_402260 TVAG_TEG_DS113583_1_28	MONOS_11307 MONOS_11996 MONOS_4112 MONOS_5765	Cfrisia_502	Cmem_J8273_5052 Cmem_J8273_7949	Kbia_g3784.t1 Kbia_g8171.t1		SS50377_12398	Ngru_XP_002669131.1 Ngru_XP_002669297.1 Ngru_XP_002670140.1 Ngru_XP_002671258.1 Ngru_XP_002672184.1 Ngru_XP_002672329.1 Ngru_XP_002678271.1 Ngru_XP_002679047.1	DICDI_B0G198 DICDI_P34121 DICDI_Q54FU0 DICDI_Q54J13 DICDI_Q54QG8 DICDI_Q556K1 DICDI_Q557J6 DICDI_Q55CB2 DICDI_Q55CB3 DICDI_Q55CT2 DICDI_Q75JY8
358	PTHR10830	DOLICHYL-DIPHOSPHOOLIGOSACCHARIDE--PROTEIN GLYCOSYLTRANSFERASE 48 KDA SUBUNIT	M0812_18131 M0812_23020 M0812_04617 M0812_07681 M0812_09022	M0813_12258 M0813_20577 M0813_25371 M0813_26681 M0813_26682 M0813_26954	M0811_10809	TVAG_059250	MONOS_10298 MONOS_11782		Cmem_J8273_1213	Kbia_g4142.t1			Ngru_XP_002674776.1	DICDI_Q54E62
359	PTHR10835	SQUALENE MONOOXYGENASE											Ngru_XP_002681586.1 Ngru_XP_002681587.1	DICDI_Q54BK7
360	PTHR10836	GLYCERALDEHYDE 3-PHOSPHATE DEHYDROGENASE	M0812_20654 M0812_24504 M0812_26225 M0812_29228 M0812_04588 M0812_07641	M0813_12590 M0813_23315 M0813_26038 M0813_26997 M0813_04005 M0813_09441	M0811_09379			Cfrisia_2840 Cfrisia_5539 Cfrisia_5646	Cmem_J8273_2743 Cmem_J8273_4129 Cmem_J8273_8477	Kbia_g6402.t1	GL50803_17043 GL50803_6687	SS50377_13392 SS50377_13393 SS50377_13399	Ngru_XP_002669989.1 Ngru_XP_002670038.1	DICDI_Q94469
361	PTHR10838	SYNAPTOGYRIN				TVAG_055610 TVAG_241900 TVAG_322110 TVAG_456000 TVAG_523170 TVAG_564150 TVAG_592790 TVAG_592800 TVAG_606620
362	PTHR10840	PROGRAMMED CELL DEATH PROTEIN 5	M0812_17719 M0812_28976	M0813_17808 M0813_18668 M0813_24524	M0811_01404	TVAG_185560 TVAG_390790	MONOS_12270	Cfrisia_402	Cmem_J8273_1719	Kbia_g11193.t1	GL50803_10679	SS50377_16480		DICDI_Q54YS0
363	PTHR10841	SYNAPSIN								Kbia_g2747.t1 Kbia_g5667.t1			Ngru_XP_002671975.1 Ngru_XP_002678240.1
364	PTHR10845	REGULATOR OF G PROTEIN SIGNALING	M0812_10368 M0812_10576 M0812_11075 M0812_11122 M0812_11280 M0812_11625 M0812_11626 M0812_11627 M0812_11647 M0812_11648 M0812_11649 M0812_11665 M0812_12468 M0812_14017 M0812_14266 M0812_15941 M0812_15788 M0812_15348 M0812_17250 M0812_17504 M0812_01843 M0812_18558 M0812_18832 M0812_18945 M0812_18946 M0812_18947 M0812_18968 M0812_01891 M0812_19320 M0812_01942 M0812_19663 M0812_19694 M0812_19832 M08…	M0813_10615 M0813_01090 M0813_10893 M0813_10956 M0813_11071 M0813_11652 M0813_12594 M0813_12893 M0813_13131 M0813_13454 M0813_13850 M0813_13893 M0813_14081 M0813_01465 M0813_01486 M0813_01488 M0813_01489 M0813_15458 M0813_15459 M0813_01597 M0813_16126 M0813_01964 M0813_16271 M0813_16545 M0813_16594 M0813_17931 M0813_18371 M0813_18400 M0813_18677 M0813_18927 M0813_18928 M0813_19212 M0813_19223 M08…	M0811_01161 M0811_00012 M0811_12949 M0811_12986 M0811_14679 M0811_14681 M0811_03027 M0811_04424 M0811_04692 M0811_05557 M0811_07014 M0811_07961 M0811_09672	TVAG_009990 TVAG_094600 TVAG_302510 TVAG_478870		Cfrisia_3694 Cfrisia_426 Cfrisia_4682 Cfrisia_4834 Cfrisia_5179 Cfrisia_5403	Cmem_J8273_0568 Cmem_J8273_3098 Cmem_J8273_4579 Cmem_J8273_4754 Cmem_J8273_4898 Cmem_J8273_8633	Kbia_g11111.t1			Ngru_XP_002668102.1 Ngru_XP_002668319.1 Ngru_XP_002668497.1 Ngru_XP_002668526.1 Ngru_XP_002668604.1 Ngru_XP_002668765.1 Ngru_XP_002668769.1 Ngru_XP_002668812.1 Ngru_XP_002668848.1 Ngru_XP_002668886.1 Ngru_XP_002668970.1 Ngru_XP_002668978.1 Ngru_XP_002668985.1 Ngru_XP_002669166.1 Ngru_XP_002669195.1 Ngru_XP_002669200.1 Ngru_XP_002669295.1 Ngru_XP_002669341.1 Ngru_XP_002669365.1 Ngru_XP_002669406.1…	DICDI_Q54LD1 DICDI_Q54M81 DICDI_Q54S99 DICDI_Q54XJ6 DICDI_Q556I3 DICDI_Q55E55
365	PTHR10846	SODIUM/POTASSIUM/CALCIUM EXCHANGER	M0812_17374		M0811_10456 M0811_11190
366	PTHR10848	MEIOTIC RECOMBINATION PROTEIN SPO11				TVAG_258950	MONOS_1248	Cfrisia_681	Cmem_J8273_7303	Kbia_g4343.t1	GL50803_15279	SS50377_19150	Ngru_XP_002672555.1
367	PTHR10849	NADH DEHYDROGENASE UBIQUINONE IRON-SULFUR PROTEIN 8, MITOCHONDRIAL												DICDI_Q86K57
368	PTHR10851	PYRIDOXINE-5-PHOSPHATE OXIDASE	M0812_08773	M0813_08124									Ngru_XP_002669646.1 Ngru_XP_002679398.1	DICDI_Q54YS6
369	PTHR10853	PELOTA	M0812_02201 M0812_09425	M0813_20811 M0813_03235	M0811_00898	TVAG_283490 TVAG_473150	MONOS_3878	Cfrisia_4273	Cmem_J8273_1159 Cmem_J8273_8479	Kbia_g10650.t1 Kbia_g10775.t1 Kbia_g15863.t1	GL50803_5892	SS50377_12565	Ngru_XP_002682813.1	DICDI_Q54VC8
370	PTHR10855	26S PROTEASOME NON-ATPASE REGULATORY SUBUNIT 12/COP9 SIGNALOSOME COMPLEX SUBUNIT 4	M0812_12561 M0812_13805 M0812_17278 M0812_17295 M0812_23801 M0812_23816 M0812_27252 M0812_30043 M0812_07198	M0813_20317 M0813_22636 M0813_23912 M0813_23926 M0813_25751 M0813_25767 M0813_25768 M0813_29173 M0813_04370 M0813_04573	M0811_10701 M0811_08814	TVAG_043930 TVAG_438030 TVAG_492560	MONOS_11420 MONOS_12174 MONOS_15730	Cfrisia_646 Cfrisia_66	Cmem_J8273_4202 Cmem_J8273_4839	Kbia_g2215.t1	GL50803_16929	SS50377_13534	Ngru_XP_002678660.1 Ngru_XP_002682870.1	DICDI_Q54B82 DICDI_Q54UJ0
371	PTHR10856	CORONIN	M0812_10521 M0812_10800 M0812_01988 M0812_26347 M0812_28838 M0812_09208 M0812_10068	M0813_14400 M0813_14920 M0813_16089 M0813_21668 M0813_04129 M0813_04662 M0813_05920	M0811_12920 M0811_13119 M0811_06783 M0811_09233 M0811_09234	TVAG_021420 TVAG_124870 TVAG_177180 TVAG_222320	MONOS_14852 MONOS_5247 MONOS_9694			Kbia_g6060.t1		SS50377_15869	Ngru_XP_002675159.1	DICDI_P27133 DICDI_Q55E54
372	PTHR10857	COPINE	M0812_10299 M0812_10587 M0812_11208 M0812_11679 M0812_12431 M0812_16226 M0812_15669 M0812_14741 M0812_16660 M0812_18414 M0812_18423 M0812_20673 M0812_22200 M0812_22585 M0812_22596 M0812_23133 M0812_23146 M0812_24098 M0812_02457 M0812_25610 M0812_25624 M0812_26551 M0812_26791 M0812_27185 M0812_28526 M0812_02838 M0812_30200 M0812_03931 M0812_05067 M0812_00726 M0812_07966 M0812_09171	M0813_10818 M0813_11398 M0813_11506 M0813_13347 M0813_13726 M0813_13743 M0813_14068 M0813_16066 M0813_16459 M0813_17476 M0813_17488 M0813_00229 M0813_18504 M0813_18638 M0813_18820 M0813_19195 M0813_19900 M0813_02555 M0813_21082 M0813_21091 M0813_21633 M0813_22183 M0813_22500 M0813_26057 M0813_28558 M0813_28798 M0813_28812 M0813_29322 M0813_29937 M0813_03455 M0813_05173 M0813_05393 M0813_05688 M08…	M0811_11722 M0811_11723 M0811_11724 M0811_12802 M0811_13153 M0811_02652 M0811_04289 M0811_05794 M0811_06019 M0811_06020 M0811_00611 M0811_06631 M0811_06863 M0811_07450 M0811_07515 M0811_08400 M0811_08775 M0811_08854	TVAG_037710 TVAG_069450 TVAG_143230 TVAG_205440 TVAG_304980 TVAG_480960	MONOS_1195 MONOS_1196	Cfrisia_1922 Cfrisia_2035 Cfrisia_389 Cfrisia_4840 Cfrisia_553 Cfrisia_5677	Cmem_J8273_0183 Cmem_J8273_3082 Cmem_J8273_4910 Cmem_J8273_6469 Cmem_J8273_8353	Kbia_g2606.t1 Kbia_g4289.t1			Ngru_XP_002668568.1 Ngru_XP_002669133.1 Ngru_XP_002669532.1 Ngru_XP_002670267.1 Ngru_XP_002671889.1 Ngru_XP_002672053.1 Ngru_XP_002672637.1 Ngru_XP_002674004.1 Ngru_XP_002674370.1 Ngru_XP_002675066.1 Ngru_XP_002675274.1 Ngru_XP_002677201.1 Ngru_XP_002678098.1	DICDI_Q1ZXB3 DICDI_Q54FY7 DICDI_Q54P51 DICDI_Q55E97 DICDI_Q55GG1 DICDI_Q7YXU4 DICDI_Q86K21
373	PTHR10858	DEOXYRIBONUCLEASE II	M0812_01021 M0812_05303 M0812_08082	M0813_11898 M0813_19399 M0813_06619		TVAG_010210 TVAG_015570 TVAG_157900	MONOS_7951	Cfrisia_1559 Cfrisia_5290	Cmem_J8273_0645 Cmem_J8273_2542	Kbia_g14367.t1 Kbia_g2532.t1 Kbia_g5106.t1 Kbia_g6388.t1 Kbia_g6508.t1				DICDI_C7G058 DICDI_Q54F72 DICDI_Q54FI9 DICDI_Q54FV5 DICDI_Q54HJ7 DICDI_Q54HU4 DICDI_Q55CK4 DICDI_Q55D35 DICDI_Q55D38 DICDI_Q55D42 DICDI_Q55EA7 DICDI_Q55EB2 DICDI_Q55EB5 DICDI_Q55GL6
374	PTHR10859	GLYCOSYL TRANSFERASE	M0812_12998 M0812_14636	M0813_30222 M0813_04845	M0811_01920	TVAG_157220 TVAG_174740 TVAG_186880 TVAG_221700 TVAG_347770 TVAG_358380 TVAG_487200							Ngru_XP_002677214.1	DICDI_Q54J42
375	PTHR10865	METASTASIS-ASSOCIATED PROTEIN AND MESODERM INDUCTION EARLY RESPONSE PROTEIN												DICDI_Q1ZXA2 DICDI_Q54MS4
376	PTHR10868	SIGMA 1-TYPE OPIOID RECEPTOR-RELATED											Ngru_XP_002682046.1	DICDI_Q55BU8
377	PTHR10869	PROLYL 4-HYDROXYLASE ALPHA SUBUNIT											Ngru_XP_002668025.1 Ngru_XP_002668126.1 Ngru_XP_002668684.1 Ngru_XP_002669645.1 Ngru_XP_002669997.1 Ngru_XP_002670344.1 Ngru_XP_002671201.1 Ngru_XP_002671754.1 Ngru_XP_002672008.1 Ngru_XP_002672907.1 Ngru_XP_002673299.1 Ngru_XP_002673384.1 Ngru_XP_002674260.1 Ngru_XP_002675397.1 Ngru_XP_002675479.1 Ngru_XP_002675901.1 Ngru_XP_002675981.1 Ngru_XP_002676710.1 Ngru_XP_002677299.1 Ngru_XP_002677415.1…	DICDI_Q54CK1 DICDI_Q54K28 DICDI_Q54N51 DICDI_Q54PP0 DICDI_Q54TF2 DICDI_Q553P3
378	PTHR10870	CELL CYCLE CHECKPOINT PROTEIN RAD1	M0812_22145 M0812_24694 M0812_26848 M0812_27556	M0813_15999 M0813_02612 M0813_08463 M0813_08801	M0811_04396	TVAG_000800 TVAG_199590 TVAG_296060 TVAG_447950	MONOS_14039	Cfrisia_1068	Cmem_J8273_0571 Cmem_J8273_7867	Kbia_g1303.t1			Ngru_XP_002670517.1	DICDI_Q55E62
379	PTHR10871	30S RIBOSOMAL PROTEIN S13/40S RIBOSOMAL PROTEIN S18	M0812_11943 M0812_13079 M0812_17093 M0812_18249 M0812_20724 M0812_23420 M0812_24455 M0812_25134 M0812_25307 M0812_28475 M0812_03427 M0812_04404 M0812_05745 M0812_07420 M0812_08550	M0813_10453 M0813_01237 M0813_12638 M0813_13039 M0813_16134 M0813_16951 M0813_02430 M0813_20205 M0813_20752 M0813_23499 M0813_24747 M0813_27200 M0813_03399 M0813_04927 M0813_00878	M0811_09444	TVAG_020480 TVAG_043810 TVAG_065040 TVAG_184530 TVAG_291940 TVAG_341090 TVAG_419040 TVAG_487360 TVAG_487930	MONOS_626 MONOS_641 MONOS_7369	Cfrisia_2267 Cfrisia_4950	Cmem_J8273_5879	Kbia_g12867.t1	GL50803_15551	SS50377_18183	Ngru_XP_002675665.1	DICDI_Q869U7
380	PTHR10876	ZINC FINGER PROTEIN ZPR1	M0812_13274	M0813_24946	M0811_04216	TVAG_453630	MONOS_2577	Cfrisia_3439	Cmem_J8273_1025	Kbia_g10437.t1 Kbia_g14241.t1 Kbia_g14250.t1 Kbia_g16160.t1	GL50803_8842	SS50377_16729	Ngru_XP_002674304.1	DICDI_Q55E13
381	PTHR10877	POLYCYSTIN FAMILY MEMBER	M0812_01441 M0812_15109 M0812_14681 M0812_20365 M0812_21442 M0812_26605	M0813_12558 M0813_17926 M0813_19886 M0813_21271 M0813_27711 M0813_05122	M0811_03960 M0811_07616	TVAG_025750		Cfrisia_2497 Cfrisia_3183		Kbia_g1778.t1 Kbia_g2187.t1 Kbia_g2877.t1 Kbia_g6449.t1 Kbia_g6931.t1			Ngru_XP_002676337.1	DICDI_Q558Y3
382	PTHR10878	SEGMENT POLARITY PROTEIN DISHEVELLED							Cmem_J8273_6273				Ngru_XP_002683086.1
383	PTHR10880	MORTALITY FACTOR 4-LIKE PROTEIN				TVAG_012490 TVAG_390720	MONOS_10163 MONOS_10824 MONOS_10909 MONOS_14650 MONOS_7054 MONOS_824	Cfrisia_3961 Cfrisia_435	Cmem_J8273_1053 Cmem_J8273_3959	Kbia_g17256.t1 Kbia_g5922.t1	GL50803_10141			DICDI_Q54RM0
384	PTHR10882	DIPHTHINE SYNTHASE	M0812_17262 M0812_02140	M0813_23895 M0813_24080	M0811_13871		MONOS_262	Cfrisia_1163	Cmem_J8273_7424	Kbia_g9880.t1	GL50803_28666	SS50377_12421		DICDI_Q75JG8
385	PTHR10884	NADH DEHYDROGENASE UBIQUINONE IRON-SULFUR PROTEIN 3												DICDI_P22237
386	PTHR10885	ISOPENTENYL-DIPHOSPHATE DELTA-ISOMERASE	M0812_01986 M0812_27231 M0812_07225 M0812_09210	M0813_20344 M0813_21670 M0813_04350 M0813_05922	M0811_12354	TVAG_116230 TVAG_495540	MONOS_854	Cfrisia_4773	Cmem_J8273_0542 Cmem_J8273_4990 Cmem_J8273_6552	Kbia_g8588.t1	GL50803_6335		Ngru_XP_002678525.1 Ngru_XP_002680489.1	DICDI_Q55D56 DICDI_Q9NH02
387	PTHR10887	DNA2/NAM7 HELICASE FAMILY	M0812_13464 M0812_13669 M0812_14169 M0812_17618 M0812_22877 M0812_23542 M0812_02617 M0812_29717 M0812_04935	M0813_10644 M0813_11787 M0813_14022 M0813_01876 M0813_20509 M0813_23602 M0813_24610 M0813_03657	M0811_10457 M0811_11475 M0811_11476 M0811_01660 M0811_08089 M0811_08403 M0811_08678 M0811_00088	TVAG_038650 TVAG_047080 TVAG_113750 TVAG_221920 TVAG_221930 TVAG_236960 TVAG_237840 TVAG_330710 TVAG_344290 TVAG_349570 TVAG_427510 TVAG_443390 TVAG_444580 TVAG_453890 TVAG_461790 TVAG_461840	MONOS_1129 MONOS_1247 MONOS_1633 MONOS_483	Cfrisia_1611 Cfrisia_2085 Cfrisia_323 Cfrisia_4072 Cfrisia_5378 Cfrisia_5535 Cfrisia_603	Cmem_J8273_0202 Cmem_J8273_2424 Cmem_J8273_3036 Cmem_J8273_4328 Cmem_J8273_5739 Cmem_J8273_7819 Cmem_J8273_8274	Kbia_g11974.t1 Kbia_g13323.t1 Kbia_g13926.t1 Kbia_g13962.t1 Kbia_g15594.t1 Kbia_g1642.t1 Kbia_g2715.t1 Kbia_g2934.t1 Kbia_g3144.t1 Kbia_g3818.t1 Kbia_g3935.t1 Kbia_g4689.t1 Kbia_g4692.t1 Kbia_g5089.t1 Kbia_g5105.t1 Kbia_g5240.t1 Kbia_g5340.t1 Kbia_g5389.t1 Kbia_g6007.t1 Kbia_g6461.t1 Kbia_g7488.t1 Kbia_g7527.t1 Kbia_g7544.t1 Kbia_g7875.t1 Kbia_g8063.t1 Kbia_g87.t1 Kbia_g9342.t1	GL50803_102858 GL50803_13452 GL50803_14637 GL50803_14917 GL50803_16585 GL50803_24376 GL50803_34050	SS50377_10811 SS50377_12324 SS50377_13223 SS50377_14864 SS50377_16544	Ngru_XP_002670656.1 Ngru_XP_002673615.1 Ngru_XP_002678737.1 Ngru_XP_002682421.1	DICDI_C7G036 DICDI_Q54HF3 DICDI_Q54HF4 DICDI_Q54I89 DICDI_Q54P97 DICDI_Q54VL3 DICDI_Q54XT3 DICDI_Q555Z2 DICDI_Q55EG2 DICDI_Q55F22 DICDI_Q55F23 DICDI_Q55F26 DICDI_Q869R3 DICDI_Q86AS0 DICDI_Q86I32 DICDI_Q86IV6
388	PTHR10889	DEOXYRIBOSE-PHOSPHATE ALDOLASE	M0812_14297 M0812_21698 M0812_23306 M0812_03327 M0812_00675 M0812_07121	M0813_15183 M0813_17047 M0813_02259 M0813_22132 M0813_28967 M0813_08897	M0811_05593 M0811_09517	TVAG_393280 TVAG_468210	MONOS_1474 MONOS_7474	Cfrisia_1631	Cmem_J8273_1351 Cmem_J8273_2602 Cmem_J8273_3657 Cmem_J8273_7083 Cmem_J8273_7084 Cmem_J8273_7110 Cmem_J8273_7751 Cmem_J8273_7754	Kbia_g7107.t1	GL50803_15127	SS50377_17250	Ngru_XP_002676777.1
389	PTHR10890	CYSTEINYL-TRNA SYNTHETASE	M0812_01366 M0812_05635	M0813_12930 M0813_27782	M0811_10891	TVAG_276400 TVAG_489000	MONOS_7478	Cfrisia_373	Cmem_J8273_2456 Cmem_J8273_6180	Kbia_g4664.t1 Kbia_g4667.t1	GL50803_5867	SS50377_12209	Ngru_XP_002671331.1 Ngru_XP_002682571.1	DICDI_Q54KR1 DICDI_Q54ZY3
390	PTHR10891	EF-HAND CALCIUM-BINDING DOMAIN CONTAINING PROTEIN	M0812_22107	M0813_08761		TVAG_101020 TVAG_125010 TVAG_173650 TVAG_487880			Cmem_J8273_5105 Cmem_J8273_5425 Cmem_J8273_5426 Cmem_J8273_5427 Cmem_J8273_5956	Kbia_g6622.t1		SS50377_10092 SS50377_11746 SS50377_12041 SS50377_14624 SS50377_16600 SS50377_16841	Ngru_XP_002682201.1 Ngru_XP_002683636.1
391	PTHR10894	NUCLEOLAR PROTEIN 5 NUCLEOLAR PROTEIN NOP5 NOP58	M0812_15025 M0812_01644 M0812_21186 M0812_25966 M0812_28713 M0812_30230 M0812_04515 M0812_07570 M0812_08249	M0813_19967 M0813_21353 M0813_23387 M0813_27067 M0813_00327 M0813_29079 M0813_29353 M0813_09056 M0813_10045	M0811_01598 M0811_01869	TVAG_371980 TVAG_459140	MONOS_2182 MONOS_2193 MONOS_3475	Cfrisia_4365 Cfrisia_813	Cmem_J8273_1572 Cmem_J8273_4739	Kbia_g14436.t1 Kbia_g15028.t1 Kbia_g16941.t1 Kbia_g2861.t1 Kbia_g3555.t1 Kbia_g5498.t1 Kbia_g7208.t1 Kbia_g7390.t1 Kbia_g8594.t1	GL50803_10577 GL50803_5359	SS50377_11171 SS50377_13796	Ngru_XP_002671988.1 Ngru_XP_002673020.1 Ngru_XP_002674213.1	DICDI_Q54MT2 DICDI_Q55FI4
392	PTHR10902	60S RIBOSOMAL PROTEIN L35A	M0812_10346 M0812_10542 M0812_01228 M0812_00134 M0812_17003 M0812_18158 M0812_01837 M0812_19268 M0812_23564 M0812_25450 M0812_25803 M0812_00268 M0812_28183 M0812_28277 M0812_03604 M0812_04605 M0812_05508 M0812_07651 M0812_08688 M0812_09054	M0813_12225 M0813_13440 M0813_14111 M0813_01854 M0813_19730 M0813_20658 M0813_23202 M0813_23295 M0813_25267 M0813_26668 M0813_26986 M0813_27908 M0813_29491 M0813_04740 M0813_00505 M0813_06310 M0813_06352 M0813_06911 M0813_07343 M0813_00795	M0811_08428	TVAG_067370 TVAG_114810 TVAG_185880 TVAG_192480	MONOS_1462 MONOS_16799 MONOS_3613	Cfrisia_2434	Cmem_J8273_3850	Kbia_g11355.t1	GL50803_5947	SS50377_14431	Ngru_XP_002673253.1	DICDI_Q55BN7
393	PTHR10903	GTPASE, IMAP FAMILY MEMBER-RELATED				TVAG_110070 TVAG_142660 TVAG_142670 TVAG_146250 TVAG_226520 TVAG_226530 TVAG_250690 TVAG_343660 TVAG_430720 TVAG_454100 TVAG_492540							Ngru_XP_002668036.1 Ngru_XP_002670512.1 Ngru_XP_002670569.1 Ngru_XP_002675109.1	DICDI_Q552Z6
394	PTHR10906	SECY/SEC61-ALPHA FAMILY MEMBER	M0812_11584 M0812_15521 M0812_14601 M0812_17665 M0812_18894 M0812_21847 M0812_24198 M0812_08139	M0813_11951 M0813_01538 M0813_02113 M0813_17267 M0813_18716 M0813_19285 M0813_24470 M0813_30268	M0811_01200	TVAG_092170 TVAG_193510 TVAG_391850 TVAG_416880 TVAG_486840	MONOS_16824 MONOS_2417	Cfrisia_3844	Cmem_J8273_8269 Cmem_J8273_8336	Kbia_g12160.t1 Kbia_g9393.t1	GL50803_5744	SS50377_18526 SS50377_18539	Ngru_XP_002681338.1	DICDI_Q54XK2
395	PTHR10907	REGUCALCIN								Kbia_g167.t1				DICDI_Q54ZP3
396	PTHR10908	SEROTONIN N-ACETYLTRANSFERASE											Ngru_XP_002671864.1
397	PTHR10909	ELECTRON TRANSPORT OXIDOREDUCTASE											Ngru_XP_002671572.1 Ngru_XP_002672633.1 Ngru_XP_002672850.1 Ngru_XP_002675556.1 Ngru_XP_002675564.1 Ngru_XP_002677306.1 Ngru_XP_002677851.1	DICDI_B0G110 DICDI_Q54GQ6 DICDI_Q54II1 DICDI_Q54LF1 DICDI_Q54RB0 DICDI_Q55BH8 DICDI_Q55CT6 DICDI_Q75JL8 DICDI_Q8MMS1
398	PTHR10910	EUKARYOTE SPECIFIC DSRNA BINDING PROTEIN				TVAG_069930			Cmem_J8273_5779
399	PTHR10915	SYNDECAN		M0813_29169
400	PTHR10917	DNA-DIRECTED RNA POLYMERASES I, II, AND III SUBUNIT RPABC3	M0812_19851 M0812_26743 M0812_08005	M0813_15112 M0813_02507 M0813_07281	M0811_05602	TVAG_186530	MONOS_3628 MONOS_4136	Cfrisia_4502	Cmem_J8273_8321	Kbia_g13992.t1	GL50803_15144	SS50377_15008	Ngru_XP_002673431.1	DICDI_Q54YW8
401	PTHR10918	HOMER	M0812_15496 M0812_21819 M0812_00863	M0813_02139 M0813_17293
402	PTHR10920	RIBOSOMAL RNA METHYLTRANSFERASE	M0812_11964 M0812_13055 M0812_14328 M0812_17041 M0812_18190	M0813_10432 M0813_20697 M0813_26441 M0813_04905 M0813_00824	M0811_01637	TVAG_092500 TVAG_290980 TVAG_309050 TVAG_319930	MONOS_14589 MONOS_8288	Cfrisia_447 Cfrisia_49	Cmem_J8273_1849 Cmem_J8273_6873	Kbia_g10456.t1 Kbia_g371.t1	GL50803_16993 GL50803_6055	SS50377_11407 SS50377_13400	Ngru_XP_002669813.1 Ngru_XP_002681054.1 Ngru_XP_002681945.1	DICDI_Q54NX0 DICDI_Q54VA8 DICDI_Q86AH1
403	PTHR10921	NUCLEAR DISTRIBUTION PROTEIN NUDE HOMOLOG 1	M0812_12150	M0813_16390	M0811_07006 M0811_09591									DICDI_Q76P38
404	PTHR10924	MAJOR FACILITATOR SUPERFAMILY PROTEIN-RELATED					MONOS_11009 MONOS_14417 MONOS_14418 MONOS_14419 MONOS_6305 MONOS_954 MONOS_9752 MONOS_9753			Kbia_g6176.t1			Ngru_XP_002669169.1 Ngru_XP_002669943.1 Ngru_XP_002671098.1 Ngru_XP_002673097.1 Ngru_XP_002679215.1 Ngru_XP_002679455.1 Ngru_XP_002680127.1 Ngru_XP_002680529.1 Ngru_XP_002681438.1	DICDI_Q54EX8
405	PTHR10925	N-ACETYLTRANSFERASE 10	M0812_24115 M0812_24727 M0812_24728 M0812_06108	M0813_15859 M0813_18803 M0813_08426	M0811_03824 M0811_05821	TVAG_398720	MONOS_12166 MONOS_9520	Cfrisia_1761 Cfrisia_3705	Cmem_J8273_2568 Cmem_J8273_5800	Kbia_g3676.t1	GL50803_14277	SS50377_11395	Ngru_XP_002683053.1	DICDI_Q55EJ3
406	PTHR10926	CELL CYCLE CONTROL PROTEIN 50	M0812_10348 M0812_11938 M0812_12144 M0812_12289 M0812_12895 M0812_13315 M0812_15681 M0812_17550 M0812_24070 M0812_02743 M0812_04165 M0812_04575 M0812_06869	M0813_10457 M0813_11518 M0813_12101 M0813_12847 M0813_14528 M0813_16395 M0813_16798 M0813_18847 M0813_23327 M0813_24906 M0813_25265 M0813_06118 M0813_00738	M0811_04820 M0811_09410	TVAG_043460 TVAG_074840 TVAG_076310 TVAG_155710 TVAG_182490 TVAG_186230 TVAG_211380 TVAG_212490 TVAG_280020 TVAG_288610 TVAG_316220 TVAG_445300 TVAG_451190 TVAG_475970	MONOS_10138 MONOS_2027 MONOS_3134 MONOS_3197	Cfrisia_1891	Cmem_J8273_2997 Cmem_J8273_4873 Cmem_J8273_5011	Kbia_g12222.t1 Kbia_g5895.t1 Kbia_g6651.t1	GL50803_15501	SS50377_12669 SS50377_12670	Ngru_XP_002680752.1	DICDI_Q551J1
407	PTHR10927	RIBOSOME MATURATION PROTEIN SBDS	M0812_28854 M0812_30295 M0812_06264 M0812_06585	M0813_12329 M0813_15385 M0813_15707 M0813_06199	M0811_01593 M0811_07425	TVAG_014970 TVAG_221140 TVAG_233330 TVAG_356750	MONOS_11498 MONOS_12994	Cfrisia_2077 Cfrisia_2777	Cmem_J8273_1246 Cmem_J8273_5162	Kbia_g1845.t1 Kbia_g1863.t1 Kbia_g1875.t1 Kbia_g663.t1 Kbia_g6891.t1 Kbia_g9676.t1	GL50803_22802 GL50803_40521	SS50377_17020 SS50377_18449	Ngru_XP_002675436.1 Ngru_XP_002675696.1	DICDI_Q86KZ5
408	PTHR10933	IMMUNOGLOBULIN-BINDING PROTEIN 1	M0812_23222 M0812_03248	M0813_03140 M0813_28884	M0811_08036	TVAG_296230	MONOS_12481 MONOS_2655 MONOS_3853	Cfrisia_4218	Cmem_J8273_8219	Kbia_g13132.t1 Kbia_g6828.t1	GL50803_9058	SS50377_17809	Ngru_XP_002682667.1	DICDI_Q54WI1
409	PTHR10934	60S RIBOSOMAL PROTEIN L18	M0812_12453 M0812_19115 M0812_19282 M0812_23065 M0812_23100 M0812_23587 M0812_25779 M0812_26950 M0812_27603 M0812_27630 M0812_27873 M0812_02965 M0812_02985 M0812_30176 M0812_03170 M0812_03628 M0812_04101 M0812_04542 M0812_07599	M0813_14870 M0813_15932 M0813_15958 M0813_01832 M0813_16445 M0813_19553 M0813_20400 M0813_22525 M0813_23359 M0813_25417 M0813_25447 M0813_26657 M0813_27038 M0813_27389 M0813_29300 M0813_06388 M0813_06738 M0813_06755 M0813_06925 M0813_07662	M0811_03961	TVAG_121100 TVAG_243990 TVAG_395470 TVAG_401590 TVAG_426320 TVAG_482430	MONOS_14769 MONOS_2910	Cfrisia_3788	Cmem_J8273_3015 Cmem_J8273_6530	Kbia_g8959.t1	GL50803_11950	SS50377_10360	Ngru_XP_002679583.1	DICDI_Q54VZ4
410	PTHR10937	GLUCOSAMINE--FRUCTOSE-6-PHOSPHATE AMINOTRANSFERASE, ISOMERIZING				TVAG_011780 TVAG_012650 TVAG_478320	MONOS_4525	Cfrisia_719	Cmem_J8273_5121	Kbia_g12291.t1 Kbia_g4897.t1 Kbia_g4898.t1			Ngru_XP_002673396.1	DICDI_Q54LK1
411	PTHR10938	TRANSLATION INITIATION FACTOR IF-3											Ngru_XP_002683526.1	DICDI_Q54IW4
412	PTHR10942	LEISHMANOLYSIN-LIKE PEPTIDASE				TVAG_000880 TVAG_018910 TVAG_020900 TVAG_020910 TVAG_025060 TVAG_026820 TVAG_030520 TVAG_030560 TVAG_030830 TVAG_030840 TVAG_030860 TVAG_030880 TVAG_030890 TVAG_030900 TVAG_030910 TVAG_030920 TVAG_030930 TVAG_030950 TVAG_032440 TVAG_032450 TVAG_039270 TVAG_053300 TVAG_064330 TVAG_064340 TVAG_064350 TVAG_071360 TVAG_073630 TVAG_074250 TVAG_075160 TVAG_083050 TVAG_083130 TVAG_090920 TVAG_104240 TVA…					GL50803_14225 GL50803_15475 GL50803_28057		Ngru_XP_002670354.1 Ngru_XP_002677971.1 Ngru_XP_002678220.1 Ngru_XP_002678221.1	DICDI_Q54LN5 DICDI_Q54SQ4 DICDI_Q54VU8 DICDI_Q55GT0 DICDI_Q6TU47
413	PTHR10943	26S PROTEASOME NON-ATPASE REGULATORY SUBUNIT	M0812_10560 M0812_01555 M0812_14807 M0812_19904 M0812_20330 M0812_02095 M0812_24807 M0812_03791 M0812_06036 M0812_09319	M0813_13947 M0813_14097 M0813_16761 M0813_17962 M0813_00236 M0813_21572 M0813_21772 M0813_05822 M0813_08352 M0813_10137	M0811_09985 M0811_07185	TVAG_129300 TVAG_194670 TVAG_231160 TVAG_327080 TVAG_347690 TVAG_364420	MONOS_13161 MONOS_27 MONOS_6451	Cfrisia_1550 Cfrisia_4248 Cfrisia_4396 Cfrisia_4703 Cfrisia_5449	Cmem_J8273_2292 Cmem_J8273_5818 Cmem_J8273_7919	Kbia_g10355.t1 Kbia_g16195.t1 Kbia_g4865.t1 Kbia_g6192.t1 Kbia_g937.t1	GL50803_33166 GL50803_91643	SS50377_13768 SS50377_18170 SS50377_18175	Ngru_XP_002668249.1 Ngru_XP_002680161.1 Ngru_XP_002680478.1	DICDI_Q54BC6 DICDI_Q54JM5
414	PTHR10947	PHENYLALANYL-TRNA SYNTHETASE BETA CHAIN AND LEUCINE-RICH REPEAT-CONTAINING PROTEIN 47	M0812_18706 M0812_25223 M0812_05851 M0812_08466	M0813_13149 M0813_14609 M0813_24829 M0813_00933	M0811_07674 M0811_07675 M0811_07684	TVAG_496270	MONOS_9913	Cfrisia_5272	Cmem_J8273_5550	Kbia_g4310.t1 Kbia_g6427.t1	GL50803_16760	SS50377_12278	Ngru_XP_002669934.1 Ngru_XP_002674099.1	DICDI_Q550D2
415	PTHR10949	LIPOYL SYNTHASE											Ngru_XP_002680506.1
416	PTHR10953	UBIQUITIN-ACTIVATING ENZYME E1	M0812_01330 M0812_01332 M0812_00144 M0812_16114 M0812_15579 M0812_01842 M0812_18997 M0812_19134 M0812_28282 M0812_28795 M0812_02875 M0812_30353 M0812_03193 M0812_05592 M0812_07206 M0812_07537 M0812_09058	M0813_11668 M0813_12221 M0813_14704 M0813_14888 M0813_14963 M0813_18086 M0813_19641 M0813_20326 M0813_23194 M0813_27098 M0813_03196 M0813_27817 M0813_27818 M0813_28520 M0813_29369 M0813_00510 M0813_09141	M0811_11201 M0811_12431 M0811_13863 M0811_14452 M0811_01763 M0811_03230 M0811_04555	TVAG_006110 TVAG_071600 TVAG_090800 TVAG_092470 TVAG_161040 TVAG_211530 TVAG_300590 TVAG_301440 TVAG_318990 TVAG_341340 TVAG_357810 TVAG_387660 TVAG_446890 TVAG_457880	MONOS_10048 MONOS_2228 MONOS_2806 MONOS_2831 MONOS_3107 MONOS_5116 MONOS_5372 MONOS_5937 MONOS_6118 MONOS_6331 MONOS_7853 MONOS_8703	Cfrisia_249 Cfrisia_3285 Cfrisia_3485 Cfrisia_3870 Cfrisia_5169 Cfrisia_73 Cfrisia_908	Cmem_J8273_1995 Cmem_J8273_3474 Cmem_J8273_3495 Cmem_J8273_3496 Cmem_J8273_6556 Cmem_J8273_7157 Cmem_J8273_7173	Kbia_g11356.t1 Kbia_g11987.t1 Kbia_g14395.t1 Kbia_g15089.t1 Kbia_g568.t1 Kbia_g5932.t1 Kbia_g648.t1 Kbia_g7537.t1 Kbia_g9334.t1	GL50803_10661 GL50803_12853 GL50803_4083 GL50803_6288	SS50377_11238 SS50377_15045 SS50377_16749 SS50377_17252	Ngru_XP_002668692.1 Ngru_XP_002670193.1 Ngru_XP_002672383.1 Ngru_XP_002674724.1 Ngru_XP_002675875.1 Ngru_XP_002676094.1 Ngru_XP_002676986.1 Ngru_XP_002677506.1 Ngru_XP_002677768.1 Ngru_XP_002677813.1 Ngru_XP_002679801.1 Ngru_XP_002681609.1 Ngru_XP_002682133.1	DICDI_Q54C02 DICDI_Q54JM3 DICDI_Q54L40 DICDI_Q54QG9 DICDI_Q54WI4 DICDI_Q550P6 DICDI_Q55C16 DICDI_Q55FS0 DICDI_Q86CR9
417	PTHR10954	RIBONUCLEASE H2 SUBUNIT A	M0812_02334 M0812_30339	M0813_14720 M0813_20947	M0811_11392 M0811_09194	TVAG_262310	MONOS_9262	Cfrisia_3094	Cmem_J8273_2121 Cmem_J8273_4684	Kbia_g4479.t1	GL50803_6483	SS50377_16756	Ngru_XP_002678266.1	DICDI_Q54D13 DICDI_Q54ZA4
418	PTHR10956	60S RIBOSOMAL PROTEIN L31	M0812_10175 M0812_12071 M0812_12480 M0812_12973 M0812_16227 M0812_02002 M0812_22387 M0812_22598 M0812_25110 M0812_27340 M0812_28410 M0812_28859 M0812_30141 M0812_07094 M0812_09237	M0813_10333 M0813_10696 M0813_10932 M0813_11082 M0813_12334 M0813_17490 M0813_20229 M0813_21694 M0813_22556 M0813_29268 M0813_04455 M0813_04819 M0813_05394 M0813_05908 M0813_10017	M0811_04019	TVAG_056490 TVAG_068780 TVAG_076410 TVAG_211390 TVAG_262240 TVAG_298270 TVAG_306060	MONOS_5634 MONOS_8964		Cmem_J8273_6472	Kbia_g8292.t1	GL50803_16368	SS50377_18754	Ngru_XP_002670564.1	DICDI_Q54XB5
419	PTHR10957	RAP1 GTPASE-GDP DISSOCIATION STIMULATOR 1	M0812_11032 M0812_17831 M0812_24893 M0812_09832	M0813_16631 M0813_25619 M0813_26366 M0813_08265	M0811_10071 M0811_05576 M0811_08551		MONOS_12670 MONOS_7801	Cfrisia_2356					Ngru_XP_002674988.1	DICDI_O76187
420	PTHR10961	PEROXISOMAL SARCOSINE OXIDASE											Ngru_XP_002675416.1	DICDI_Q54US8
421	PTHR10963	GLYCOSYL HYDROLASE-RELATED				TVAG_243950 TVAG_248280 TVAG_258120 TVAG_359060 TVAG_375680 TVAG_382890	MONOS_11553							DICDI_Q54VL7
422	PTHR10965	60S RIBOSOMAL PROTEIN L38	M0812_10790 M0812_15061 M0812_01595 M0812_26105 M0812_02794 M0812_29107 M0812_29373 M0812_03138	M0813_18588 M0813_21318 M0813_00278 M0813_09325		TVAG_066460 TVAG_151480 TVAG_195880 TVAG_246730 TVAG_436870 TVAG_446600	MONOS_2849		Cmem_J8273_4290	Kbia_g11370.t1	GL50803_34093	SS50377_17437	Ngru_XP_002668902.1 Ngru_XP_002678359.1	DICDI_Q55GJ7
423	PTHR10966	TRANSCRIPTION INITIATION FACTOR IIA SUBUNIT 2	M0812_20044 M0812_26915	M0813_13638 M0813_02670	M0811_07990	TVAG_276990	MONOS_6700		Cmem_J8273_0681				Ngru_XP_002680741.1	DICDI_Q54ND1
424	PTHR10969	MICROTUBULE-ASSOCIATED PROTEINS 1A/1B LIGHT CHAIN 3-RELATED	M0812_11457 M0812_01834 M0812_18766 M0812_19923 M0812_25451 M0812_26510 M0812_08689 M0812_09051	M0813_12232 M0813_14313 M0813_17836 M0813_22316 M0813_02776 M0813_04739 M0813_00502 M0813_06309	M0811_09178	TVAG_239800 TVAG_486080 TVAG_494420	MONOS_13133 MONOS_2480 MONOS_9458			Kbia_g5096.t1			Ngru_XP_002674982.1 Ngru_XP_002678928.1	DICDI_Q54G11 DICDI_Q86CR8
425	PTHR10971	MRNA EXPORT FACTOR AND BUB3	M0812_17375 M0812_23888 M0812_24105 M0812_27580 M0812_04494 M0812_04791 M0812_06084 M0812_07545	M0813_15884 M0813_15976 M0813_18813 M0813_19031 M0813_23406 M0813_26850 M0813_27090 M0813_29509	M0811_01536 M0811_04065 M0811_00572 M0811_09793	TVAG_011560 TVAG_017930 TVAG_062260 TVAG_239960 TVAG_265460 TVAG_414440 TVAG_431150 TVAG_545690	MONOS_10485 MONOS_12132 MONOS_15560 MONOS_8776	Cfrisia_1283 Cfrisia_1406 Cfrisia_312 Cfrisia_3797 Cfrisia_3798 Cfrisia_4499 Cfrisia_4565	Cmem_J8273_2115 Cmem_J8273_3272 Cmem_J8273_4372 Cmem_J8273_7685	Kbia_g12171.t1 Kbia_g1254.t1 Kbia_g13324.t1 Kbia_g1707.t1 Kbia_g4444.t1 Kbia_g4810.t1 Kbia_g9469.t1	GL50803_102890 GL50803_3531	SS50377_15654 SS50377_16222	Ngru_XP_002672095.1 Ngru_XP_002674926.1 Ngru_XP_002680451.1 Ngru_XP_002681213.1 Ngru_XP_002681792.1	DICDI_Q54DM1 DICDI_Q54E33 DICDI_Q54QH0
426	PTHR10972	OXYSTEROL-BINDING PROTEIN-RELATED	M0812_10372 M0812_10523 M0812_12232 M0812_13707 M0812_17700 M0812_17721 M0812_19328 M0812_20678 M0812_21347 M0812_23728 M0812_24482 M0812_25515 M0812_25755 M0812_26478 M0812_29243 M0812_02977 M0812_03765 M0812_04435 M0812_05945 M0812_08781	M0813_11725 M0813_12610 M0813_13238 M0813_13403 M0813_13922 M0813_01700 M0813_22345 M0813_23464 M0813_24363 M0813_24505 M0813_24526 M0813_25244 M0813_26062 M0813_26543 M0813_26634 M0813_28135 M0813_04660 M0813_06745 M0813_06964 M0813_08116	M0811_03678 M0811_07765	TVAG_026290 TVAG_330670 TVAG_335580 TVAG_409990 TVAG_512110	MONOS_14092 MONOS_16772 MONOS_2290 MONOS_4175 MONOS_5738 MONOS_66 MONOS_8066 MONOS_9371	Cfrisia_3814 Cfrisia_4328 Cfrisia_5358	Cmem_J8273_0059 Cmem_J8273_1317	Kbia_g1066.t1 Kbia_g12779.t1 Kbia_g5880.t1	GL50803_14833	SS50377_15085	Ngru_XP_002672165.1 Ngru_XP_002677111.1 Ngru_XP_002678506.1 Ngru_XP_002678864.1	DICDI_Q54EF5 DICDI_Q54ID7 DICDI_Q54NM4 DICDI_Q54PS9 DICDI_Q54QP6 DICDI_Q54RM1 DICDI_Q55CR2 DICDI_Q55CR3 DICDI_Q86HL8 DICDI_Q86HV4 DICDI_Q86KG4 DICDI_Q8MPQ7
427	PTHR10974	UNCHARACTERIZED	M0812_11195 M0812_12151 M0812_17763 M0812_18130 M0812_19011 M0812_19782 M0812_22859 M0812_23796 M0812_03805 M0812_05408 M0812_07874 M0812_08016	M0813_13432 M0813_13962 M0813_14542 M0813_14773 M0813_15104 M0813_16205 M0813_16206 M0813_16389 M0813_16474 M0813_19832 M0813_20576 M0813_25773 M0813_26429	M0811_10259 M0811_11249 M0811_12595 M0811_12596 M0811_04379			Cfrisia_1064 Cfrisia_1290 Cfrisia_1979 Cfrisia_2128 Cfrisia_2331 Cfrisia_3314 Cfrisia_3354 Cfrisia_3588 Cfrisia_3644 Cfrisia_5318	Cmem_J8273_1708 Cmem_J8273_2451 Cmem_J8273_2615 Cmem_J8273_2803 Cmem_J8273_3526 Cmem_J8273_6030 Cmem_J8273_6794 Cmem_J8273_7539 Cmem_J8273_8766				Ngru_XP_002672132.1	DICDI_Q54PD2 DICDI_Q557K6
428	PTHR10977	DIPHOSPHOMEVALONATE DECARBOXYLASE	M0812_07111	M0813_15193	M0811_06641	TVAG_302660		Cfrisia_3986	Cmem_J8273_5104	Kbia_g7175.t1	GL50803_23420		Ngru_XP_002669299.1	DICDI_Q54YQ9
429	PTHR10978	SUCCINATE DEHYDROGENASE CYTOCHROME B560 SUBUNIT												DICDI_Q8T2T5
430	PTHR10980	RHO GDP-DISSOCIATION INHIBITOR	M0812_12097 M0812_12946 M0812_13647 M0812_27514 M0812_29519 M0812_06886	M0813_10307 M0813_10667 M0813_12051 M0813_16036 M0813_00755 M0813_09749	M0811_11040 M0811_06325	TVAG_424340 TVAG_490150		Cfrisia_4847	Cmem_J8273_0244	Kbia_g1659.t1	GL50803_2925		Ngru_XP_002672236.1	DICDI_Q95UP9 DICDI_Q95UQ1
431	PTHR10981	BATTENIN	M0812_14400 M0812_16798 M0812_25747 M0812_06478	M0813_15488 M0813_26627 M0813_28392 M0813_29797	M0811_00211 M0811_09633 M0811_09634 M0811_09635 M0811_09636 M0811_09638 M0811_09639	TVAG_128870 TVAG_148270 TVAG_197840 TVAG_234130 TVAG_244010 TVAG_473140	MONOS_4442	Cfrisia_2750 Cfrisia_838	Cmem_J8273_4517 Cmem_J8273_5741	Kbia_g10141.t1 Kbia_g5051.t1		SS50377_16505	Ngru_XP_002680118.1	DICDI_Q54F25
432	PTHR10982	MALONYL COA-ACYL CARRIER PROTEIN TRANSACYLASE						Cfrisia_1615 Cfrisia_2219 Cfrisia_2220	Cmem_J8273_4168					DICDI_Q552R4
433	PTHR10983	1-ACYLGLYCEROL-3-PHOSPHATE ACYLTRANSFERASE-RELATED											Ngru_XP_002675475.1 Ngru_XP_002676000.1 Ngru_XP_002676001.1	DICDI_Q54IG1 DICDI_Q54IT8 DICDI_Q55CZ2
434	PTHR10984	ENDOPLASMIC RETICULUM-GOLGI INTERMEDIATE COMPARTMENT PROTEIN	M0812_11609 M0812_14338 M0812_15514 M0812_17036 M0812_21839 M0812_22051 M0812_02737 M0812_05039 M0812_05746 M0812_00638	M0813_12853 M0813_13040 M0813_01919 M0813_02120 M0813_17274 M0813_19259 M0813_20692 M0813_22096 M0813_26432 M0813_28457 M0813_05714	M0811_10826	TVAG_015120 TVAG_036780 TVAG_100310 TVAG_111750 TVAG_172950 TVAG_177510 TVAG_260730 TVAG_317730 TVAG_342940 TVAG_369150 TVAG_394520 TVAG_396530 TVAG_402060 TVAG_428580 TVAG_442240 TVAG_458670 TVAG_469210 TVAG_470170 TVAG_482190	MONOS_4753 MONOS_718	Cfrisia_90	Cmem_J8273_3313				Ngru_XP_002682973.1 Ngru_XP_002683549.1	DICDI_Q54DW2 DICDI_Q54UL9
435	PTHR10986	39S RIBOSOMAL PROTEIN L20											Ngru_XP_002674253.1	DICDI_Q556W7
436	PTHR10989	ANDROGEN-INDUCED PROTEIN 1-RELATED	M0812_19493 M0812_24430 M0812_06396 M0812_06597	M0813_12018 M0813_12665 M0813_15369 M0813_15573	M0811_05528 M0811_09691								Ngru_XP_002670015.1	DICDI_Q54N42
437	PTHR10993	OCTANOYLTRANSFERASE	M0812_07959 M0812_09632 M0812_09663	M0813_11615 M0813_16304 M0813_06483	M0811_13577	TVAG_136130 TVAG_256700	MONOS_4050		Cmem_J8273_2575 Cmem_J8273_6627	Kbia_g14055.t1			Ngru_XP_002680643.1	DICDI_Q54EP3 DICDI_Q553T7
438	PTHR10994	RETICULON											Ngru_XP_002672538.1	DICDI_Q54CA6
439	PTHR10996	2-HYDROXYACID DEHYDROGENASE-RELATED	M0812_11477 M0812_01628 M0812_14581 M0812_17063 M0812_17651 M0812_19153 M0812_21356 M0812_23678 M0812_24189 M0812_24912 M0812_03726	M0813_12472 M0813_13891 M0813_01747 M0813_18723 M0813_20720 M0813_02756 M0813_24453 M0813_00310 M0813_30291 M0813_06805 M0813_08245	M0811_04119	TVAG_047210	MONOS_482 MONOS_7340	Cfrisia_5417	Cmem_J8273_3580 Cmem_J8273_5629	Kbia_g5433.t1 Kbia_g9066.t1 Kbia_g9120.t1			Ngru_XP_002674571.1 Ngru_XP_002675588.1 Ngru_XP_002681144.1	DICDI_Q54DP1 DICDI_Q54UH8
440	PTHR10997	IMPORTIN-7, 8, 11	M0812_10986 M0812_11417 M0812_15668 M0812_16723 M0812_17783 M0812_17863 M0812_18720 M0812_19263 M0812_19295 M0812_21980 M0812_02230 M0812_27161 M0812_04052 M0812_06271 M0812_06376 M0812_06468 M0812_06592 M0812_09459	M0813_11505 M0813_15378 M0813_15498 M0813_15594 M0813_15701 M0813_01991 M0813_16681 M0813_02294 M0813_20841 M0813_02817 M0813_26331 M0813_26412 M0813_03269 M0813_29875 M0813_06906 M0813_06938 M0813_07620 M0813_00919	M0811_10137 M0811_11093 M0811_11096 M0811_13733 M0811_02493 M0811_03583 M0811_03864 M0811_08543	TVAG_031040 TVAG_115250 TVAG_179110 TVAG_287480 TVAG_366650	MONOS_10124 MONOS_10798 MONOS_11263 MONOS_12649 MONOS_12954 MONOS_1935 MONOS_7101	Cfrisia_2819 Cfrisia_2985 Cfrisia_3835 Cfrisia_4848 Cfrisia_974	Cmem_J8273_0453 Cmem_J8273_1656 Cmem_J8273_3881 Cmem_J8273_6985 Cmem_J8273_7415	Kbia_g10014.t1 Kbia_g10559.t1 Kbia_g11571.t1 Kbia_g15832.t1 Kbia_g3362.t1 Kbia_g4658.t1 Kbia_g4817.t1	GL50803_17110		Ngru_XP_002673452.1 Ngru_XP_002674101.1 Ngru_XP_002678129.1 Ngru_XP_002681818.1	DICDI_Q54E36 DICDI_Q54WF0 DICDI_Q54WY2 DICDI_Q55CX9
441	PTHR11001	MITOCHONDRIAL FISSION PROCESS PROTEIN 1											Ngru_XP_002668115.1 Ngru_XP_002673358.1 Ngru_XP_002675169.1
442	PTHR11002	CARBONIC ANHYDRASE	M0812_29734	M0813_15230					Cmem_J8273_7485				Ngru_XP_002668776.1 Ngru_XP_002668852.1 Ngru_XP_002669707.1	DICDI_Q555A3 DICDI_Q55BU2
443	PTHR11003	POTASSIUM CHANNEL, SUBFAMILY K							Cmem_J8273_2896				Ngru_XP_002671038.1 Ngru_XP_002680552.1 Ngru_XP_002682402.1
444	PTHR11005	LYSOSOMAL ACID LIPASE-RELATED	M0812_16274 M0812_15735 M0812_16473 M0812_16965 M0812_20173 M0812_23571 M0812_28539 M0812_03609 M0812_04439 M0812_05130 M0812_00573 M0812_07489 M0812_07492 M0812_09629	M0813_10562 M0813_11195 M0813_11570 M0813_00120 M0813_01848 M0813_22031 M0813_23460 M0813_24107 M0813_27137 M0813_27142 M0813_03467 M0813_05443 M0813_06363 M0813_07502	M0811_13659 M0811_02167 M0811_02568 M0811_03473 M0811_00664 M0811_00757 M0811_09272								Ngru_XP_002673173.1 Ngru_XP_002676978.1 Ngru_XP_002677682.1 Ngru_XP_002680960.1	DICDI_Q558U2 DICDI_Q55EU1 DICDI_Q55EU8 DICDI_Q55EU9 DICDI_Q75JK5 DICDI_Q86KU7
445	PTHR11006	PROTEIN ARGININE N-METHYLTRANSFERASE	M0812_10784 M0812_01498 M0812_15285 M0812_17326 M0812_23857 M0812_25238 M0812_05743 M0812_08486 M0812_10079	M0813_13037 M0813_14411 M0813_14595 M0813_14906 M0813_23957 M0813_24810 M0813_25710 M0813_28288 M0813_09511	M0811_13902 M0811_05380	TVAG_028100 TVAG_045760 TVAG_048280 TVAG_199700 TVAG_225950 TVAG_433490	MONOS_11719 MONOS_12731 MONOS_2266 MONOS_2509	Cfrisia_4017	Cmem_J8273_3329	Kbia_g12581.t1 Kbia_g16642.t1 Kbia_g9272.t1			Ngru_XP_002673669.1 Ngru_XP_002679219.1	DICDI_Q54EF2 DICDI_Q54HI0 DICDI_Q552E3
446	PTHR11009	DER1-LIKE PROTEIN, DERLIN	M0812_12357 M0812_14510 M0812_01733 M0812_19817 M0812_25890 M0812_26247 M0812_26538 M0812_29211 M0812_09240	M0813_21697 M0813_21850 M0813_22759 M0813_04026 M0813_00414 M0813_04643 M0813_06020 M0813_09424	M0811_13130 M0811_03440 M0811_08984	TVAG_105830 TVAG_147010 TVAG_183030 TVAG_476950	MONOS_10385 MONOS_11979	Cfrisia_3117 Cfrisia_3231	Cmem_J8273_4255 Cmem_J8273_8344 Cmem_J8273_8773	Kbia_g13021.t1 Kbia_g1565.t1 Kbia_g1631.t1 Kbia_g2089.t1	GL50803_15126	SS50377_12585 SS50377_14362 SS50377_15105	Ngru_XP_002671999.1 Ngru_XP_002677341.1 Ngru_XP_002678029.1 Ngru_XP_002682089.1	DICDI_Q54IC9 DICDI_Q54NN1
447	PTHR11010	PROTEASE S28 PRO-X CARBOXYPEPTIDASE-RELATED	M0812_10509 M0812_11658 M0812_15538 M0812_16773 M0812_16918 M0812_17420 M0812_17919 M0812_01814 M0812_20971 M0812_22739 M0812_23963 M0812_02679 M0812_04990 M0812_00560 M0812_08041 M0812_09903	M0813_12912 M0813_01658 M0813_00189 M0813_17246 M0813_17706 M0813_18647 M0813_18954 M0813_19219 M0813_22019 M0813_25551 M0813_26277 M0813_29551 M0813_29824 M0813_30078 M0813_04676 M0813_00483 M0813_05763	M0811_14502 M0811_14665 M0811_05124 M0811_06525 M0811_06996 M0811_08206	TVAG_009830 TVAG_011470 TVAG_023320 TVAG_051850 TVAG_114870 TVAG_121720 TVAG_229170 TVAG_229180 TVAG_263290 TVAG_362350 TVAG_399070 TVAG_432040 TVAG_462680 TVAG_474950 TVAG_482780	MONOS_1065 MONOS_6314	Cfrisia_3081 Cfrisia_3268 Cfrisia_4048 Cfrisia_4889 Cfrisia_5660	Cmem_J8273_3028 Cmem_J8273_3749 Cmem_J8273_5965 Cmem_J8273_7127 Cmem_J8273_7245 Cmem_J8273_7961	Kbia_g10176.t1 Kbia_g10439.t1 Kbia_g12498.t1 Kbia_g12510.t1 Kbia_g13241.t1 Kbia_g4008.t1 Kbia_g6450.t1 Kbia_g6476.t1 Kbia_g6581.t1 Kbia_g6948.t1 Kbia_g8129.t1 Kbia_g9554.t1 Kbia_g9718.t1	GL50803_10843 GL50803_15871	SS50377_15133 SS50377_18805 SS50377_18822	Ngru_XP_002673620.1 Ngru_XP_002681309.1 Ngru_XP_002681417.1 Ngru_XP_002682009.1	DICDI_Q54CF7 DICDI_Q54D54 DICDI_Q54G47 DICDI_Q54GI7 DICDI_Q54H23 DICDI_Q54HT4 DICDI_Q54YD0 DICDI_Q555E5
448	PTHR11011	MALE STERILITY PROTEIN 2-RELATED											Ngru_XP_002679153.1
449	PTHR11012	UNCHARACTERIZED								Kbia_g4982.t1			Ngru_XP_002672648.1 Ngru_XP_002678193.1	DICDI_Q54IU1 DICDI_Q54XL8
450	PTHR11014	PEPTIDASE M20 FAMILY MEMBER	M0812_26446 M0812_03970 M0812_00629	M0813_22088 M0813_22380 M0813_07535		TVAG_050870
451	PTHR11021	SMALL NUCLEAR RIBONUCLEOPROTEIN F SNRNP-F	M0812_16351 M0812_27041 M0812_27077 M0812_27228 M0812_27967 M0812_28016 M0812_06272 M0812_06593 M0812_07227	M0813_10210 M0813_15377 M0813_15700 M0813_17215 M0813_27485 M0813_27532 M0813_04347 M0813_08592 M0813_08626	M0811_01926 M0811_05990 M0811_08083	TVAG_121020 TVAG_267620 TVAG_463400	MONOS_10466 MONOS_3011 MONOS_8635	Cfrisia_2191	Cmem_J8273_5869 Cmem_J8273_7418	Kbia_g13352.t1 Kbia_g4160.t1	GL50803_4954 GL50803_6179	SS50377_15180 SS50377_15252 SS50377_15256 SS50377_18813	Ngru_XP_002683465.1	DICDI_Q54XP2 DICDI_Q552U1
452	PTHR11024	NUCLEAR PORE COMPLEX PROTEIN SEC13 / SEH1 FAMILY MEMBER	M0812_11494 M0812_13755 M0812_15382 M0812_01634 M0812_21297 M0812_02147 M0812_21713 M0812_25974 M0812_28751 M0812_29326 M0812_29408 M0812_08210 M0812_09371	M0813_13819 M0813_02245 M0813_19927 M0813_20253 M0813_02738 M0813_24073 M0813_24310 M0813_24561 M0813_00317 M0813_04222 M0813_04620 M0813_09096 M0813_09605 M0813_10054	M0811_11182 M0811_12879 M0811_06034	TVAG_049160 TVAG_114270 TVAG_158010 TVAG_456890	MONOS_1833 MONOS_287	Cfrisia_140 Cfrisia_2461 Cfrisia_3041 Cfrisia_990	Cmem_J8273_2415 Cmem_J8273_8872	Kbia_g21.t1	GL50803_137698		Ngru_XP_002669280.1 Ngru_XP_002680179.1	DICDI_Q54DS8 DICDI_Q86K39
453	PTHR11028	VACUOLAR ATP SYNTHASE SUBUNIT AC39	M0812_11266 M0812_01152 M0812_15152 M0812_18546	M0813_01102 M0813_13610 M0813_19533 M0813_02965	M0811_14024	TVAG_006020	MONOS_14814	Cfrisia_4387	Cmem_J8273_3889	Kbia_g7295.t1	GL50803_13000	SS50377_17202	Ngru_XP_002672968.1	DICDI_P54641
454	PTHR11034	N-MYC DOWNSTREAM REGULATED	M0812_01613 M0812_26001	M0813_00294 M0813_10080	M0811_01287			Cfrisia_1789 Cfrisia_3807 Cfrisia_3904 Cfrisia_4476	Cmem_J8273_7138 Cmem_J8273_8160 Cmem_J8273_8756					DICDI_Q55BX3
455	PTHR11035	PTPLA DOMAIN PROTEIN	M0812_13245 M0812_09119	M0813_12153	M0811_13890		MONOS_10052 MONOS_1110 MONOS_4568 MONOS_4775	Cfrisia_50	Cmem_J8273_1398	Kbia_g10820.t1 Kbia_g15047.t1	GL50803_15461 GL50803_7512	SS50377_12395	Ngru_XP_002677365.1 Ngru_XP_002680955.1	DICDI_Q54Y54 DICDI_Q54YR9
456	PTHR11038	MITOCHONDRIAL IMPORT INNER MEMBRANE TRANSLOCASE SUBUNIT TIM10	M0812_04574 M0812_07633	M0813_23328 M0813_27006	M0811_00332							SS50377_15041		DICDI_Q54NZ0
457	PTHR11040	ZINC/IRON TRANSPORTER	M0812_01387 M0812_16387 M0812_17631 M0812_18666 M0812_22307 M0812_24169 M0812_05694	M0813_10176 M0813_12987 M0813_18747 M0813_24435 M0813_27763 M0813_29613 M0813_00975	M0811_01138 M0811_01341 M0811_07245 M0811_08163 M0811_08978 M0811_08980 M0811_08982	TVAG_040010 TVAG_053760 TVAG_273550 TVAG_297700 TVAG_372990 TVAG_415420 TVAG_434800 TVAG_444590 TVAG_495850		Cfrisia_206 Cfrisia_4517 Cfrisia_4589	Cmem_J8273_0508 Cmem_J8273_4648 Cmem_J8273_7525 Cmem_J8273_8564 Cmem_J8273_8575	Kbia_g10074.t1 Kbia_g16454.t1 Kbia_g2654.t1 Kbia_g373.t1	GL50803_6664	SS50377_11990 SS50377_15218 SS50377_17145 SS50377_18191 SS50377_18193	Ngru_XP_002670471.1 Ngru_XP_002671785.1 Ngru_XP_002676538.1 Ngru_XP_002676862.1 Ngru_XP_002680018.1 Ngru_XP_002680358.1	DICDI_Q54LY6 DICDI_Q54MB9 DICDI_Q54T89 DICDI_Q556U8 DICDI_Q55EA1 DICDI_Q55FL1 DICDI_Q75JD1
458	PTHR11042	EUKARYOTIC TRANSLATION INITIATION FACTOR 2-ALPHA KINASE EIF2-ALPHA KINASE -RELATED	M0812_10978 M0812_01160 M0812_12026 M0812_12027 M0812_13013 M0812_13864 M0812_14497 M0812_15685 M0812_19409 M0812_19939 M0812_19969 M0812_21470 M0812_21921 M0812_22000 M0812_24827 M0812_25024 M0812_25720 M0812_26442 M0812_26528 M0812_27098 M0812_28325 M0812_29015 M0812_00466 M0812_05434 M0812_06011 M0812_06400 M0812_06438 M0812_00095 M0812_00959 M0812_09866	M0813_10376 M0813_11522 M0813_11623 M0813_13308 M0813_15531 M0813_15569 M0813_01970 M0813_16689 M0813_17769 M0813_17851 M0813_17883 M0813_02369 M0813_19344 M0813_19806 M0813_21838 M0813_21927 M0813_22386 M0813_25137 M0813_25589 M0813_26602 M0813_28202 M0813_30063 M0813_00395 M0813_04518 M0813_04863 M0813_07005 M0813_07385 M0813_07807 M0813_08333 M0813_08646	M0811_12177 M0811_12775 M0811_01587 M0811_02298 M0811_02560 M0811_02816 M0811_05094 M0811_06012 M0811_09601	TVAG_000790 TVAG_074170 TVAG_138350 TVAG_166980 TVAG_258290 TVAG_288500 TVAG_312210 TVAG_393870 TVAG_400720 TVAG_412470 TVAG_476280	MONOS_1927 MONOS_6096 MONOS_621 MONOS_6452 MONOS_6577 MONOS_7565	Cfrisia_1983 Cfrisia_4678 Cfrisia_4704	Cmem_J8273_0650 Cmem_J8273_5871 Cmem_J8273_5876 Cmem_J8273_6998 Cmem_J8273_7824	Kbia_g11855.t1 Kbia_g3615.t1 Kbia_g4526.t1 Kbia_g5402.t1 Kbia_g6122.t1 Kbia_g7221.t1 Kbia_g860.t1	GL50803_115571 GL50803_115572 GL50803_12089 GL50803_137730	SS50377_10389 SS50377_12323 SS50377_13651 SS50377_14786 SS50377_15641 SS50377_17428	Ngru_XP_002668955.1 Ngru_XP_002669925.1 Ngru_XP_002670035.1 Ngru_XP_002671575.1 Ngru_XP_002671859.1 Ngru_XP_002672569.1 Ngru_XP_002673112.1 Ngru_XP_002673550.1 Ngru_XP_002675466.1 Ngru_XP_002675524.1 Ngru_XP_002676012.1 Ngru_XP_002676270.1 Ngru_XP_002677304.1 Ngru_XP_002677739.1 Ngru_XP_002677780.1 Ngru_XP_002678779.1 Ngru_XP_002680267.1 Ngru_XP_002680388.1 Ngru_XP_002681101.1 Ngru_XP_002681133.1…	DICDI_C7G083 DICDI_Q54CT9 DICDI_Q54E34 DICDI_Q54F40 DICDI_Q54R98 DICDI_Q54RJ4 DICDI_Q54RP7 DICDI_Q54SK3 DICDI_Q54WD7 DICDI_Q54ZN3 DICDI_Q550L8 DICDI_Q558U1 DICDI_Q55DK2 DICDI_Q55F45 DICDI_Q75JN1
459	PTHR11043	ZETA-COAT PROTEIN	M0812_11866 M0812_13129 M0812_14937 M0812_22586 M0812_28616 M0812_03961 M0812_08345	M0813_10526 M0813_11432 M0813_17477 M0813_20058 M0813_21442 M0813_04979 M0813_08953	M0811_00108 M0811_14445 M0811_14733 M0811_03279	TVAG_121700	MONOS_16781	Cfrisia_1493	Cmem_J8273_1760	Kbia_g11751.t1	GL50803_17345	SS50377_11055	Ngru_XP_002673133.1	DICDI_C0HLF1 DICDI_Q54CA7 DICDI_Q54HD4
460	PTHR11046	OLIGORIBONUCLEASE, MITOCHONDRIAL											Ngru_XP_002668076.1 Ngru_XP_002681696.1	DICDI_Q556Y2
461	PTHR11048	PRENYLTRANSFERASES											Ngru_XP_002683169.1	DICDI_Q54U71
462	PTHR11049	ACYL COENZYME A THIOESTER HYDROLASE								Kbia_g719.t1
463	PTHR11051	GLYCOSYL HYDROLASE-RELATED						Cfrisia_1268		Kbia_g2843.t1			Ngru_XP_002675126.1	DICDI_Q54KX5
464	PTHR11054	6-PHOSPHOGLUCONOLACTONASE						Cfrisia_2276	Cmem_J8273_3505				Ngru_XP_002675002.1	DICDI_Q54CJ3
465	PTHR11056	HOMOGENTISATE 1,2-DIOXYGENASE											Ngru_XP_002673572.1	DICDI_Q54QI4
466	PTHR11058	NADH-UBIQUINONE OXIDOREDUCTASE CHAIN 3												DICDI_Q37312
467	PTHR11059	DNA REPAIR PROTEIN RECN						Cfrisia_2178
468	PTHR11060	PROTEIN MEMO1	M0812_14936 M0812_19928 M0812_26251 M0812_00296	M0813_15024 M0813_17841 M0813_21443 M0813_04029	M0811_00130 M0811_05439 M0811_00798	TVAG_013700 TVAG_068400 TVAG_202120	MONOS_8806	Cfrisia_4272	Cmem_J8273_0057	Kbia_g3041.t1 Kbia_g3042.t1	GL50803_112932		Ngru_XP_002678326.1	DICDI_Q54NZ1
469	PTHR11062	EXOSTOSIN HEPARAN SULFATE GLYCOSYLTRANSFERASE -RELATED				TVAG_019100 TVAG_108420 TVAG_110260 TVAG_119820 TVAG_148420 TVAG_203760 TVAG_248440 TVAG_249560 TVAG_286070 TVAG_333120 TVAG_388530 TVAG_412500 TVAG_434640 TVAG_466230 TVAG_514010							Ngru_XP_002670835.1 Ngru_XP_002670841.1
470	PTHR11064	CCAAT-BINDING TRANSCRIPTION FACTOR-RELATED	M0812_01102 M0812_05376	M0813_19480	M0811_07756			Cfrisia_1038	Cmem_J8273_6044 Cmem_J8273_6294	Kbia_g4679.t1	GL50803_7231		Ngru_XP_002668823.1 Ngru_XP_002671687.1	DICDI_Q54WV0
471	PTHR11067	INOSINE TRIPHOSPHATE PYROPHOSPHATASE/HAM1 PROTEIN	M0812_07531	M0813_23422 M0813_27104	M0811_09409	TVAG_210730	MONOS_441	Cfrisia_3549	Cmem_J8273_6404	Kbia_g10198.t1	GL50803_7511	SS50377_11223 SS50377_11231 SS50377_11232	Ngru_XP_002683257.1	DICDI_Q54LQ6
472	PTHR11069	GLUCOSYLCERAMIDASE	M0812_22777 M0812_08113	M0813_11926 M0813_17744	M0811_01614 M0811_04561 M0811_07764 M0811_00795	TVAG_074640 TVAG_285890 TVAG_501610 TVAG_508090 TVAG_511530 TVAG_518590 TVAG_528780 TVAG_556910 TVAG_593180 TVAG_595250 TVAG_602230 TVAG_605430				Kbia_g449.t1			Ngru_XP_002671240.1 Ngru_XP_002673150.1
473	PTHR11070	UVRD / RECB / PCRA DNA HELICASE FAMILY MEMBER	M0812_10245 M0812_16321 M0812_22673 M0812_24162 M0812_07442 M0812_07774 M0812_08494	M0813_10239 M0813_10766 M0813_14633 M0813_17565 M0813_18759 M0813_24802 M0813_27181	M0811_02620 M0811_00851	TVAG_296350 TVAG_344990	MONOS_3092						Ngru_XP_002669408.1 Ngru_XP_002672029.1 Ngru_XP_002672287.1 Ngru_XP_002677663.1
474	PTHR11071	PEPTIDYL-PROLYL CIS-TRANS ISOMERASE	M0812_13029 M0812_16085 M0812_16003 M0812_15691 M0812_16628 M0812_01832 M0812_20709 M0812_22006 M0812_22370 M0812_23038 M0812_24011 M0812_02603 M0812_28905 M0812_29350 M0812_03792 M0812_05749 M0812_07800 M0812_09048	M0813_11527 M0813_12234 M0813_13043 M0813_13948 M0813_01625 M0813_01962 M0813_18565 M0813_18905 M0813_19202 M0813_02744 M0813_23620 M0813_25390 M0813_26095 M0813_26468 M0813_26687 M0813_29674 M0813_29980 M0813_04879 M0813_00500 M0813_05952	M0811_09969 M0811_12926 M0811_13403 M0811_03780 M0811_03784 M0811_03974 M0811_06024 M0811_00677 M0811_07705 M0811_00090	TVAG_004440 TVAG_027250 TVAG_038810 TVAG_047830 TVAG_053860 TVAG_062520 TVAG_078570 TVAG_137880 TVAG_146960 TVAG_153410 TVAG_166490 TVAG_277390 TVAG_280830 TVAG_330610 TVAG_517100	MONOS_12297 MONOS_14322 MONOS_3445 MONOS_3511 MONOS_9745	Cfrisia_1822 Cfrisia_1984 Cfrisia_2006 Cfrisia_5524	Cmem_J8273_0490 Cmem_J8273_2036 Cmem_J8273_4824 Cmem_J8273_5017	Kbia_g2176.t1 Kbia_g2255.t1 Kbia_g3411.t1 Kbia_g7670.t1	GL50803_17000 GL50803_17163	SS50377_15210 SS50377_15211 SS50377_17048 SS50377_17709 SS50377_19084	Ngru_XP_002668057.1 Ngru_XP_002669035.1 Ngru_XP_002671941.1 Ngru_XP_002672878.1 Ngru_XP_002674871.1 Ngru_XP_002675304.1 Ngru_XP_002676664.1 Ngru_XP_002676898.1 Ngru_XP_002678964.1 Ngru_XP_002679367.1 Ngru_XP_002679492.1 Ngru_XP_002681260.1 Ngru_XP_002681839.1 Ngru_XP_002683246.1 Ngru_XP_002683340.1	DICDI_Q54QS2 DICDI_Q54SM3 DICDI_Q54WQ9 DICDI_Q86J17 DICDI_Q8T847 DICDI_Q9TW32 DICDI_Q9UA41
475	PTHR11073	CALRETICULIN AND CALNEXIN	M0812_13709 M0812_16277 M0812_15792 M0812_18700 M0812_20286 M0812_02022 M0812_22636 M0812_00228 M0812_25376 M0812_26671 M0812_04629 M0812_06425 M0812_07702 M0812_07798 M0812_09253	M0813_15553 M0813_17527 M0813_18199 M0813_02364 M0813_21708 M0813_24214 M0813_26545 M0813_26696 M0813_26934 M0813_28042 M0813_29453 M0813_05059 M0813_05446 M0813_05889 M0813_00939	M0811_12954 M0811_04556 M0811_00551 M0811_05610 M0811_07311 M0811_07988	TVAG_075390 TVAG_115390 TVAG_120870 TVAG_122020 TVAG_153450 TVAG_174100 TVAG_184540 TVAG_189540 TVAG_198850 TVAG_204940 TVAG_207320 TVAG_267910 TVAG_290520 TVAG_325020 TVAG_352660 TVAG_402900 TVAG_464010	MONOS_10032 MONOS_10998 MONOS_12984 MONOS_13166 MONOS_13478 MONOS_14854 MONOS_16780 MONOS_2272 MONOS_2784 MONOS_3179 MONOS_3373 MONOS_4207 MONOS_4316 MONOS_4536 MONOS_528 MONOS_5406 MONOS_6119 MONOS_7924 MONOS_8277 MONOS_8517 MONOS_8847 MONOS_9011			Kbia_g4151.t1			Ngru_XP_002668556.1 Ngru_XP_002674608.1 Ngru_XP_002682561.1	DICDI_Q23858 DICDI_Q55BA8
476	PTHR11075	PEPTIDE CHAIN RELEASE FACTOR											Ngru_XP_002680929.1	DICDI_Q86JL2
477	PTHR11076	DNA REPAIR POLYMERASE UMUC / TRANSFERASE FAMILY MEMBER				TVAG_062670 TVAG_177420		Cfrisia_336	Cmem_J8273_6557	Kbia_g7630.t1	GL50803_16810	SS50377_14047		DICDI_Q54KS3
478	PTHR11079	CYTOSINE DEAMINASE FAMILY MEMBER	M0812_13587 M0812_27589 M0812_29588	M0813_15968 M0813_05506 M0813_07983	M0811_00221 M0811_06003	TVAG_087960 TVAG_447890	MONOS_635 MONOS_763	Cfrisia_1756 Cfrisia_1971 Cfrisia_4945	Cmem_J8273_0240 Cmem_J8273_4395 Cmem_J8273_4405 Cmem_J8273_7037	Kbia_g12060.t1 Kbia_g1450.t1 Kbia_g7926.t1	GL50803_2486 GL50803_8208	SS50377_18385	Ngru_XP_002671783.1 Ngru_XP_002679411.1 Ngru_XP_002679840.1	DICDI_Q54JE5 DICDI_Q54JJ1 DICDI_Q54M63 DICDI_Q54SW5 DICDI_Q54XN0 DICDI_Q559S7 DICDI_Q86JM0 DICDI_Q8T1Z7
479	PTHR11080	PYRAZINAMIDASE/NICOTINAMIDASE	M0812_18620	M0813_01024	M0811_07148 M0811_07155	TVAG_366320	MONOS_3730	Cfrisia_4423	Cmem_J8273_0099	Kbia_g10119.t1	GL50803_6757	SS50377_18504	Ngru_XP_002668963.1	DICDI_Q54BH7
480	PTHR11081	FLAP ENDONUCLEASE FAMILY MEMBER	M0812_01248 M0812_14468 M0812_20490 M0812_23023 M0812_24374 M0812_27679 M0812_04353 M0812_00502 M0812_05530 M0812_06722 M0812_08600	M0813_12716 M0813_16485 M0813_19705 M0813_21809 M0813_21962 M0813_23528 M0813_24694 M0813_25374 M0813_25879 M0813_27889 M0813_03900 M0813_00585	M0811_01001 M0811_13673 M0811_03665 M0811_06852 M0811_06855	TVAG_001380 TVAG_035460 TVAG_046610 TVAG_164210 TVAG_212470 TVAG_373290 TVAG_468100	MONOS_14630 MONOS_7415	Cfrisia_115 Cfrisia_1486 Cfrisia_2398 Cfrisia_3292 Cfrisia_3928	Cmem_J8273_3829 Cmem_J8273_5410 Cmem_J8273_5562 Cmem_J8273_7343 Cmem_J8273_8162	Kbia_g1185.t1 Kbia_g14099.t1 Kbia_g16882.t1 Kbia_g3551.t1 Kbia_g3660.t1 Kbia_g4324.t1 Kbia_g435.t1 Kbia_g9773.t1	GL50803_14208 GL50803_16953 GL50803_9922	SS50377_14920 SS50377_16202 SS50377_16482 SS50377_16485 SS50377_16684 SS50377_17729	Ngru_XP_002672839.1 Ngru_XP_002679506.1 Ngru_XP_002681104.1 Ngru_XP_002681197.1	DICDI_Q54ED2 DICDI_Q54NU0 DICDI_Q54UD1
481	PTHR11082	TRNA-DIHYDROURIDINE SYNTHASE	M0812_01233 M0812_12789 M0812_17786 M0812_22228 M0812_22603 M0812_05514	M0813_17496 M0813_19724 M0813_24242 M0813_26409 M0813_27903 M0813_07800	M0811_02327	TVAG_021320 TVAG_243820 TVAG_251740 TVAG_292590 TVAG_323330 TVAG_353310	MONOS_14284 MONOS_2986 MONOS_5640 MONOS_6117	Cfrisia_1888	Cmem_J8273_6056	Kbia_g4198.t1 Kbia_g7575.t1 Kbia_g9851.t1	GL50803_5213 GL50803_8705	SS50377_12853 SS50377_15510 SS50377_16323	Ngru_XP_002673985.1 Ngru_XP_002674094.1 Ngru_XP_002678262.1	DICDI_Q54ES7 DICDI_Q54XQ6 DICDI_Q86L21
482	PTHR11085	HISTONE DEACETYLASE SIR2 FAMILY MEMBER	M0812_11770 M0812_13030 M0812_19097 M0812_20119 M0812_21015 M0812_22911 M0812_23639 M0812_24653 M0812_04506 M0812_06172 M0812_07557 M0812_08333	M0813_11819 M0813_14647 M0813_14853 M0813_15797 M0813_01779 M0813_19104 M0813_20046 M0813_23050 M0813_23395 M0813_27079 M0813_04880 M0813_08506	M0811_03646	TVAG_026260 TVAG_190210 TVAG_319320 TVAG_362260 TVAG_409810 TVAG_413390 TVAG_480900 TVAG_549940	MONOS_14330 MONOS_1793 MONOS_3190 MONOS_3720 MONOS_564 MONOS_7397	Cfrisia_1180 Cfrisia_3010 Cfrisia_3165 Cfrisia_5284	Cmem_J8273_0380 Cmem_J8273_0387 Cmem_J8273_1515 Cmem_J8273_3525 Cmem_J8273_4424	Kbia_g1165.t1 Kbia_g13854.t1 Kbia_g14664.t1 Kbia_g15586.t1 Kbia_g4045.t1 Kbia_g4500.t1	GL50803_10707 GL50803_10708 GL50803_11676	SS50377_11414 SS50377_11898 SS50377_17359	Ngru_XP_002668581.1 Ngru_XP_002670675.1 Ngru_XP_002672211.1 Ngru_XP_002672516.1 Ngru_XP_002675557.1 Ngru_XP_002679023.1	DICDI_Q54GV7 DICDI_Q54LF0 DICDI_Q54P49 DICDI_Q54QE6
483	PTHR11088	TRNA DIMETHYLALLYLTRANSFERASE	M0812_01889 M0812_22629 M0812_09103	M0813_12172 M0813_17520 M0813_00556	M0811_08164		MONOS_5187	Cfrisia_2415	Cmem_J8273_3848	Kbia_g3369.t1	GL50803_17480		Ngru_XP_002673426.1 Ngru_XP_002680116.1	DICDI_Q54EG2 DICDI_Q556J1 DICDI_Q86K86
484	PTHR11089	GTP-BINDING PROTEIN-RELATED	M0812_12057 M0812_16023 M0812_14617 M0812_16916 M0812_18064 M0812_22395 M0812_08160	M0813_10347 M0813_11971 M0813_01656 M0813_26134 M0813_26452 M0813_30252 M0813_10009	M0811_05896 M0811_07158 M0811_09784	TVAG_000740 TVAG_015960 TVAG_398820 TVAG_411160 TVAG_494000 TVAG_495400	MONOS_2959 MONOS_5137	Cfrisia_1598 Cfrisia_2693	Cmem_J8273_2137 Cmem_J8273_4245 Cmem_J8273_4594 Cmem_J8273_4710 Cmem_J8273_7000 Cmem_J8273_7135	Kbia_g12455.t1 Kbia_g13159.t1 Kbia_g5731.t1 Kbia_g6717.t1	GL50803_16498 GL50803_89887	SS50377_10904 SS50377_11016	Ngru_XP_002677613.1 Ngru_XP_002681485.1	DICDI_Q54KS4 DICDI_Q54VK1
485	PTHR11091	OXIDOREDUCTASE-RELATED					MONOS_8518	Cfrisia_120	Cmem_J8273_3504 Cmem_J8273_3957
486	PTHR11092	SUGAR NUCLEOTIDE EPIMERASE RELATED											Ngru_XP_002676296.1 Ngru_XP_002676761.1	DICDI_Q54W18
487	PTHR11093	RUVB-RELATED REPTIN AND PONTIN	M0812_10544 M0812_15965 M0812_14921 M0812_21487 M0812_22326 M0812_02604 M0812_02624 M0812_03939 M0812_04942	M0813_11407 M0813_14029 M0813_14109 M0813_21457 M0813_22795 M0813_22797 M0813_23596 M0813_23618 M0813_23619 M0813_26511 M0813_29631	M0811_02187 M0811_03674	TVAG_212480 TVAG_232800	MONOS_13321 MONOS_15554 MONOS_4145	Cfrisia_1066 Cfrisia_1117 Cfrisia_2503 Cfrisia_3727 Cfrisia_3767 Cfrisia_406 Cfrisia_4334 Cfrisia_626	Cmem_J8273_2806 Cmem_J8273_6070 Cmem_J8273_6547 Cmem_J8273_6709	Kbia_g10493.t1 Kbia_g13313.t1 Kbia_g1583.t1 Kbia_g1819.t1 Kbia_g7150.t1	GL50803_17565 GL50803_9825	SS50377_10290 SS50377_11704	Ngru_XP_002677096.1 Ngru_XP_002683069.1	DICDI_Q54C28 DICDI_Q54UW5
488	PTHR11096	RNA 3' TERMINAL PHOSPHATE CYCLASE	M0812_12911 M0812_16498 M0812_20933 M0812_03509 M0812_07478	M0813_12086 M0813_00144 M0813_01453 M0813_16867 M0813_27153	M0811_03967 M0811_05825		MONOS_2226	Cfrisia_4278 Cfrisia_5264	Cmem_J8273_7488	Kbia_g11958.t1 Kbia_g17007.t1 Kbia_g2331.t1 Kbia_g8801.t1	GL50803_6590	SS50377_15661	Ngru_XP_002681119.1 Ngru_XP_002683323.1	DICDI_O15746 DICDI_Q54S38
489	PTHR11097	EXOSOME COMPLEX EXONUCLEASE RIBOSOMAL RNA PROCESSING PROTEIN	M0812_17198 M0812_18346 M0812_19280 M0812_21820 M0812_24673 M0812_25780 M0812_26375 M0812_29091 M0812_06156	M0813_13467 M0813_15812 M0813_02138 M0813_21158 M0813_23836 M0813_04159 M0813_06923 M0813_09307	M0811_13252 M0811_03475 M0811_08882 M0811_09185	TVAG_027130 TVAG_189430 TVAG_220800 TVAG_453750	MONOS_15067 MONOS_2667 MONOS_3865 MONOS_8039	Cfrisia_3080 Cfrisia_769 Cfrisia_801	Cmem_J8273_0948 Cmem_J8273_1997 Cmem_J8273_6676 Cmem_J8273_6843	Kbia_g4019.t1 Kbia_g7938.t1	GL50803_5632 GL50803_9847	SS50377_13463 SS50377_19127	Ngru_XP_002677840.1 Ngru_XP_002681801.1 Ngru_XP_002683063.1	DICDI_Q54CU6 DICDI_Q54VM4 DICDI_Q55BJ2
490	PTHR11098	NICOTINATE PHOSPHORIBOSYLTRANSFERASE	M0812_17918 M0812_18063	M0813_26135 M0813_26278	M0811_11762 M0811_14810 M0811_07887	TVAG_462280	MONOS_10132 MONOS_4109	Cfrisia_180	Cmem_J8273_7810	Kbia_g10640.t1 Kbia_g16675.t1 Kbia_g737.t1	GL50803_9038	SS50377_13674		DICDI_Q55G10
491	PTHR11099	VACUOLAR SORTING PROTEIN 35	M0812_12366 M0812_15064 M0812_21396 M0812_26014 M0812_04105 M0812_06824 M0812_00678	M0813_12511 M0813_16442 M0813_21315 M0813_22135 M0813_00696 M0813_07666 M0813_10095	M0811_06887 M0811_08315 M0811_09121 M0811_09622	TVAG_198400 TVAG_216890 TVAG_468000	MONOS_10642 MONOS_6945	Cfrisia_576	Cmem_J8273_8399	Kbia_g15387.t1 Kbia_g15841.t1 Kbia_g16018.t1 Kbia_g587.t1	GL50803_23833	SS50377_10516	Ngru_XP_002674475.1 Ngru_XP_002674476.1	DICDI_Q54C24
492	PTHR11101	PHOSPHATE TRANSPORTER	M0812_11249 M0812_12781 M0812_13500 M0812_18524 M0812_23293 M0812_29678	M0813_01120 M0813_24025 M0813_02984 M0813_28951 M0813_05597 M0813_07896	M0811_12388 M0811_12389 M0811_01809					Kbia_g15602.t1 Kbia_g7173.t1 Kbia_g9500.t1			Ngru_XP_002680275.1
493	PTHR11102	SEL-1-LIKE PROTEIN	M0812_01255 M0812_13984 M0812_16224 M0812_15334 M0812_17720 M0812_18469 M0812_18470 M0812_19056 M0812_19432 M0812_21812 M0812_21844 M0812_22593 M0812_24025 M0812_25210 M0812_25660 M0812_02553 M0812_25743 M0812_02779 M0812_28719 M0812_03423 M0812_03850 M0812_04225 M0812_04866 M0812_05537 M0812_00549 M0812_06176 M0812_06638 M0812_06765 M0812_00835 M0812_08981	M0813_10183 M0813_01179 M0813_12298 M0813_12391 M0813_12823 M0813_13782 M0813_14620 M0813_14818 M0813_15792 M0813_16111 M0813_02116 M0813_16955 M0813_17304 M0813_17409 M0813_18259 M0813_19698 M0813_22986 M0813_23133 M0813_23667 M0813_25838 M0813_26623 M0813_27882 M0813_28863 M0813_30135 M0813_05253 M0813_00633 M0813_06980 M0813_08430 M0813_08511 M0813_09062 M0813_09181 M0813_09563	M0811_11135 M0811_12300 M0811_12710 M0811_06596 M0811_07295	TVAG_008700 TVAG_028600 TVAG_059950 TVAG_064290 TVAG_081490 TVAG_104550 TVAG_106710 TVAG_114390 TVAG_118470 TVAG_124990 TVAG_130330 TVAG_136080 TVAG_179720 TVAG_182980 TVAG_193050 TVAG_198480 TVAG_202920 TVAG_211470 TVAG_214300 TVAG_228790 TVAG_237530 TVAG_242010 TVAG_247320 TVAG_247460 TVAG_247470 TVAG_308340 TVAG_359850 TVAG_379570 TVAG_410000 TVAG_437100 TVAG_440960 TVAG_452440 TVAG_453550 TVA…	MONOS_3377 MONOS_585	Cfrisia_950		Kbia_g1308.t1		SS50377_11818	Ngru_XP_002667971.1 Ngru_XP_002668535.1 Ngru_XP_002669120.1 Ngru_XP_002671322.1 Ngru_XP_002673911.1 Ngru_XP_002675242.1 Ngru_XP_002675859.1 Ngru_XP_002677163.1 Ngru_XP_002677331.1 Ngru_XP_002678291.1 Ngru_XP_002679116.1 Ngru_XP_002682722.1	DICDI_Q54B71 DICDI_Q54IX4 DICDI_Q54IX5 DICDI_Q54NV4 DICDI_Q54RC2 DICDI_Q54W01 DICDI_Q55DJ2 DICDI_Q55E18 DICDI_Q55E19 DICDI_Q86JE7
494	PTHR11103	SLR1189 PROTEIN	M0812_12476 M0812_30147	M0813_22551 M0813_29272						Kbia_g901.t1			Ngru_XP_002668413.1 Ngru_XP_002674217.1 Ngru_XP_002676643.1 Ngru_XP_002683187.1	DICDI_Q54P92
495	PTHR11106	GANGLIOSIDE INDUCED DIFFERENTIATION ASSOCIATED PROTEIN 2-RELATED	M0812_01212 M0812_14920 M0812_16982 M0812_01810 M0812_18405 M0812_23370 M0812_26859 M0812_04830 M0812_07027 M0812_07552 M0812_08398	M0813_10991 M0813_19748 M0813_20113 M0813_21100 M0813_21458 M0813_02620 M0813_27084 M0813_29032 M0813_00479 M0813_07519 M0813_09217	M0811_10163 M0811_01086 M0811_04694 M0811_09843	TVAG_166460 TVAG_246760 TVAG_307230 TVAG_423290	MONOS_3811 MONOS_4788 MONOS_9089	Cfrisia_1400 Cfrisia_3501	Cmem_J8273_1972 Cmem_J8273_2265	Kbia_g13531.t1 Kbia_g1427.t1 Kbia_g15515.t1 Kbia_g15617.t1 Kbia_g6738.t1 Kbia_g9009.t1	GL50803_14730	SS50377_10216 SS50377_11911 SS50377_18321	Ngru_XP_002667937.1 Ngru_XP_002671355.1 Ngru_XP_002681308.1	DICDI_Q54BD2 DICDI_Q54BD3 DICDI_Q54K43 DICDI_Q54PT1 DICDI_Q54V93 DICDI_Q54YH9 DICDI_Q556M3 DICDI_Q55AA3 DICDI_Q55F03
496	PTHR11108	FERROCHELATASE											Ngru_XP_002681413.1	DICDI_Q54IA8
497	PTHR11109	GTP CYCLOHYDROLASE I											Ngru_XP_002675662.1 Ngru_XP_002675663.1	DICDI_Q94465
498	PTHR11113	N-ACETYLGLUCOSAMINE-6-PHOSPHATE DEACETYLASE	M0812_20542	M0813_25923	M0811_02767 M0811_07169					Kbia_g4073.t1
499	PTHR11117	SUCCINYL-COA LIGASE SUBUNIT ALPHA	M0812_10353 M0812_10540 M0812_24841 M0812_26963 M0812_27886 M0812_04223 M0812_04640 M0812_05996 M0812_07693	M0813_13295 M0813_14113 M0813_17411 M0813_20388 M0813_25260 M0813_26707 M0813_26944 M0813_27401 M0813_08318	M0811_07669 M0811_07696	TVAG_047890 TVAG_165340 TVAG_318670		Cfrisia_5457	Cmem_J8273_8313	Kbia_g12539.t1 Kbia_g7565.t1			Ngru_XP_002683450.1	DICDI_P36967
500	PTHR11118	UNCHARACTERIZED			M0811_09744	TVAG_218190 TVAG_302250 TVAG_386070	MONOS_2594						Ngru_XP_002678559.1	DICDI_Q54Y09
501	PTHR11119	XANTHINE-URACIL / VITAMIN C PERMEASE FAMILY MEMBER												DICDI_Q54NF0 DICDI_Q54ZL0
502	PTHR11122	APOSPORY-ASSOCIATED PROTEIN C-RELATED				TVAG_202440 TVAG_406990			Cmem_J8273_8026			SS50377_13912	Ngru_XP_002679644.1	DICDI_Q54ZC6
503	PTHR11124	VACUOLAR SORTING PROTEIN VPS29	M0812_12283 M0812_17490 M0812_21547 M0812_23981 M0812_24015 M0812_04155	M0813_14517 M0813_18901 M0813_18937 M0813_22859 M0813_06169 M0813_09486	M0811_13929 M0811_02013 M0811_02678 M0811_05693	TVAG_108510 TVAG_257380 TVAG_378930	MONOS_12195 MONOS_6809		Cmem_J8273_8081	Kbia_g11970.t1 Kbia_g17124.t1	GL50803_103855	SS50377_15007		DICDI_Q54IF7
504	PTHR11125	SUPPRESSOR OF TY 5	M0812_12894 M0812_02395 M0812_05412 M0812_07952 M0812_09621 M0812_09675	M0813_10569 M0813_16297 M0813_21007 M0813_23376 M0813_06494	M0811_09134	TVAG_129920 TVAG_351650 TVAG_420180 TVAG_RG_DS113177_13	MONOS_8663	Cfrisia_5229	Cmem_J8273_1980	Kbia_g5728.t1	GL50803_6422	SS50377_18443	Ngru_XP_002673737.1	DICDI_Q54K42
505	PTHR11127	60S RIBOSOMAL PROTEIN L14	M0812_18459 M0812_20165 M0812_23187 M0812_02453 M0812_26780 M0812_27190 M0812_27356 M0812_28834 M0812_02894 M0812_30318 M0812_03066 M0812_06412 M0812_06431 M0812_07079	M0813_10946 M0813_01188 M0813_13352 M0813_15539 M0813_15560 M0813_16085 M0813_17581 M0813_19896 M0813_02544 M0813_24099 M0813_28849 M0813_04472 M0813_05353	M0811_10428	TVAG_026460 TVAG_262730 TVAG_353710	MONOS_1956 MONOS_4043 MONOS_7150	Cfrisia_621 Cfrisia_660	Cmem_J8273_1397 Cmem_J8273_4259	Kbia_g4454.t1	GL50803_14091	SS50377_15505	Ngru_XP_002674245.1	DICDI_Q54Z09
506	PTHR11129	PROTEIN FARNESYLTRANSFERASE ALPHA SUBUNIT/RAB GERANYLGERANYL TRANSFERASE ALPHA SUBUNIT	M0812_14242 M0812_18457 M0812_19217 M0812_23183 M0812_24223 M0812_24791 M0812_06045 M0812_06236 M0812_06509	M0813_01190 M0813_15456 M0813_15731 M0813_15922 M0813_18691 M0813_28846 M0813_03587 M0813_06862 M0813_08364	M0811_02114 M0811_00287 M0811_04505 M0811_00758	TVAG_105800 TVAG_190520 TVAG_230550 TVAG_257590 TVAG_430990 TVAG_434060	MONOS_10708 MONOS_3707	Cfrisia_3088 Cfrisia_4483	Cmem_J8273_0536 Cmem_J8273_2332 Cmem_J8273_4362	Kbia_g11716.t1 Kbia_g5710.t1 Kbia_g5777.t1 Kbia_g8778.t1	GL50803_15820 GL50803_16675	SS50377_12302 SS50377_18344	Ngru_XP_002673965.1 Ngru_XP_002676407.1 Ngru_XP_002679812.1	DICDI_Q54KV5 DICDI_Q54RT9 DICDI_Q55DQ4
507	PTHR11130	GLUTATHIONE SYNTHETASE						Cfrisia_1081 Cfrisia_4301 Cfrisia_5247	Cmem_J8273_4307 Cmem_J8273_6511 Cmem_J8273_8940	Kbia_g13830.t1 Kbia_g2425.t1 Kbia_g3543.t1	GL50803_15429		Ngru_XP_002677671.1	DICDI_Q54E83
508	PTHR11132	SOLUTE CARRIER FAMILY 35	M0812_00138 M0812_23294 M0812_29923 M0812_05501 M0812_06033 M0812_06175 M0812_08631	M0813_15793 M0813_16764 M0813_19737 M0813_28952 M0813_29363 M0813_04798 M0813_07699	M0811_01463 M0811_01465 M0811_03524 M0811_05477 M0811_08387	TVAG_017350 TVAG_031760 TVAG_092190 TVAG_108280 TVAG_140070 TVAG_147630 TVAG_153420 TVAG_157910 TVAG_218140 TVAG_291580 TVAG_395450 TVAG_461060 TVAG_476380 TVAG_479600	MONOS_5797 MONOS_5978 MONOS_7773	Cfrisia_129 Cfrisia_2544 Cfrisia_4058 Cfrisia_5245 Cfrisia_759	Cmem_J8273_3919 Cmem_J8273_5358				Ngru_XP_002668656.1 Ngru_XP_002669310.1 Ngru_XP_002670451.1 Ngru_XP_002671832.1 Ngru_XP_002677222.1 Ngru_XP_002677251.1 Ngru_XP_002678005.1 Ngru_XP_002678334.1 Ngru_XP_002678633.1 Ngru_XP_002678993.1 Ngru_XP_002681629.1 Ngru_XP_002682394.1 Ngru_XP_002683579.1 Ngru_XP_002683634.1	DICDI_C7G035 DICDI_Q54KI9 DICDI_Q54MN9 DICDI_Q54YK1 DICDI_Q550W6 DICDI_Q551D6
509	PTHR11133	SACCHAROPINE DEHYDROGENASE	M0812_20087 M0812_25289	M0813_13681 M0813_14549	M0811_14243								Ngru_XP_002671570.1 Ngru_XP_002679006.1 Ngru_XP_002681367.1	DICDI_Q54NG9 DICDI_Q54P64
510	PTHR11134	ADAPTOR COMPLEX SUBUNIT BETA FAMILY MEMBER	M0812_11645 M0812_15738 M0812_15483 M0812_15462 M0812_16534 M0812_18645 M0812_18960 M0812_19311 M0812_19576 M0812_19625 M0812_19730 M0812_21796 M0812_21810 M0812_21811 M0812_22061 M0812_23280 M0812_24665 M0812_25113 M0812_25264 M0812_26177 M0812_28413 M0812_02950 M0812_03306 M0812_06162 M0812_08509	M0813_11080 M0813_11573 M0813_14576 M0813_01473 M0813_14735 M0813_15806 M0813_00174 M0813_01908 M0813_02147 M0813_02160 M0813_17072 M0813_17303 M0813_18285 M0813_18334 M0813_18434 M0813_19226 M0813_20226 M0813_24788 M0813_28941 M0813_03954 M0813_06951 M0813_08494 M0813_09684	M0811_12587 M0811_13945 M0811_14495 M0811_00203 M0811_03061 M0811_07372 M0811_08823 M0811_08824	TVAG_006350 TVAG_021050 TVAG_035540 TVAG_038150 TVAG_050470 TVAG_055150 TVAG_083310 TVAG_136530 TVAG_237070 TVAG_267630 TVAG_280470 TVAG_287780 TVAG_343480 TVAG_373190 TVAG_390490 TVAG_397260 TVAG_421690 TVAG_430250 TVAG_437420 TVAG_439460 TVAG_456570 TVAG_472690 TVAG_477740 TVAG_492750	MONOS_11504 MONOS_5677 MONOS_8771	Cfrisia_2828 Cfrisia_3962 Cfrisia_7	Cmem_J8273_1567 Cmem_J8273_6360	Kbia_g10482.t1 Kbia_g11001.t1 Kbia_g11313.t1 Kbia_g16660.t1 Kbia_g16760.t1 Kbia_g17162.t1 Kbia_g7118.t1 Kbia_g9433.t1	GL50803_15339 GL50803_21423	SS50377_11226 SS50377_16525	Ngru_XP_002671246.1 Ngru_XP_002674541.1 Ngru_XP_002675915.1 Ngru_XP_002680551.1	DICDI_Q54R84 DICDI_Q54X82 DICDI_Q556J8
511	PTHR11135	HISTONE ACETYLTRANSFERASE-RELATED	M0812_26139 M0812_26140 M0812_26144 M0812_29308 M0812_29310 M0812_29311	M0813_13832 M0813_13834 M0813_07167 M0813_07171	M0811_09643	TVAG_028740	MONOS_7086	Cfrisia_5540	Cmem_J8273_2845	Kbia_g16634.t1 Kbia_g990.t1	GL50803_16639	SS50377_10392	Ngru_XP_002681673.1	DICDI_Q1ZXC6
512	PTHR11136	FOLYLPOLYGLUTAMATE SYNTHASE-RELATED	M0812_11712 M0812_19024 M0812_24292	M0813_00011 M0813_14787 M0813_19165	M0811_13100 M0811_00514	TVAG_229870		Cfrisia_3688		Kbia_g16425.t1		SS50377_13420	Ngru_XP_002669640.1	DICDI_Q54CY5
513	PTHR11138	METHIONYL-TRNA FORMYLTRANSFERASE											Ngru_XP_002675023.1	DICDI_Q54ZW4
514	PTHR11139	ATAXIA TELANGIECTASIA MUTATED ATM -RELATED	M0812_10507 M0812_10658 M0812_10877 M0812_11109 M0812_11635 M0812_01172 M0812_12572 M0812_13277 M0812_13277 M0812_14375 M0812_15786 M0812_15755 M0812_15577 M0812_15401 M0812_15364 M0812_01703 M0812_01704 M0812_01862 M0812_19140 M0812_21171 M0812_21700 M0812_21735 M0812_21770 M0812_21886 M0812_22081 M0812_22534 M0812_22748 M0812_22906 M0812_22944 M0812_23046 M0812_23047 M0812_23381 M0812_26889 M08…	M0813_11174 M0813_11666 M0813_11814 M0813_11852 M0813_12814 M0813_12860 M0813_14256 M0813_14756 M0813_15029 M0813_15204 M0813_15551 M0813_01887 M0813_02076 M0813_16562 M0813_16974 M0813_02189 M0813_02223 M0813_17714 M0813_02257 M0813_18197 M0813_19235 M0813_19537 M0813_19798 M0813_19829 M0813_21060 M0813_02647 M0813_22050 M0813_22646 M0813_24943 M0813_25398 M0813_27062 M0813_27961 M0813_28048 M08…	M0811_01156 M0811_01157 M0811_13124 M0811_13125 M0811_13461 M0811_13653 M0811_03555 M0811_03765 M0811_00040 M0811_04260 M0811_00057 M0811_05976 M0811_06507 M0811_06954 M0811_06955 M0811_09551 M0811_09650 M0811_09651	TVAG_019400 TVAG_040340 TVAG_052020 TVAG_055190 TVAG_068860 TVAG_069490 TVAG_075510 TVAG_087200 TVAG_106570 TVAG_123240 TVAG_125480 TVAG_129550 TVAG_137970 TVAG_163840 TVAG_178360 TVAG_182480 TVAG_197350 TVAG_209210 TVAG_212750 TVAG_232830 TVAG_235060 TVAG_235260 TVAG_239190 TVAG_257180 TVAG_271190 TVAG_294080 TVAG_305430 TVAG_321370 TVAG_327580 TVAG_346960 TVAG_358320 TVAG_359910 TVAG_390570 TVA…	MONOS_12697 MONOS_15383 MONOS_6647 MONOS_875	Cfrisia_2655 Cfrisia_3130 Cfrisia_590	Cmem_J8273_4248 Cmem_J8273_8377 Cmem_J8273_8780	Kbia_g11384.t1 Kbia_g1198.t1 Kbia_g15029.t1 Kbia_g1571.t1 Kbia_g254.t1 Kbia_g3896.t1 Kbia_g8857.t1 Kbia_g8858.t1	GL50803_16805 GL50803_35180	SS50377_10610 SS50377_18310 SS50377_18530	Ngru_XP_002674657.1 Ngru_XP_002674694.1 Ngru_XP_002680058.1 Ngru_XP_002680550.1 Ngru_XP_002682730.1	DICDI_Q54ER4 DICDI_Q54T85 DICDI_Q54UC0 DICDI_Q553E9 DICDI_Q86C65
515	PTHR11140	PRE-MRNA SPLICING FACTOR PRP8	M0812_02271 M0812_02272 M0812_02797 M0812_09505	M0813_20882 M0813_03314 M0813_28598	M0811_11129 M0811_11130	TVAG_206870	MONOS_7056	Cfrisia_1261 Cfrisia_627	Cmem_J8273_8779	Kbia_g10889.t1 Kbia_g12656.t1 Kbia_g13248.t1 Kbia_g14414.t1 Kbia_g14678.t1 Kbia_g14748.t1 Kbia_g14825.t1 Kbia_g16263.t1 Kbia_g6499.t1 Kbia_g6500.t1 Kbia_g6694.t1	GL50803_112114	SS50377_16309	Ngru_XP_002682558.1 Ngru_XP_002682559.1	DICDI_Q8T295
516	PTHR11141	PROTEIN TRANSPORT PROTEIN SEC23	M0812_11875 M0812_13115 M0812_14227 M0812_14558 M0812_19408 M0812_24553 M0812_24628 M0812_26980 M0812_27474 M0812_28597 M0812_06201 M0812_06921 M0812_07128 M0812_00755 M0812_08105 M0812_08365	M0813_10516 M0813_10875 M0813_11919 M0813_15175 M0813_15177 M0813_15266 M0813_15766 M0813_20080 M0813_20373 M0813_20469 M0813_22208 M0813_30313 M0813_03603 M0813_04964 M0813_07006 M0813_08533 M0813_08935	M0811_02346 M0811_05279 M0811_05581 M0811_08027 M0811_08586	TVAG_028620 TVAG_038520 TVAG_078060 TVAG_135990	MONOS_10835 MONOS_15066	Cfrisia_5458	Cmem_J8273_7822	Kbia_g12313.t1 Kbia_g16220.t1 Kbia_g4431.t1 Kbia_g65.t1	GL50803_9376	SS50377_13749	Ngru_XP_002670659.1	DICDI_Q54DB3 DICDI_Q54T59
517	PTHR11142	PSEUDOURIDYLATE SYNTHASE	M0812_19243 M0812_02343 M0812_25052 M0812_26342 M0812_27682 M0812_28551 M0812_29119 M0812_05854 M0812_08403 M0812_09582	M0813_10606 M0813_13152 M0813_20118 M0813_20956 M0813_28226 M0813_03479 M0813_03897 M0813_04124 M0813_06889 M0813_09338	M0811_10602 M0811_02379 M0811_04759	TVAG_087510 TVAG_106670 TVAG_166230 TVAG_206800	MONOS_16204 MONOS_7118	Cfrisia_1383 Cfrisia_2127 Cfrisia_2602 Cfrisia_4909	Cmem_J8273_0592 Cmem_J8273_1402 Cmem_J8273_3692	Kbia_g11521.t1 Kbia_g1702.t1	GL50803_15313 GL50803_28831 GL50803_89746	SS50377_10326 SS50377_10335 SS50377_10489 SS50377_13403 SS50377_14242	Ngru_XP_002668312.1 Ngru_XP_002672243.1 Ngru_XP_002673764.1 Ngru_XP_002675043.1 Ngru_XP_002676370.1 Ngru_XP_002682453.1	DICDI_Q54FA0 DICDI_Q54I97 DICDI_Q54LM5 DICDI_Q54RR6 DICDI_Q54TQ3
518	PTHR11143	60S RIBOSOMAL PROTEIN L26 FAMILY MEMBER	M0812_12231 M0812_12441 M0812_13954 M0812_15453 M0812_15283 M0812_15123 M0812_14901 M0812_21101 M0812_21465 M0812_21618 M0812_21787 M0812_23073 M0812_23091 M0812_27612 M0812_27626 M0812_30188 M0812_03913	M0813_11378 M0813_11628 M0813_11726 M0813_15936 M0813_15948 M0813_02169 M0813_21254 M0813_21476 M0813_22510 M0813_23126 M0813_25424 M0813_25441 M0813_29312 M0813_05223 M0813_09509 M0813_09675	M0811_10282	TVAG_038050 TVAG_078160 TVAG_190230 TVAG_237220 TVAG_389320	MONOS_15746 MONOS_8916	Cfrisia_2377	Cmem_J8273_2175 Cmem_J8273_4033	Kbia_g12343.t1	GL50803_15046	SS50377_15927	Ngru_XP_002676645.1	DICDI_Q54QM8
519	PTHR11145	BTB/POZ DOMAIN-CONTAINING ADAPTER FOR CUL3-MEDIATED RHOA DEGRADATION PROTEIN FAMILY MEMBER	M0812_28730 M0812_08230	M0813_19948 M0813_09074	M0811_10447 M0811_06449								Ngru_XP_002667954.1 Ngru_XP_002668803.1 Ngru_XP_002669498.1 Ngru_XP_002669521.1 Ngru_XP_002669541.1 Ngru_XP_002669681.1 Ngru_XP_002670709.1 Ngru_XP_002671707.1 Ngru_XP_002673028.1 Ngru_XP_002673221.1 Ngru_XP_002676595.1 Ngru_XP_002676879.1 Ngru_XP_002677238.1 Ngru_XP_002677292.1 Ngru_XP_002678476.1 Ngru_XP_002679422.1 Ngru_XP_002680222.1	DICDI_Q54KG9 DICDI_Q54KH0 DICDI_Q54MM2
520	PTHR11153	SIDEROFLEXIN											Ngru_XP_002676659.1	DICDI_Q54NQ9
521	PTHR11157	FATTY ACID ACYL TRANSFERASE-RELATED					MONOS_10731						Ngru_XP_002671909.1 Ngru_XP_002672136.1 Ngru_XP_002674036.1 Ngru_XP_002676670.1 Ngru_XP_002679242.1 Ngru_XP_002683325.1 Ngru_XP_002683409.1	DICDI_C7FZW5 DICDI_Q54CJ4 DICDI_Q54TC9 DICDI_Q555E8 DICDI_Q55BY4 DICDI_Q7KWQ5 DICDI_Q86JM5
522	PTHR11158	MSF1/PX19 RELATED			M0811_14730 M0811_02509									DICDI_Q54CP2 DICDI_Q54G07
523	PTHR11161	O-ACYLTRANSFERASE	M0812_10362 M0812_15851 M0812_01539 M0812_01540 M0812_15242 M0812_17544 M0812_20300 M0812_20612 M0812_21849 M0812_24555 M0812_28637 M0812_06861 M0812_08279	M0813_10872 M0813_13518 M0813_02111 M0813_19997 M0813_24228 M0813_25251 M0813_25997 M0813_27986 M0813_06123 M0813_00731 M0813_08970	M0811_10560 M0811_10561 M0811_11153 M0811_12684 M0811_14272 M0811_14273 M0811_01851 M0811_01852 M0811_01853 M0811_02225 M0811_03067 M0811_03146 M0811_03518 M0811_06278 M0811_06591 M0811_07788 M0811_07796 M0811_08909 M0811_08973									DICDI_Q54US9 DICDI_Q86L41
524	PTHR11164	GLUTAMATE CYSTEINE LIGASE						Cfrisia_5351	Cmem_J8273_7868	Kbia_g4861.t1 Kbia_g5578.t1	GL50803_16001		Ngru_XP_002679361.1	DICDI_Q54PC2
525	PTHR11165	SKP1	M0812_13747 M0812_13795 M0812_00188 M0812_21264 M0812_22422 M0812_23788 M0812_28148 M0812_28249 M0812_05023 M0812_06804	M0813_12870 M0813_23229 M0813_24275 M0813_03028 M0813_25779 M0813_27675 M0813_29410 M0813_04582 M0813_05731 M0813_00675 M0813_09981	M0811_05056	TVAG_098740	MONOS_1631 MONOS_2524 MONOS_6325	Cfrisia_2854 Cfrisia_5529	Cmem_J8273_3180 Cmem_J8273_5295	Kbia_g7964.t1	GL50803_2509		Ngru_XP_002681295.1 Ngru_XP_002681742.1	DICDI_P52285 DICDI_Q54P05 DICDI_Q557E4
526	PTHR11176	BOULE-RELATED	M0812_18121 M0812_20183 M0812_20893 M0812_00226 M0812_23021 M0812_26760 M0812_27677 M0812_28215 M0812_28689 M0812_04623 M0812_07674	M0813_20567 M0813_02523 M0813_23263 M0813_24118 M0813_25372 M0813_26688 M0813_03902 M0813_00480 M0813_09027	M0811_11936 M0811_09195					Kbia_g5726.t1				DICDI_Q552K5
527	PTHR11177	CHITINASE	M0812_10290 M0812_10595 M0812_28407	M0813_10810 M0813_11085 M0813_14058		TVAG_013990 TVAG_219210
528	PTHR11178	IRON-SULFUR CLUSTER SCAFFOLD PROTEIN NFU-RELATED	M0812_01554 M0812_19902 M0812_24805 M0812_06037 M0812_07960	M0813_16760 M0813_00235 M0813_08354 M0813_10139	M0811_11770 M0811_14814 M0811_07890	TVAG_008840 TVAG_044500 TVAG_058500 TVAG_146780 TVAG_451860		Cfrisia_2788	Cmem_J8273_3886 Cmem_J8273_6955	Kbia_g9700.t1	GL50803_32838	SS50377_19167		DICDI_Q54MZ7
529	PTHR11183	GLYCOGENIN SUBFAMILY MEMBER				TVAG_014980 TVAG_070520 TVAG_073370 TVAG_096390 TVAG_167410 TVAG_225770 TVAG_232810 TVAG_243340 TVAG_305510 TVAG_343750 TVAG_351380 TVAG_451240	MONOS_11841 MONOS_5731	Cfrisia_2350 Cfrisia_3309 Cfrisia_404 Cfrisia_4619	Cmem_J8273_2868 Cmem_J8273_3228 Cmem_J8273_3362	Kbia_g12758.t1 Kbia_g15274.t1 Kbia_g3357.t1 Kbia_g5500.t1	GL50803_11595	SS50377_13546	Ngru_XP_002672734.1 Ngru_XP_002680123.1 Ngru_XP_002680840.1	DICDI_Q54L24
530	PTHR11188	ARRESTIN DOMAIN CONTAINING PROTEIN								Kbia_g1748.t1 Kbia_g1796.t1 Kbia_g1809.t1 Kbia_g3029.t1 Kbia_g3346.t1 Kbia_g5014.t1 Kbia_g5076.t1			Ngru_XP_002672582.1 Ngru_XP_002673997.1 Ngru_XP_002675409.1 Ngru_XP_002676403.1 Ngru_XP_002677241.1 Ngru_XP_002680523.1 Ngru_XP_002680659.1	DICDI_Q54CH1 DICDI_Q54HT7 DICDI_Q55CH0 DICDI_Q86KB1
531	PTHR11193	SMALL NUCLEAR RIBONUCLEOPROTEIN E	M0812_15790 M0812_20289 M0812_22120 M0812_26668	M0813_24217 M0813_28044 M0813_05063 M0813_08778	M0811_08786	TVAG_473940			Cmem_J8273_6625 Cmem_J8273_7529	Kbia_g13358.t1	GL50803_2597		Ngru_XP_002677279.1	DICDI_C7G054
532	PTHR11199	STROMAL ANTIGEN	M0812_25114 M0812_28414	M0813_11079 M0813_20225	M0811_01942 M0811_04717	TVAG_111490 TVAG_139680	MONOS_9843	Cfrisia_4243	Cmem_J8273_8643	Kbia_g16285.t1 Kbia_g8369.t1			Ngru_XP_002673603.1	DICDI_Q54QR0
533	PTHR11200	INOSITOL 5-PHOSPHATASE	M0812_15243 M0812_21298 M0812_21573 M0812_02150 M0812_22699 M0812_02310 M0812_27456 M0812_00276 M0812_02885 M0812_03074 M0812_06906 M0812_06935 M0812_07471 M0812_07472 M0812_00075 M0812_09373	M0813_13517 M0813_15280 M0813_16743 M0813_17670 M0813_20487 M0813_20923 M0813_22887 M0813_24070 M0813_24311 M0813_27158 M0813_28510 M0813_04224 M0813_05361 M0813_07407 M0813_00773	M0811_11668 M0811_02268 M0811_04059 M0811_04077 M0811_00468 M0811_08589 M0811_09313 M0811_09315	TVAG_027000 TVAG_086450 TVAG_150460 TVAG_159680 TVAG_218220 TVAG_224830 TVAG_255810 TVAG_293560 TVAG_323320 TVAG_373240	MONOS_10239 MONOS_13021 MONOS_241 MONOS_4675 MONOS_5806 MONOS_5954 MONOS_7772 MONOS_9106 MONOS_9842	Cfrisia_170 Cfrisia_1762 Cfrisia_2311 Cfrisia_3629 Cfrisia_4811 Cfrisia_647	Cmem_J8273_1525 Cmem_J8273_2127 Cmem_J8273_5459	Kbia_g14806.t1 Kbia_g327.t1 Kbia_g6510.t1 Kbia_g7856.t1	GL50803_14787 GL50803_9077	SS50377_16574 SS50377_18778	Ngru_XP_002675128.1 Ngru_XP_002677653.1 Ngru_XP_002677961.1 Ngru_XP_002679711.1 Ngru_XP_002683054.1	DICDI_Q54D97 DICDI_Q54PV1 DICDI_Q54W40 DICDI_Q8I7P3
534	PTHR11202	SPROUTY-RELATED, EVH1 DOMAIN-CONTAINING PROTEIN FAMILY MEMBER	M0812_12185 M0812_14121 M0812_21894 M0812_04762 M0812_06933	M0813_15278 M0813_16357 M0813_19156 M0813_22518 M0813_26822 M0813_30167 M0813_03704	M0811_06653 M0811_06703	TVAG_139250	MONOS_1320 MONOS_13317 MONOS_3049 MONOS_5409		Cmem_J8273_0261	Kbia_g465.t1 Kbia_g6211.t1 Kbia_g7723.t1 Kbia_g7866.t1 Kbia_g8293.t1 Kbia_g8432.t1				DICDI_Q54E97 DICDI_Q55CJ4 DICDI_Q5TJ65
535	PTHR11203	CLEAVAGE AND POLYADENYLATION SPECIFICITY FACTOR FAMILY MEMBER	M0812_24252 M0812_04248	M0813_17386 M0813_00054	M0811_04887 M0811_06883	TVAG_183200 TVAG_437970	MONOS_15559 MONOS_2205	Cfrisia_4167 Cfrisia_5240	Cmem_J8273_2680 Cmem_J8273_7899	Kbia_g6084.t1 Kbia_g632.t1	GL50803_4498 GL50803_8026	SS50377_14115 SS50377_14266 SS50377_18797	Ngru_XP_002672131.1 Ngru_XP_002678481.1 Ngru_XP_002682754.1	DICDI_Q54YL3 DICDI_Q86A79
536	PTHR11205	RIBOSOMAL PROTEIN S7	M0812_10828 M0812_11363 M0812_12008 M0812_12254 M0812_13023 M0812_15540 M0812_14711 M0812_17211 M0812_18353 M0812_18670 M0812_19537 M0812_21865 M0812_24444 M0812_27415 M0812_04763 M0812_06999 M0812_10041	M0813_10388 M0813_11018 M0813_14369 M0813_15322 M0813_02095 M0813_17149 M0813_17244 M0813_18244 M0813_23848 M0813_02866 M0813_26823 M0813_28650 M0813_04873 M0813_09453 M0813_00971	M0811_01964	TVAG_163180 TVAG_163210 TVAG_163440 TVAG_163450 TVAG_246200 TVAG_471390	MONOS_12962 MONOS_16039 MONOS_2155 MONOS_3591 MONOS_8249	Cfrisia_2807	Cmem_J8273_6307 Cmem_J8273_8319 Cmem_J8273_8328	Kbia_g17.t1	GL50803_12981	SS50377_12781	Ngru_XP_002677843.1	DICDI_Q23887 DICDI_Q54MA6
537	PTHR11206	MULTIDRUG RESISTANCE PROTEIN			M0811_14643 M0811_14644 M0811_14645								Ngru_XP_002671479.1 Ngru_XP_002676124.1 Ngru_XP_002676381.1 Ngru_XP_002679439.1	DICDI_Q54DM2 DICDI_Q54YM8
538	PTHR11207	RIBONUCLEASE III				TVAG_481260 TVAG_RG_DS113397_6 TVAG_RG_DS113591_16 TVAG_RG_DS114110_1 TVAG_RG_DS114901_2 TVAG_RG_DS114907_1 TVAG_RG_DS115086_1 TVAG_RG_DS115913_1 TVAG_RG_DS117555_1 TVAG_RG_DS119362_2 TVAG_RG_DS119740_1 TVAG_RG_DS120140_1 TVAG_RG_DS120439_1 TVAG_RG_DS120459_1 TVAG_RG_DS120878_2 TVAG_RG_DS121927_2 TVAG_RG_DS123433_2 TVAG_RG_DS124323_1 TVAG_RG_DS125037_1 TVAG_RG_DS125606_2 TVAG_RG_DS127424_1 TVAG_R…			Cmem_J8273_3939 Cmem_J8273_4511 Cmem_J8273_7939		GL50803_103887		Ngru_XP_002682545.1	DICDI_Q55E25 DICDI_Q55FS1 DICDI_Q95ZG5
539	PTHR11208	RNA-BINDING PROTEIN RELATED	M0812_15461 M0812_16666 M0812_17804 M0812_21795 M0812_25381 M0812_29690 M0812_03018 M0812_08624	M0813_02161 M0813_02357 M0813_26392 M0813_29931 M0813_04804 M0813_05302 M0813_07883 M0813_09683	M0811_02957 M0811_09078	TVAG_293000 TVAG_343950	MONOS_11222 MONOS_2423 MONOS_29 MONOS_8854	Cfrisia_5519	Cmem_J8273_2466 Cmem_J8273_5625	Kbia_g12274.t1	GL50803_10270		Ngru_XP_002672104.1 Ngru_XP_002673641.1	DICDI_Q54BM5
540	PTHR11210	RING BOX	M0812_14296 M0812_14417 M0812_19354 M0812_25650 M0812_27311 M0812_04104 M0812_04385 M0812_00552 M0812_00676 M0812_07122 M0812_08335	M0813_13772 M0813_15182 M0813_20048 M0813_22011 M0813_22133 M0813_02790 M0813_23517 M0813_23522 M0813_28375 M0813_04426 M0813_07062 M0813_07665 M0813_08896	M0811_10817 M0811_10818 M0811_05960 M0811_07642 M0811_07713 M0811_08812	TVAG_104450 TVAG_104530 TVAG_148930 TVAG_169830 TVAG_297070 TVAG_389590 TVAG_399840 TVAG_482350	MONOS_7176	Cfrisia_2119	Cmem_J8273_2051 Cmem_J8273_3384	Kbia_g14682.t1	GL50803_8241 GL50803_8432	SS50377_12939 SS50377_14782	Ngru_XP_002678405.1	DICDI_Q54K33 DICDI_Q54L48
541	PTHR11211	IROQUOIS-CLASS HOMEODOMAIN PROTEIN IRX	M0812_13253 M0812_00712	M0813_22170 M0813_24980 M0813_10134	M0811_05845		MONOS_2383 MONOS_3810							DICDI_Q54F11
542	PTHR11215	METAL DEPENDENT HYDROLASE - RELATED	M0812_16522 M0812_19881 M0812_20955 M0812_21531 M0812_00907	M0813_00162 M0813_00203 M0813_22843 M0813_25045 M0813_07309	M0811_09930 M0811_05603	TVAG_064620 TVAG_216400 TVAG_488660	MONOS_14388	Cfrisia_4424	Cmem_J8273_4746 Cmem_J8273_6265	Kbia_g13981.t1 Kbia_g570.t1 Kbia_g6643.t1 Kbia_g6960.t1	GL50803_10858	SS50377_16932 SS50377_16934	Ngru_XP_002673494.1	DICDI_Q55G91
543	PTHR11216	EH DOMAIN	M0812_11245 M0812_16276 M0812_15177 M0812_20992 M0812_21517 M0812_22635 M0812_06788	M0813_13583 M0813_17526 M0813_22829 M0813_23027 M0813_02988 M0813_05445 M0813_00661	M0811_10540 M0811_12367	TVAG_315800	MONOS_11533 MONOS_2828 MONOS_366 MONOS_6411 MONOS_6733 MONOS_8 MONOS_9078	Cfrisia_5068	Cmem_J8273_3922 Cmem_J8273_7460	Kbia_g10398.t1 Kbia_g12187.t1 Kbia_g16680.t1 Kbia_g4732.t1 Kbia_g7455.t1 Kbia_g8943.t1		SS50377_15410	Ngru_XP_002677123.1 Ngru_XP_002679687.1	DICDI_Q54KI4 DICDI_Q54ST5 DICDI_Q55DJ6
544	PTHR11219	TENEURIN AND N-ACETYLGLUCOSAMINE-1-PHOSPHODIESTER ALPHA-N-ACETYLGLUCOSAMINIDASE	M0812_16195 M0812_16194	M0813_13818 M0813_18160 M0813_18161 M0813_23955							GL50803_16322 GL50803_16477 GL50803_37421 GL50803_8687 GL50803_95162		Ngru_XP_002668257.1 Ngru_XP_002668381.1 Ngru_XP_002668588.1 Ngru_XP_002669144.1 Ngru_XP_002669151.1 Ngru_XP_002670364.1 Ngru_XP_002670409.1 Ngru_XP_002670765.1 Ngru_XP_002670873.1 Ngru_XP_002672299.1 Ngru_XP_002674235.1 Ngru_XP_002675614.1 Ngru_XP_002676157.1 Ngru_XP_002676551.1 Ngru_XP_002678580.1 Ngru_XP_002679910.1 Ngru_XP_002680155.1 Ngru_XP_002681250.1	DICDI_Q75K29
545	PTHR11220	HEME-BINDING PROTEIN-RELATED								Kbia_g3708.t1 Kbia_g6398.t1 Kbia_g77.t1
546	PTHR11223	EXPORTIN 1/5	M0812_12044 M0812_12999 M0812_13734 M0812_15459 M0812_17449 M0812_19005 M0812_21317 M0812_21794 M0812_23932 M0812_24002 M0812_24551 M0812_03778 M0812_00660 M0812_09386 M0812_09764	M0813_10360 M0813_10877 M0813_13935 M0813_14970 M0813_02162 M0813_18914 M0813_18989 M0813_21058 M0813_21596 M0813_21597 M0813_22118 M0813_24333 M0813_03041 M0813_29579 M0813_04236 M0813_04846 M0813_09681	M0811_12955 M0811_14081 M0811_01652 M0811_02157 M0811_04080 M0811_07903 M0811_07978 M0811_08234 M0811_08235	TVAG_001460 TVAG_031700 TVAG_053590 TVAG_073170 TVAG_103920 TVAG_167020 TVAG_184990 TVAG_230050 TVAG_235110 TVAG_248480 TVAG_282130 TVAG_295160 TVAG_328480 TVAG_351330 TVAG_376080 TVAG_380190 TVAG_392110 TVAG_454220 TVAG_460780 TVAG_490230	MONOS_30	Cfrisia_3065 Cfrisia_476	Cmem_J8273_1085 Cmem_J8273_4564	Kbia_g5298.t1 Kbia_g6684.t1 Kbia_g8640.t1	GL50803_93278		Ngru_XP_002679946.1 Ngru_XP_002683007.1	DICDI_Q54EV7 DICDI_Q54PQ8
547	PTHR11224	MAKORIN-RELATED	M0812_07667											DICDI_Q54TM9 DICDI_Q55FX6
548	PTHR11225	NUCLEAR PORE COMPLEX PROTEIN NUP93 NUCLEOPORIN NUP93 DEAD EYE PROTEIN	M0812_01108 M0812_02480 M0812_27165 M0812_05389	M0813_02298 M0813_19486 M0813_19853 M0813_23738	M0811_13797 M0811_03943 M0811_07110	TVAG_076100 TVAG_250050 TVAG_265860 TVAG_TEG_DS113597_1_4		Cfrisia_1123 Cfrisia_4088	Cmem_J8273_0450				Ngru_XP_002681386.1	DICDI_Q55GW5
549	PTHR11226	UDP-GLUCOSE GLYCOPROTEIN:GLUCOSYLTRANSFERASE	M0812_17378 M0812_19077 M0812_07997 M0812_08067	M0813_11882 M0813_14833 M0813_15119 M0813_29512	M0811_00837	TVAG_022230 TVAG_030550 TVAG_076500 TVAG_107620 TVAG_117410 TVAG_122910 TVAG_197920 TVAG_269260 TVAG_273670 TVAG_277130 TVAG_379250 TVAG_405130 TVAG_480210	MONOS_2076 MONOS_253 MONOS_3723 MONOS_5761 MONOS_618	Cfrisia_5490	Cmem_J8273_3568	Kbia_g645.t1 Kbia_g9544.t1			Ngru_XP_002677734.1	DICDI_Q8T191
550	PTHR11227	WD-REPEAT PROTEIN INTERACTING WITH PHOSPHOINOSIDES WIPI -RELATED	M0812_10795 M0812_11339 M0812_12126 M0812_12251 M0812_12448 M0812_12919 M0812_13554 M0812_16013 M0812_15173 M0812_01576 M0812_14840 M0812_16901 M0812_17302 M0812_18047 M0812_18634 M0812_19617 M0812_19740 M0812_19956 M0812_01991 M0812_02113 M0812_21513 M0812_22384 M0812_22689 M0812_22726 M0812_23068 M0812_23828 M0812_24049 M0812_24372 M0812_24741 M0812_24954 M0812_25782 M0812_26212 M0812_26352 M08…	M0813_10279 M0813_11375 M0813_12077 M0813_12719 M0813_13190 M0813_13207 M0813_13465 M0813_13587 M0813_13937 M0813_14404 M0813_14916 M0813_15883 M0813_15913 M0813_16846 M0813_17694 M0813_17870 M0813_18326 M0813_18666 M0813_18870 M0813_00259 M0813_21536 M0813_21665 M0813_22519 M0813_22825 M0813_23193 M0813_23933 M0813_02891 M0813_25420 M0813_25740 M0813_26151 M0813_26463 M0813_28174 M0813_29307 M08…	M0811_10569 M0811_12891 M0811_13798 M0811_14579 M0811_14580 M0811_01572 M0811_02307 M0811_02563 M0811_02592 M0811_03935 M0811_07109	TVAG_008820 TVAG_020630 TVAG_030180 TVAG_033010 TVAG_102510 TVAG_198640 TVAG_208220 TVAG_217070 TVAG_226490 TVAG_260770 TVAG_377980 TVAG_406410 TVAG_419320 TVAG_483310	MONOS_1309 MONOS_1826 MONOS_2369 MONOS_5766 MONOS_777 MONOS_9365	Cfrisia_3886 Cfrisia_4090	Cmem_J8273_0739 Cmem_J8273_7796 Cmem_J8273_8869	Kbia_g4842.t1 Kbia_g5678.t1 Kbia_g8511.t1	GL50803_10822 GL50803_16957	SS50377_14608 SS50377_17023 SS50377_19156	Ngru_XP_002672043.1 Ngru_XP_002677317.1 Ngru_XP_002683534.1	DICDI_Q54NA2 DICDI_Q54SA0
551	PTHR11228	RADICAL SAM DOMAIN PROTEIN	M0812_19052	M0813_14814
552	PTHR11229	50S RIBOSOMAL PROTEIN L3											Ngru_XP_002683333.1	DICDI_Q54I61
553	PTHR11232	PHOSPHOTYROSINE INTERACTION DOMAIN-CONTAINING FAMILY MEMBER	M0812_11441 M0812_24061
554	PTHR11236	AMINOBENZOATE/ANTHRANILATE SYNTHASE						Cfrisia_517
555	PTHR11237	COENZYME Q10 BIOSYNTHESIS PROTEIN 7											Ngru_XP_002683042.1	DICDI_Q54VB3
556	PTHR11239	DNA-DIRECTED RNA POLYMERASE	M0812_12186 M0812_16300 M0812_22656 M0812_22960 M0812_27749 M0812_04456 M0812_04761 M0812_07504	M0813_10262 M0813_16356 M0813_17548 M0813_23443 M0813_25314 M0813_26821 M0813_27127 M0813_03833	M0811_13115 M0811_05058 M0811_07671 M0811_07692	TVAG_118100 TVAG_212550 TVAG_482170	MONOS_10663 MONOS_16690 MONOS_6710 MONOS_9223	Cfrisia_1695 Cfrisia_2956	Cmem_J8273_0799 Cmem_J8273_5934 Cmem_J8273_7432	Kbia_g12047.t1 Kbia_g3241.t1 Kbia_g4855.t1 Kbia_g7226.t1 Kbia_g8134.t1	GL50803_137619 GL50803_8518	SS50377_11676 SS50377_15152 SS50377_16131	Ngru_XP_002672814.1 Ngru_XP_002675306.1 Ngru_XP_002683595.1	DICDI_Q54K02 DICDI_Q54YF5 DICDI_Q55GG8
557	PTHR11240	RIBONUCLEASE T2	M0812_12630 M0812_01325 M0812_14789 M0812_16952 M0812_18092 M0812_18696 M0812_03774 M0812_04269	M0813_13931 M0813_01691 M0813_21591 M0813_22704 M0813_27823 M0813_28705 M0813_00943	M0811_12390 M0811_13672 M0811_05274		MONOS_2474 MONOS_9456	Cfrisia_1225 Cfrisia_199 Cfrisia_3909 Cfrisia_4887	Cmem_J8273_2715 Cmem_J8273_3894 Cmem_J8273_5773				Ngru_XP_002673103.1 Ngru_XP_002673410.1 Ngru_XP_002678114.1 Ngru_XP_002678305.1 Ngru_XP_002682324.1	DICDI_C7FZY2 DICDI_Q54Y46 DICDI_Q7M438
558	PTHR11241	DEOXYURIDINE 5'-TRIPHOSPHATE NUCLEOTIDOHYDROLASE	M0812_14520 M0812_00441	M0813_21859 M0813_21899	M0811_13823	TVAG_379830	MONOS_3004			Kbia_g7397.t1		SS50377_12292	Ngru_XP_002675399.1	DICDI_Q54BW5
559	PTHR11242	ARYL HYDROCARBON RECEPTOR INTERACTING PROTEIN RELATED					MONOS_9454	Cfrisia_4559	Cmem_J8273_6392				Ngru_XP_002674524.1 Ngru_XP_002680779.1	DICDI_Q54R57
560	PTHR11243	GROWTH FACTOR RECEPTOR-BOUND PROTEIN			M0811_03768		MONOS_14292
561	PTHR11245	STANNIOCALCIN											Ngru_XP_002668700.1 Ngru_XP_002680178.1
562	PTHR11246	PRE-MRNA SPLICING FACTOR	M0812_13906 M0812_21156 M0812_21788 M0812_26215 M0812_29303 M0812_00474 M0812_05423 M0812_06428 M0812_07793	M0813_13839 M0813_15557 M0813_02168 M0813_17234 M0813_18203 M0813_19818 M0813_21935 M0813_22281 M0813_03993	M0811_12750 M0811_04214 M0811_04976 M0811_05579	TVAG_005680 TVAG_139790 TVAG_258450 TVAG_373370 TVAG_460610 TVAG_501260 TVAG_583680	MONOS_11177 MONOS_16830 MONOS_16834 MONOS_6400 MONOS_7092	Cfrisia_3706 Cfrisia_3868 Cfrisia_4363 Cfrisia_5233	Cmem_J8273_2520 Cmem_J8273_7119 Cmem_J8273_8307	Kbia_g10426.t1 Kbia_g1315.t1 Kbia_g13802.t1 Kbia_g16158.t1 Kbia_g1745.t1 Kbia_g3958.t1 Kbia_g4873.t1 Kbia_g5211.t1 Kbia_g7113.t1	GL50803_14127 GL50803_91476		Ngru_XP_002679269.1 Ngru_XP_002682591.1 Ngru_XP_002682714.1 Ngru_XP_002683491.1	DICDI_Q54VF4 DICDI_Q54XP4 DICDI_Q54Z08 DICDI_Q55A15
563	PTHR11247	PALMITOYL-PROTEIN THIOESTERASE/DOLICHYLDIPHOSPHATASE 1	M0812_15300 M0812_14867 M0812_21636 M0812_23084 M0812_28347 M0812_02887 M0812_00074 M0812_07639	M0813_21512 M0813_22948 M0813_25436 M0813_26999 M0813_28508 M0813_07408 M0813_07831 M0813_09527	M0811_10455 M0811_06921 M0811_09818				Cmem_J8273_5477 Cmem_J8273_6258	Kbia_g11429.t1 Kbia_g15833.t1 Kbia_g3364.t1 Kbia_g5375.t1		SS50377_12836 SS50377_13224 SS50377_14416 SS50377_14427 SS50377_17029 SS50377_17030 SS50377_17039 SS50377_17980 SS50377_18021 SS50377_18594 SS50377_19113 SS50377_19148	Ngru_XP_002669168.1 Ngru_XP_002671901.1 Ngru_XP_002679550.1	DICDI_Q54CM0 DICDI_Q54IE5 DICDI_Q54N35 DICDI_Q86IX2
564	PTHR11249	GLIAL FACTOR NATURATION FACTOR	M0812_15329 M0812_21671 M0812_22550 M0812_08808	M0813_22979 M0813_08089 M0813_09558 M0813_09847	M0811_12778 M0811_09340	TVAG_413780	MONOS_1774	Cfrisia_1647	Cmem_J8273_2576	Kbia_g7697.t1			Ngru_XP_002678237.1	DICDI_Q54S93
565	PTHR11252	POLYRIBONUCLEOTIDE NUCLEOTIDYLTRANSFERASE						Cfrisia_104
566	PTHR11254	HECT DOMAIN UBIQUITIN-PROTEIN LIGASE	M0812_01132 M0812_11747 M0812_16314 M0812_02349 M0812_05401 M0812_00567 M0812_06688 M0812_07157 M0812_08185 M0812_09029 M0812_09588	M0813_10247 M0813_10602 M0813_12251 M0813_12442 M0813_19127 M0813_19505 M0813_19843 M0813_20278 M0813_20961 M0813_23556	M0811_10758 M0811_12293 M0811_12293 M0811_12441 M0811_12785 M0811_12785 M0811_01948 M0811_02764 M0811_05253	TVAG_023150 TVAG_034130 TVAG_035450 TVAG_039950 TVAG_050120 TVAG_078110 TVAG_083710 TVAG_084890 TVAG_093640 TVAG_094360 TVAG_094400 TVAG_117300 TVAG_150560 TVAG_190180 TVAG_271610 TVAG_272190 TVAG_278440 TVAG_293420 TVAG_302770 TVAG_305420 TVAG_317840 TVAG_335110 TVAG_356900 TVAG_364230 TVAG_380220 TVAG_393150 TVAG_399400 TVAG_416540 TVAG_428690 TVAG_445210 TVAG_493990 TVAG_494030 TVAG_496210 TVA…	MONOS_11624 MONOS_12983 MONOS_1323 MONOS_14819 MONOS_1620 MONOS_218 MONOS_2647 MONOS_2899 MONOS_3001 MONOS_3891 MONOS_4306 MONOS_702		Cmem_J8273_7443 Cmem_J8273_8899	Kbia_g1418.t1 Kbia_g2222.t1 Kbia_g3728.t1 Kbia_g6504.t1 Kbia_g7506.t1	GL50803_16321	SS50377_12685 SS50377_13985	Ngru_XP_002672020.1 Ngru_XP_002678102.1 Ngru_XP_002680426.1 Ngru_XP_002680675.1	DICDI_C7G034 DICDI_Q54QF1 DICDI_Q54T86
567	PTHR11255	DIACYLGLYCEROL KINASE				TVAG_175800 TVAG_215120 TVAG_326480 TVAG_326490 TVAG_416130 TVAG_577900 TVAG_588420								DICDI_P34125
568	PTHR11259	RAS-RELATED GTP BINDING RAG/GTR YEAST	M0812_13938 M0812_20168 M0812_21124 M0812_26778	M0813_19069 M0813_02542 M0813_24101 M0813_05207	M0811_02142 M0811_03997	TVAG_003600 TVAG_111980							Ngru_XP_002671265.1 Ngru_XP_002682914.1 Ngru_XP_002683014.1	DICDI_Q54IK1 DICDI_Q54PK6
569	PTHR11260	GLUTATHIONE S-TRANSFERASE, GST, SUPERFAMILY, GST DOMAIN CONTAINING					MONOS_16742
570	PTHR11264	URACIL-DNA GLYCOSYLASE	M0812_13555 M0812_13555	M0813_18659 M0813_05537	M0811_03900	TVAG_320720	MONOS_1000	Cfrisia_1933	Cmem_J8273_8830	Kbia_g8221.t1	GL50803_8770	SS50377_13480	Ngru_XP_002677873.1 Ngru_XP_002679923.1	DICDI_P53766 DICDI_Q1ZXM2
571	PTHR11265	S-ADENOSYL-METHYLTRANSFERASE MRAW					MONOS_7035						Ngru_XP_002677211.1	DICDI_Q54PT4
572	PTHR11266	PEROXISOMAL MEMBRANE PROTEIN 2, PXMP2 MPV17											Ngru_XP_002676611.1 Ngru_XP_002676861.1 Ngru_XP_002677643.1 Ngru_XP_002679607.1	DICDI_Q54FR4 DICDI_Q54GD8 DICDI_Q54XX9 DICDI_Q54ZX5
573	PTHR11267	T-BOX PROTEIN-RELATED	M0812_00033	M0813_14035	M0811_12334	TVAG_348310	MONOS_10830					SS50377_12461
574	PTHR11271	GUANINE DEAMINASE	M0812_17485 M0812_24010 M0812_28671 M0812_08299	M0813_18906 M0813_20015 M0813_06174 M0813_09003	M0811_02041	TVAG_029040							Ngru_XP_002679825.1	DICDI_Q86AW9
575	PTHR11274	RAD25/XP-B DNA REPAIR HELICASE	M0812_17428 M0812_17429 M0812_23954 M0812_06734	M0813_18966 M0813_29559 M0813_29560 M0813_00598	M0811_11410	TVAG_044250 TVAG_167010	MONOS_13477	Cfrisia_3392	Cmem_J8273_8163	Kbia_g10127.t1	GL50803_16512 GL50803_5910	SS50377_12569	Ngru_XP_002674455.1 Ngru_XP_002683056.1	DICDI_O00835 DICDI_Q54UP1
576	PTHR11276	DNA POLYMERASE TYPE-X FAMILY MEMBER											Ngru_XP_002682120.1	DICDI_Q1ZXF2
577	PTHR11278	40S RIBOSOMAL PROTEIN S7	M0812_10156 M0812_10715 M0812_12216 M0812_12245 M0812_01235 M0812_15997 M0812_15776 M0812_20251 M0812_22102 M0812_22353 M0812_26100 M0812_26700 M0812_02804 M0812_29358 M0812_03148 M0812_05515	M0813_10676 M0813_14189 M0813_18573 M0813_19723 M0813_02467 M0813_20633 M0813_24182 M0813_26479 M0813_27901 M0813_28058 M0813_28591 M0813_29658 M0813_05649 M0813_07208 M0813_08757 M0813_09444	M0811_01832	TVAG_143030 TVAG_198680 TVAG_199100 TVAG_375490	MONOS_3403 MONOS_3728	Cfrisia_1494 Cfrisia_5026	Cmem_J8273_3193 Cmem_J8273_7922	Kbia_g5625.t1	GL50803_14329	SS50377_11092	Ngru_XP_002677106.1	DICDI_Q54I41
578	PTHR11280	GLUCOSAMINE-6-PHOSPHATE ISOMERASE						Cfrisia_345	Cmem_J8273_7340	Kbia_g1506.t1	GL50803_10829 GL50803_15276 GL50803_8245	SS50377_10679 SS50377_10983 SS50377_11665 SS50377_11755 SS50377_14182 SS50377_15226		DICDI_Q54XK9
579	PTHR11289	BREAST CANCER TYPE 2 SUSCEPTIBILITY PROTEIN BRCA2	M0812_10228 M0812_10653 M0812_14394 M0812_27370 M0812_07069	M0813_10749 M0813_10892 M0813_10955 M0813_14262 M0813_28398	M0811_10926	TVAG_473090	MONOS_9309	Cfrisia_4385	Cmem_J8273_0246	Kbia_g9297.t1	GL50803_12059		Ngru_XP_002682600.1	DICDI_Q54BU8 DICDI_Q54RN2
580	PTHR11306	NIEMANN PICK TYPE C2 PROTEIN NPC2-RELATED	M0812_01164 M0812_17722 M0812_18625 M0812_22299 M0812_23826 M0812_24101 M0812_24746 M0812_02747 M0812_03777 M0812_05436 M0812_06089	M0813_12843 M0813_13934 M0813_15879 M0813_17604 M0813_18817 M0813_19804 M0813_24527 M0813_25742 M0813_30060 M0813_08407 M0813_01019	M0811_09954 M0811_09955 M0811_09956 M0811_00370 M0811_05723 M0811_06140 M0811_07199 M0811_08229 M0811_09711	TVAG_107740 TVAG_216120 TVAG_342840	MONOS_16094 MONOS_16491 MONOS_285 MONOS_99						Ngru_XP_002676709.1 Ngru_XP_002681809.1	DICDI_Q54B01 DICDI_Q54KP7 DICDI_Q54MV4 DICDI_Q54SW1 DICDI_Q54SW2 DICDI_Q54SZ8 DICDI_Q54SZ9 DICDI_Q54TL9 DICDI_Q54YD2 DICDI_Q55BL4
581	PTHR11315	PROTEASE FAMILY C26 GAMMA-GLUTAMYL HYDROLASE	M0812_14108 M0812_15820 M0812_01656 M0812_16994 M0812_21325 M0812_22153 M0812_02360 M0812_25953 M0812_04186 M0812_00874 M0812_09599	M0813_10592 M0813_17446 M0813_20972 M0813_24342 M0813_25010 M0813_28014 M0813_00339 M0813_03718 M0813_07532 M0813_08808 M0813_10033	M0811_03617 M0811_08082 M0811_08991			Cfrisia_3225 Cfrisia_4858	Cmem_J8273_6465 Cmem_J8273_7439	Kbia_g13896.t1 Kbia_g8368.t1			Ngru_XP_002671580.1 Ngru_XP_002671973.1 Ngru_XP_002679966.1	DICDI_Q54HL4 DICDI_Q54LN4
582	PTHR11319	G PROTEIN-COUPLED RECEPTOR-RELATED	M0812_11194 M0812_11200 M0812_11984 M0812_12420 M0812_13525 M0812_14213 M0812_01477 M0812_19208 M0812_20083 M0812_22675 M0812_23099 M0812_24331 M0812_24353 M0812_24650 M0812_25842 M0812_27217 M0812_27917 M0812_29689 M0812_30066 M0812_00303 M0812_03356 M0812_06786 M0812_07240 M0812_00767 M0812_08892 M0812_08893 M0812_09024	M0813_10412 M0813_01059 M0813_01211 M0813_12256 M0813_12752 M0813_12778 M0813_13385 M0813_15013 M0813_16476 M0813_17019 M0813_17204 M0813_17567 M0813_19420 M0813_22219 M0813_02674 M0813_27426 M0813_28307 M0813_03618 M0813_06064 M0813_00658 M0813_06852 M0813_08007 M0813_08509	M0811_10194 M0811_10901 M0811_12063 M0811_13676 M0811_13793 M0811_13807 M0811_01397 M0811_14297 M0811_14512 M0811_14641 M0811_01706 M0811_02524 M0811_04838 M0811_05046 M0811_05363 M0811_05365 M0811_05587 M0811_06364 M0811_06409 M0811_06623 M0811_06625 M0811_07171 M0811_07791 M0811_00793 M0811_08245	TVAG_033610 TVAG_122440 TVAG_142620 TVAG_152680 TVAG_194170 TVAG_213830 TVAG_269960 TVAG_270540 TVAG_282220 TVAG_317760 TVAG_444850 TVAG_446930 TVAG_468290	MONOS_10161 MONOS_10490 MONOS_10785 MONOS_11284 MONOS_11557 MONOS_11857 MONOS_12130 MONOS_12149 MONOS_12397 MONOS_12632 MONOS_13007 MONOS_13257 MONOS_13451 MONOS_13670 MONOS_13716 MONOS_1375 MONOS_14714 MONOS_15266 MONOS_15339 MONOS_15429 MONOS_1545 MONOS_15972 MONOS_2018 MONOS_2037 MONOS_2430 MONOS_2691 MONOS_273 MONOS_2735 MONOS_2978 MONOS_3067 MONOS_3342 MONOS_336 MONOS_3659 MONOS_4036 MONOS_8…						Ngru_XP_002670576.1 Ngru_XP_002675349.1 Ngru_XP_002681832.1	DICDI_Q54NY8 DICDI_Q86I19
583	PTHR11328	MAJOR FACILITATOR SUPERFAMILY DOMAIN-CONTAINING PROTEIN	M0812_10334 M0812_10553	M0813_14100 M0813_25278		TVAG_202220 TVAG_324570 TVAG_584690		Cfrisia_2981	Cmem_J8273_0269				Ngru_XP_002678800.1	DICDI_Q54SX3
584	PTHR11329	LEUKOCYTE CELL-DERIVED CHEMOTAXIN 2												DICDI_Q54UM9
585	PTHR11337	MUCIN/PORIMIN											Ngru_XP_002676308.1
586	PTHR11339	EXTRACELLULAR MATRIX GLYCOPROTEIN RELATED	M0812_28149	M0813_01278 M0813_13479 M0813_21879 M0813_03563 M0813_03706		TVAG_255740	MONOS_10169 MONOS_10622 MONOS_10827 MONOS_10977 MONOS_1175 MONOS_11964 MONOS_12247 MONOS_12295 MONOS_12380 MONOS_1385 MONOS_143 MONOS_15863 MONOS_581 MONOS_7640			Kbia_g13934.t1 Kbia_g13949.t1 Kbia_g1995.t1 Kbia_g2902.t1 Kbia_g4776.t1			Ngru_XP_002671196.1 Ngru_XP_002671627.1 Ngru_XP_002671710.1 Ngru_XP_002672885.1 Ngru_XP_002677074.1	DICDI_Q86IF3
587	PTHR11347	CYCLIC NUCLEOTIDE PHOSPHODIESTERASE	M0812_10646 M0812_12422	M0813_14269 M0813_22491		TVAG_009020 TVAG_017940 TVAG_027930 TVAG_043880 TVAG_046890 TVAG_052120 TVAG_055620 TVAG_059390 TVAG_061290 TVAG_080850 TVAG_083500 TVAG_083640 TVAG_119150 TVAG_134900 TVAG_136710 TVAG_138390 TVAG_139380 TVAG_163530 TVAG_172570 TVAG_186700 TVAG_195020 TVAG_225750 TVAG_249680 TVAG_260330 TVAG_261720 TVAG_264720 TVAG_265300 TVAG_271730 TVAG_333170 TVAG_335090 TVAG_346760 TVAG_371830 TVAG_386290 TVA…	MONOS_1411 MONOS_6019 MONOS_6573 MONOS_6938 MONOS_7437 MONOS_9583	Cfrisia_1229 Cfrisia_1633 Cfrisia_2372 Cfrisia_2418 Cfrisia_3187 Cfrisia_4212 Cfrisia_4585 Cfrisia_4800 Cfrisia_5227	Cmem_J8273_0318 Cmem_J8273_0881 Cmem_J8273_1753 Cmem_J8273_5505 Cmem_J8273_5877 Cmem_J8273_7507 Cmem_J8273_8682 Cmem_J8273_8691	Kbia_g11013.t1 Kbia_g1102.t1 Kbia_g11028.t1 Kbia_g1109.t1 Kbia_g11344.t1 Kbia_g1212.t1 Kbia_g1216.t1 Kbia_g12716.t1 Kbia_g13871.t1 Kbia_g13994.t1 Kbia_g14006.t1 Kbia_g14190.t1 Kbia_g15057.t1 Kbia_g15063.t1 Kbia_g15240.t1 Kbia_g15280.t1 Kbia_g1638.t1 Kbia_g16455.t1 Kbia_g207.t1 Kbia_g2266.t1 Kbia_g2431.t1 Kbia_g2561.t1 Kbia_g2717.t1 Kbia_g2790.t1 Kbia_g303.t1 Kbia_g3101.t1 Kbia_g3318.t1 Kbia_g3382…	GL50803_14058 GL50803_23389 GL50803_5000	SS50377_12732 SS50377_13952	Ngru_XP_002669246.1 Ngru_XP_002676213.1 Ngru_XP_002678936.1 Ngru_XP_002680592.1 Ngru_XP_002680808.1 Ngru_XP_002682684.1 Ngru_XP_002682814.1	DICDI_B0G0Y8 DICDI_Q23917 DICDI_Q54L39 DICDI_Q86H13
588	PTHR11349	NUCLEOSIDE DIPHOSPHATE KINASE	M0812_11944 M0812_13075 M0812_17594 M0812_24109 M0812_24721 M0812_06111	M0813_10452 M0813_15856 M0813_18809 M0813_24399 M0813_04924 M0813_08432	M0811_06577			Cfrisia_483	Cmem_J8273_6088	Kbia_g12506.t1 Kbia_g7033.t1	GL50803_11301	SS50377_16834	Ngru_XP_002672581.1 Ngru_XP_002678151.1	DICDI_P22887 DICDI_P34093
589	PTHR11351	ACYL-COA DESATURASE											Ngru_XP_002677736.1 Ngru_XP_002678851.1 Ngru_XP_002679611.1	DICDI_Q54IE9 DICDI_Q556T4
590	PTHR11352	PROLIFERATING CELL NUCLEAR ANTIGEN	M0812_00132 M0812_16004 M0812_17692 M0812_22369 M0812_24222	M0813_18692 M0813_24497 M0813_26469 M0813_29673 M0813_07345	M0811_11746 M0811_00783	TVAG_092580 TVAG_291710	MONOS_14165 MONOS_4672	Cfrisia_2216	Cmem_J8273_2413 Cmem_J8273_5451	Kbia_g981.t1	GL50803_6564	SS50377_18603	Ngru_XP_002678550.1 Ngru_XP_002681783.1	DICDI_Q54K47 DICDI_Q86L07
591	PTHR11353	CHAPERONIN	M0812_10798 M0812_10967 M0812_11983 M0812_12153 M0812_12230 M0812_12273 M0812_12886 M0812_13039 M0812_14054 M0812_14800 M0812_16450 M0812_16800 M0812_17265 M0812_17937 M0812_19276 M0812_20898 M0812_02225 M0812_23049 M0812_23050 M0812_23074 M0812_23436 M0812_23577 M0812_25786 M0812_26319 M0812_26350 M0812_27002 M0812_27273 M0812_27625 M0812_27651 M0812_27652 M0812_27952 M0812_29109 M0812_29132 M08…	M0813_10413 M0813_11727 M0813_12111 M0813_13458 M0813_01418 M0813_14402 M0813_14918 M0813_15937 M0813_16118 M0813_01842 M0813_16386 M0813_16699 M0813_16919 M0813_17434 M0813_20284 M0813_20352 M0813_20836 M0813_21579 M0813_23898 M0813_23899 M0813_25063 M0813_25401 M0813_25402 M0813_25425 M0813_26261 M0813_26772 M0813_26874 M0813_27465 M0813_03265 M0813_29795 M0813_03769 M0813_03927 M0813_03928 M08…	M0811_10354 M0811_11263 M0811_13310 M0811_13313 M0811_14506 M0811_05481 M0811_06878 M0811_07763 M0811_09709	TVAG_028090 TVAG_029280 TVAG_066690 TVAG_137820 TVAG_147070 TVAG_177930 TVAG_178890 TVAG_182370 TVAG_272330 TVAG_303600 TVAG_350510 TVAG_364270 TVAG_398480 TVAG_466660	MONOS_10056 MONOS_11196 MONOS_12885 MONOS_13132 MONOS_13243 MONOS_1991 MONOS_4094 MONOS_6397 MONOS_6498 MONOS_6673 MONOS_878	Cfrisia_1105 Cfrisia_1193 Cfrisia_1441 Cfrisia_1444 Cfrisia_1463 Cfrisia_179 Cfrisia_1818 Cfrisia_1954 Cfrisia_2061 Cfrisia_2214 Cfrisia_2280 Cfrisia_3573 Cfrisia_3743 Cfrisia_4347 Cfrisia_4529 Cfrisia_4856 Cfrisia_5683 Cfrisia_602 Cfrisia_862	Cmem_J8273_1073 Cmem_J8273_2755 Cmem_J8273_3104 Cmem_J8273_3627 Cmem_J8273_3899 Cmem_J8273_4583 Cmem_J8273_4744 Cmem_J8273_5236 Cmem_J8273_5677 Cmem_J8273_6388 Cmem_J8273_6396 Cmem_J8273_6852 Cmem_J8273_7072 Cmem_J8273_7898 Cmem_J8273_7903 Cmem_J8273_7904 Cmem_J8273_8494	Kbia_g10813.t1 Kbia_g12180.t1 Kbia_g13093.t1 Kbia_g13701.t1 Kbia_g14220.t1 Kbia_g14722.t1 Kbia_g15320.t1 Kbia_g15904.t1 Kbia_g16314.t1 Kbia_g16653.t1 Kbia_g17085.t1 Kbia_g4681.t1 Kbia_g5288.t1 Kbia_g5785.t1 Kbia_g6656.t1 Kbia_g8592.t1 Kbia_g8939.t1	GL50803_10231 GL50803_11397 GL50803_11992 GL50803_13500 GL50803_16124 GL50803_17411 GL50803_17482 GL50803_91919	SS50377_10827 SS50377_11183 SS50377_12985 SS50377_13452 SS50377_13573 SS50377_18870 SS50377_18986 SS50377_19164	Ngru_XP_002669757.1 Ngru_XP_002669821.1 Ngru_XP_002670363.1 Ngru_XP_002671169.1 Ngru_XP_002671326.1 Ngru_XP_002673596.1 Ngru_XP_002676148.1 Ngru_XP_002680584.1 Ngru_XP_002680589.1 Ngru_XP_002681686.1 Ngru_XP_002681864.1 Ngru_XP_002682278.1 Ngru_XP_002683114.1 Ngru_XP_002683587.1	DICDI_Q54CL2 DICDI_Q54ER7 DICDI_Q54ES9 DICDI_Q54PX2 DICDI_Q54TD3 DICDI_Q54TH8 DICDI_Q54TX7 DICDI_Q54VN7 DICDI_Q552J0 DICDI_Q55BE5 DICDI_Q55BM4 DICDI_Q55D95 DICDI_Q55EH3 DICDI_Q76NU3 DICDI_Q86H80 DICDI_Q86I11
592	PTHR11358	ARGINASE/AGMATINASE						Cfrisia_1928	Cmem_J8273_5848	Kbia_g12621.t1			Ngru_XP_002683025.1
593	PTHR11359	AMP DEAMINASE											Ngru_XP_002678647.1	DICDI_Q54DD0
594	PTHR11360	MONOCARBOXYLATE TRANSPORTER	M0812_16288 M0812_29483 M0812_08617	M0813_10273 M0813_04811 M0813_09784	M0811_12934 M0811_09577					Kbia_g12330.t1 Kbia_g2748.t1 Kbia_g5666.t1				DICDI_Q555W6 DICDI_Q556Y5
595	PTHR11361	DNA MISMATCH REPAIR PROTEIN MUTS FAMILY MEMBER	M0812_11434 M0812_12484 M0812_13160 M0812_14387 M0812_16236 M0812_16235 M0812_15422 M0812_16908 M0812_17610 M0812_21450 M0812_21751 M0812_22601 M0812_23320 M0812_28073 M0812_29616 M0812_04887 M0812_00579 M0812_09581 M0812_10053	M0813_10607 M0813_11643 M0813_13972 M0813_14385 M0813_17494 M0813_02207 M0813_22037 M0813_22560 M0813_02799 M0813_24414 M0813_27594 M0813_28405 M0813_28500 M0813_28983 M0813_29690 M0813_05400 M0813_07955 M0813_09643	M0811_10295 M0811_12717 M0811_01891 M0811_01892 M0811_05935 M0811_08642 M0811_09429	TVAG_300740 TVAG_455180 TVAG_472000 TVAG_484110	MONOS_10770 MONOS_11244 MONOS_1208 MONOS_2206 MONOS_3068	Cfrisia_1089 Cfrisia_4065 Cfrisia_4705 Cfrisia_5361 Cfrisia_5678	Cmem_J8273_2989 Cmem_J8273_3967 Cmem_J8273_4174 Cmem_J8273_7697	Kbia_g1609.t1 Kbia_g3755.t1 Kbia_g4378.t1 Kbia_g4555.t1 Kbia_g8250.t1 Kbia_g9045.t1	GL50803_113252 GL50803_34058	SS50377_12127 SS50377_16634	Ngru_XP_002669325.1 Ngru_XP_002677704.1 Ngru_XP_002682288.1 Ngru_XP_002682431.1 Ngru_XP_002682522.1	DICDI_Q1ZXH0 DICDI_Q54P75 DICDI_Q54QB8 DICDI_Q552L1 DICDI_Q553L4 DICDI_Q55GU9
596	PTHR11362	PHOSPHATIDYLETHANOLAMINE-BINDING PROTEIN												DICDI_Q54QK0 DICDI_Q86H88
597	PTHR11363	60S RIBOSOMAL PROTEIN L3-RELATED	M0812_10337 M0812_10549 M0812_13560 M0812_16464 M0812_20865 M0812_20912 M0812_23267 M0812_23268 M0812_24254 M0812_29617 M0812_03292	M0813_00107 M0813_01383 M0813_14104 M0813_01433 M0813_17088 M0813_25276 M0813_28931 M0813_00052 M0813_05532 M0813_07954	M0811_05957	TVAG_013060 TVAG_059650 TVAG_071700 TVAG_124190 TVAG_125550 TVAG_388910	MONOS_197 MONOS_3462 MONOS_4844	Cfrisia_1877 Cfrisia_760 Cfrisia_991	Cmem_J8273_0267 Cmem_J8273_2335 Cmem_J8273_2339	Kbia_g10015.t1	GL50803_16525	SS50377_14282	Ngru_XP_002678190.1	DICDI_P34113
598	PTHR11364	THIOSULFATE SULFERTANSFERASE				TVAG_129830		Cfrisia_2732 Cfrisia_3395	Cmem_J8273_2284 Cmem_J8273_3399	Kbia_g10952.t1 Kbia_g1676.t1 Kbia_g2066.t1 Kbia_g2984.t1 Kbia_g88.t1	GL50803_10783 GL50803_6375	SS50377_13818 SS50377_15487	Ngru_XP_002672744.1	DICDI_Q54E40
599	PTHR11365	5-OXOPROLINASE RELATED	M0812_15201 M0812_23397	M0813_13560 M0813_30180	M0811_04760 M0811_08505								Ngru_XP_002670231.1 Ngru_XP_002681174.1	DICDI_Q54NW6
600	PTHR11370	DNA-REPAIR PROTEIN XRCC1	M0812_00021 M0812_27418 M0812_06997	M0813_11020 M0813_13414 M0813_28653 M0813_07459 M0813_07873	M0811_07620 M0811_07621		MONOS_607						Ngru_XP_002673266.1 Ngru_XP_002679233.1	DICDI_Q86H44
601	PTHR11371	DEOXYRIBONUCLEASE											Ngru_XP_002667981.1 Ngru_XP_002672093.1 Ngru_XP_002679018.1 Ngru_XP_002682045.1 Ngru_XP_002682383.1
602	PTHR11373	DEOXYNUCLEOSIDE TRIPHOSPHATE TRIPHOSPHOHYDROLASE	M0812_14758 M0812_19164 M0812_03228	M0813_18489 M0813_03164 M0813_06814		TVAG_118290 TVAG_139420 TVAG_245850 TVAG_472440 TVAG_579800	MONOS_5942	Cfrisia_3733	Cmem_J8273_0136	Kbia_g561.t1	GL50803_22084	SS50377_14340 SS50377_14351	Ngru_XP_002669913.1 Ngru_XP_002683480.1	DICDI_B0G107
603	PTHR11374	UDP-GLUCOSE DEHYDROGENASE/UDP-MANNAC DEHYDROGENASE	M0812_17675 M0812_24204	M0813_18709 M0813_18710 M0813_24480	M0811_12218	TVAG_114530 TVAG_199260 TVAG_230180							Ngru_XP_002676546.1 Ngru_XP_002682609.1
604	PTHR11375	ACIDIC LEUCINE-RICH NUCLEAR PHOSPHOPROTEIN 32	M0812_25791	M0813_13452		TVAG_053610 TVAG_168600 TVAG_457770 TVAG_483820	MONOS_15084 MONOS_9912			Kbia_g10200.t1	GL50803_33985		Ngru_XP_002671581.1	DICDI_Q54UG6
605	PTHR11377	N-MYRISTOYL TRANSFERASE	M0812_15397 M0812_21730	M0813_15321 M0813_02228 M0813_09619	M0811_10914 M0811_07371	TVAG_021230 TVAG_484960	MONOS_3594	Cfrisia_4346	Cmem_J8273_7359	Kbia_g6756.t1 Kbia_g7606.t1	GL50803_5772	SS50377_13566	Ngru_XP_002677154.1	DICDI_Q553B6
606	PTHR11380	TRANSCRIPTION INITIATION FACTOR TFIID/SUPT3-RELATED	M0812_17239	M0813_23875	M0811_03075	TVAG_475670		Cfrisia_223					Ngru_XP_002673340.1 Ngru_XP_002683277.1	DICDI_Q54CN8
607	PTHR11384	ATP-BINDING CASSETTE, SUB-FAMILY D MEMBER	M0812_15743 M0812_17424	M0813_14740 M0813_14741 M0813_29555	M0811_02204	TVAG_470720 TVAG_605460	MONOS_15767	Cfrisia_425 Cfrisia_5073 Cfrisia_5075 Cfrisia_5076	Cmem_J8273_2886 Cmem_J8273_6024	Kbia_g10085.t1 Kbia_g10484.t1 Kbia_g10730.t1 Kbia_g11039.t1 Kbia_g11610.t1 Kbia_g12297.t1 Kbia_g12664.t1 Kbia_g14278.t1 Kbia_g14899.t1 Kbia_g1580.t1 Kbia_g2797.t1 Kbia_g4621.t1 Kbia_g7471.t1 Kbia_g7633.t1 Kbia_g7668.t1 Kbia_g8210.t1 Kbia_g8353.t1 Kbia_g8927.t1 Kbia_g9937.t1			Ngru_XP_002669000.1 Ngru_XP_002675444.1 Ngru_XP_002675719.1 Ngru_XP_002676203.1	DICDI_Q54W19 DICDI_Q54W20 DICDI_Q8T8P3
608	PTHR11387	CYTOCHROME C OXIDASE SUBUNIT 6B												DICDI_Q54P95
609	PTHR11390	PROKARYOTIC DNA TOPOISOMERASE	M0812_19758 M0812_00209 M0812_24774 M0812_28227	M0813_18465 M0813_23250 M0813_29433 M0813_08380 M0813_08381	M0811_00796	TVAG_033330 TVAG_306650	MONOS_2029 MONOS_3246	Cfrisia_1366 Cfrisia_2775	Cmem_J8273_0179 Cmem_J8273_7463	Kbia_g2202.t1 Kbia_g6527.t1	GL50803_15190 GL50803_7615	SS50377_10197 SS50377_15575	Ngru_XP_002672722.1	DICDI_Q8T2T7
610	PTHR11403	CYTOCHROME C OXIDASE SUBUNIT III												DICDI_O21049
611	PTHR11404	SUPEROXIDE DISMUTASE 2					MONOS_15325 MONOS_3256 MONOS_9947							DICDI_Q55BJ9
612	PTHR11405	CARBAMOYLTRANSFERASE FAMILY MEMBER											Ngru_XP_002670391.1 Ngru_XP_002670649.1 Ngru_XP_002670650.1	DICDI_P20054
613	PTHR11406	PHOSPHOGLYCERATE KINASE	M0812_01254 M0812_24416 M0812_25151 M0812_05535	M0813_12680 M0813_19700 M0813_20188 M0813_27883	M0811_00699	TVAG_268050 TVAG_383940	MONOS_3773	Cfrisia_4698 Cfrisia_555	Cmem_J8273_7143 Cmem_J8273_7146	Kbia_g3779.t1 Kbia_g5544.t1	GL50803_90872	SS50377_11033	Ngru_XP_002672486.1	DICDI_Q9GPM4
614	PTHR11407	LYSOZYME C	M0812_05142	M0813_11183	M0811_06497					Kbia_g12715.t1 Kbia_g13046.t1				DICDI_Q54F36 DICDI_Q54JC9 DICDI_Q54XV8 DICDI_Q7KWV1 DICDI_Q8MML4
615	PTHR11409	ADENOSINE DEAMINASE	M0812_16833 M0812_17979 M0812_04259 M0812_07294 M0812_09707	M0813_15067 M0813_17375 M0813_26220 M0813_29764 M0813_06527	M0811_10272 M0811_11473 M0811_08680	TVAG_416510 TVAG_430670	MONOS_11342 MONOS_5442	Cfrisia_5074 Cfrisia_5077 Cfrisia_580	Cmem_J8273_3189 Cmem_J8273_4178	Kbia_g14386.t1 Kbia_g3280.t1 Kbia_g6970.t1			Ngru_XP_002668417.1 Ngru_XP_002669861.1 Ngru_XP_002672338.1 Ngru_XP_002681507.1 Ngru_XP_002682956.1	DICDI_Q54KF3 DICDI_Q553U5
616	PTHR11410	ATP SYNTHASE SUBUNIT A												DICDI_Q27559
617	PTHR11412	MACROGLOBULIN / COMPLEMENT	M0812_13078 M0812_20245 M0812_20712 M0812_21249 M0812_02368 M0812_25176 M0812_26187 M0812_03218 M0812_05204 M0812_07690	M0813_20163 M0813_20980 M0813_24177 M0813_24259 M0813_25111 M0813_25112 M0813_26947 M0813_03174 M0813_03963 M0813_04926	M0811_12272 M0811_13072 M0811_14649 M0811_14650 M0811_03177 M0811_04311 M0811_00443 M0811_07209 M0811_00843
618	PTHR11413	CYSTATIN FAMILY MEMBER				TVAG_034880 TVAG_127040			Cmem_J8273_4323				Ngru_XP_002680758.1
619	PTHR11414	CYSTATIN FAMILY MEMBER											Ngru_XP_002674956.1 Ngru_XP_002682871.1	DICDI_Q5R1U3 DICDI_Q65YR7 DICDI_Q65YR8
620	PTHR11426	HISTONE H3	M0812_01036 M0812_10810 M0812_10911 M0812_11013 M0812_11283 M0812_11987 M0812_13038 M0812_13510 M0812_13515 M0812_13786 M0812_14381 M0812_16101 M0812_15896 M0812_15870 M0812_15622 M0812_17823 M0812_18562 M0812_01997 M0812_20494 M0812_20498 M0812_20521 M0812_21274 M0812_21340 M0812_21925 M0812_02184 M0812_22187 M0812_22208 M0812_22241 M0812_22243 M0812_22479 M0812_22894 M0812_02347 M0812_26533 M08…	M0813_10408 M0813_10603 M0813_01087 M0813_11598 M0813_11710 M0813_11803 M0813_12434 M0813_14390 M0813_15433 M0813_02039 M0813_16650 M0813_17134 M0813_17634 M0813_18073 M0813_19417 M0813_20795 M0813_20960 M0813_21674 M0813_22042 M0813_23225 M0813_23434 M0813_24286 M0813_24355 M0813_02949 M0813_25494 M0813_25882 M0813_25886 M0813_25910 M0813_26374 M0813_26553 M0813_27334 M0813_03215 M0813_28411 M08…	M0811_10481 M0811_10484 M0811_14265 M0811_07021 M0811_07055	TVAG_014910 TVAG_085670 TVAG_087830 TVAG_100590 TVAG_129730 TVAG_137940 TVAG_211260 TVAG_224460 TVAG_224650 TVAG_239330 TVAG_270080 TVAG_270800 TVAG_270890 TVAG_315320 TVAG_341360 TVAG_399370 TVAG_414480 TVAG_445270 TVAG_452730 TVAG_470690 TVAG_497330 TVAG_499020	MONOS_10520 MONOS_12339 MONOS_2911 MONOS_2914 MONOS_4343 MONOS_6699 MONOS_7757 MONOS_8194 MONOS_9021	Cfrisia_1124 Cfrisia_4557 Cfrisia_4903 Cfrisia_5186	Cmem_J8273_1747 Cmem_J8273_1749 Cmem_J8273_4235 Cmem_J8273_5023 Cmem_J8273_5025 Cmem_J8273_5027 Cmem_J8273_5939 Cmem_J8273_7228 Cmem_J8273_8986	Kbia_g10984.t1 Kbia_g1148.t1 Kbia_g12135.t1 Kbia_g14149.t1 Kbia_g16746.t1 Kbia_g8290.t1	GL50803_135231 GL50803_14212 GL50803_20037 GL50803_3367	SS50377_10544 SS50377_17319 SS50377_17333 SS50377_17340 SS50377_17344 SS50377_17654 SS50377_18134 SS50377_18777 SS50377_19121 SS50377_19122	Ngru_XP_002669596.1 Ngru_XP_002669896.1 Ngru_XP_002671547.1 Ngru_XP_002672612.1 Ngru_XP_002675062.1 Ngru_XP_002676413.1 Ngru_XP_002678751.1 Ngru_XP_002680407.1 Ngru_XP_002681626.1 Ngru_XP_002682446.1 Ngru_XP_002682707.1	DICDI_O15819 DICDI_Q54F38 DICDI_Q54Z07 DICDI_Q54Z32 DICDI_Q55BN9 DICDI_Q55BP0
621	PTHR11431	FERRITIN			M0811_12336 M0811_02175	TVAG_208690	MONOS_10008 MONOS_10842 MONOS_1659	Cfrisia_5160	Cmem_J8273_4690	Kbia_g354.t1			Ngru_XP_002676421.1
622	PTHR11432	NADH DEHYDROGENASE SUBUNIT 1												DICDI_Q37313
623	PTHR11434	NADH-UBIQUINONE OXIDOREDUCTASE SUBUNIT ND4L												DICDI_Q9XK79
624	PTHR11440	LECITHIN-CHOLESTEROL ACYLTRANSFERASE-RELATED	M0812_11734 M0812_13302 M0812_19055 M0812_22295 M0812_23432 M0812_02492 M0812_27156 M0812_02766 M0812_28507	M0813_12825 M0813_14817 M0813_16122 M0813_02285 M0813_19140 M0813_23727 M0813_23993 M0813_24918 M0813_03431	M0811_12053 M0811_05588 M0811_06289 M0811_07205	TVAG_002400 TVAG_039060 TVAG_052070 TVAG_079110 TVAG_079500 TVAG_079510 TVAG_140960 TVAG_148680 TVAG_167090 TVAG_167100 TVAG_195450 TVAG_240800 TVAG_300680 TVAG_306360 TVAG_320080 TVAG_339350 TVAG_340750 TVAG_360450 TVAG_395490 TVAG_407760 TVAG_439090 TVAG_439100 TVAG_452180	MONOS_1047 MONOS_11722 MONOS_11731 MONOS_1410 MONOS_14373 MONOS_14374 MONOS_14536 MONOS_3035 MONOS_3760 MONOS_3802 MONOS_4122 MONOS_4226 MONOS_460 MONOS_5803 MONOS_6741 MONOS_847 MONOS_8639 MONOS_9263	Cfrisia_4312	Cmem_J8273_0340 Cmem_J8273_7719 Cmem_J8273_7833	Kbia_g10433.t1 Kbia_g11733.t1 Kbia_g14431.t1 Kbia_g2766.t1 Kbia_g2895.t1 Kbia_g3617.t1 Kbia_g7635.t1	GL50803_12116 GL50803_16286 GL50803_24603 GL50803_5746	SS50377_10387 SS50377_12144 SS50377_15489 SS50377_16665 SS50377_18736	Ngru_XP_002669417.1 Ngru_XP_002670159.1 Ngru_XP_002671897.1 Ngru_XP_002676697.1 Ngru_XP_002676795.1 Ngru_XP_002680992.1	DICDI_Q54XE3
625	PTHR11441	THYMIDINE KINASE	M0812_14236 M0812_01429 M0812_16937 M0812_17541 M0812_24062 M0812_25020 M0812_03584 M0812_05659 M0812_05832 M0812_00739 M0812_09513	M0813_12954 M0813_13127 M0813_01676 M0813_18855 M0813_22193 M0813_27725 M0813_28198 M0813_03321 M0813_03593 M0813_06125 M0813_06332	M0811_01335	TVAG_050740 TVAG_083490 TVAG_344830	MONOS_3110 MONOS_4603	Cfrisia_245 Cfrisia_393	Cmem_J8273_0477 Cmem_J8273_4276 Cmem_J8273_4687	Kbia_g10737.t1	GL50803_8364	SS50377_15257 SS50377_jh082	Ngru_XP_002669717.1	DICDI_Q27564
626	PTHR11444	ASPARTATEAMMONIA/ARGININOSUCCINATE/ADENYLOSUCCINATE LYASE	M0812_18166 M0812_07658	M0813_26979 M0813_00802	M0811_12627					Kbia_g732.t1			Ngru_XP_002670960.1	DICDI_Q54VA2
627	PTHR11449	RIBOSOMAL PROTEIN L30	M0812_10889 M0812_14511 M0812_01462 M0812_14866 M0812_14746 M0812_17454 M0812_17487 M0812_19566 M0812_24013 M0812_25087 M0812_28699 M0812_03857 M0812_00450 M0812_05713 M0812_05775 M0812_08263 M0812_09975	M0813_11321 M0813_13005 M0813_13069 M0813_17657 M0813_18275 M0813_18499 M0813_18903 M0813_19982 M0813_21514 M0813_21851 M0813_21908 M0813_25474 M0813_28259 M0813_28321 M0813_29584 M0813_06172 M0813_09037	M0811_01040 M0811_00981	TVAG_005920 TVAG_072050 TVAG_192910 TVAG_212240 TVAG_213810 TVAG_331690 TVAG_474670 TVAG_494060	MONOS_5155 MONOS_525	Cfrisia_4455	Cmem_J8273_4357 Cmem_J8273_4644	Kbia_g12257.t1 Kbia_g14940.t1 Kbia_g7751.t1 Kbia_g8411.t1	GL50803_14321	SS50377_16979	Ngru_XP_002672877.1	DICDI_Q55BS9
628	PTHR11451	THREONINE-TRNA LIGASE	M0812_20483 M0812_25288 M0812_06731 M0812_08532	M0813_14550 M0813_24766 M0813_25872 M0813_00595	M0811_01371	TVAG_208470	MONOS_1005 MONOS_211	Cfrisia_4021 Cfrisia_4022	Cmem_J8273_0332	Kbia_g11143.t1 Kbia_g11972.t1 Kbia_g15202.t1 Kbia_g15473.t1 Kbia_g6712.t1	GL50803_13998	SS50377_10888	Ngru_XP_002672842.1 Ngru_XP_002673467.1 Ngru_XP_002677200.1	DICDI_Q54J66 DICDI_Q8MP20
629	PTHR11452	ALPHA-GALACTOSIDASE/ALPHA-N-ACETYLGALACTOSAMINIDASE	M0812_04280 M0812_00912	M0813_17355 M0813_25049		TVAG_145340				Kbia_g2937.t1		SS50377_16956		DICDI_Q54EG4 DICDI_Q55B10
630	PTHR11453	ANION EXCHANGE PROTEIN				TVAG_055340				Kbia_g1474.t1			Ngru_XP_002677969.1	DICDI_Q55BP1
631	PTHR11455	CRYPTOCHROME											Ngru_XP_002670704.1 Ngru_XP_002681505.1
632	PTHR11458	DELTA-AMINOLEVULINIC ACID DEHYDRATASE												DICDI_Q55E06
633	PTHR11461	SERINE PROTEASE INHIBITOR, SERPIN					MONOS_14938 MONOS_2191 MONOS_4029 MONOS_5973 MONOS_7658 MONOS_974	Cfrisia_1296 Cfrisia_173 Cfrisia_1765 Cfrisia_3202 Cfrisia_4817 Cfrisia_966	Cmem_J8273_1323 Cmem_J8273_1935 Cmem_J8273_2353 Cmem_J8273_3096 Cmem_J8273_7440	Kbia_g11116.t1 Kbia_g13474.t1 Kbia_g13815.t1 Kbia_g13989.t1 Kbia_g14282.t1 Kbia_g4402.t1 Kbia_g9348.t1 Kbia_g9423.t1	GL50803_4653	SS50377_11562 SS50377_11563 SS50377_14658	Ngru_XP_002670353.1 Ngru_XP_002671245.1 Ngru_XP_002672032.1 Ngru_XP_002672107.1 Ngru_XP_002672507.1 Ngru_XP_002673893.1 Ngru_XP_002674210.1 Ngru_XP_002676881.1 Ngru_XP_002678086.1 Ngru_XP_002678642.1 Ngru_XP_002680727.1 Ngru_XP_002683221.1
634	PTHR11462	JUN TRANSCRIPTION FACTOR-RELATED	M0812_11377 M0812_12644 M0812_16053 M0812_18682 M0812_20149 M0812_22428 M0812_02684 M0812_03987 M0812_04997 M0812_07755 M0812_08201 M0812_09264	M0813_12907 M0813_14676 M0813_18028 M0813_19690 M0813_19763 M0813_19919 M0813_21722 M0813_21955 M0813_26880 M0813_03644 M0813_05758 M0813_00958 M0813_09975	M0811_11340 M0811_13422 M0811_02820 M0811_06711 M0811_08517	TVAG_083740 TVAG_400210
635	PTHR11465	CATALASE											Ngru_XP_002671483.1 Ngru_XP_002679157.1	DICDI_O77229
636	PTHR11467	HISTONE H1	M0812_01026 M0812_01044 M0812_15423 M0812_15420 M0812_21749 M0812_21753 M0812_27752 M0812_29737 M0812_04448 M0812_05306 M0812_05318 M0812_07106	M0813_11729 M0813_02205 M0813_02209 M0813_18720 M0813_19406 M0813_19428 M0813_23451 M0813_03830 M0813_00527 M0813_06622 M0813_06635 M0813_09641 M0813_09644	M0811_10018 M0811_09475	TVAG_076780 TVAG_301450	MONOS_1153 MONOS_2829 MONOS_3232 MONOS_4646		Cmem_J8273_8642				Ngru_XP_002669869.1 Ngru_XP_002671004.1	DICDI_P54671
637	PTHR11468	GLYCOGEN PHOSPHORYLASE	M0812_11482 M0812_13947 M0812_19292 M0812_21115 M0812_24024 M0812_26197 M0812_29266	M0813_18893 M0813_19082 M0813_02751 M0813_29683 M0813_03974 M0813_05216 M0813_06935	M0811_02640	TVAG_348330 TVAG_509780	MONOS_11054 MONOS_3619	Cfrisia_1660 Cfrisia_2274 Cfrisia_5393	Cmem_J8273_4223 Cmem_J8273_4309 Cmem_J8273_4363 Cmem_J8273_7546	Kbia_g3294.t1 Kbia_g4703.t1 Kbia_g7911.t1	GL50803_6226	SS50377_10547		DICDI_P34114 DICDI_Q00766
638	PTHR11469	GLUCOSE-6-PHOSPHATE ISOMERASE	M0812_11119 M0812_09750	M0813_16548 M0813_19589	M0811_00946	TVAG_061930 TVAG_389750	MONOS_36	Cfrisia_1844 Cfrisia_1871 Cfrisia_241 Cfrisia_687	Cmem_J8273_2726 Cmem_J8273_5761	Kbia_g8472.t1	GL50803_9115	SS50377_12284	Ngru_XP_002680064.1	DICDI_Q5V9E9
639	PTHR11472	DNA REPAIR DEAD HELICASE RAD3/XP-D SUBFAMILY MEMBER	M0812_12985 M0812_20662 M0812_22919 M0812_24501 M0812_26120 M0812_26697 M0812_27012 M0812_28562 M0812_29391 M0812_04299 M0812_08423	M0813_11827 M0813_12593 M0813_02464 M0813_20132 M0813_20133 M0813_24580 M0813_26046 M0813_03115 M0813_03489 M0813_04832 M0813_07190 M0813_08564	M0811_01197 M0811_02910 M0811_03377 M0811_04944	TVAG_013790 TVAG_023300 TVAG_065670 TVAG_067090 TVAG_288470 TVAG_302230 TVAG_373000 TVAG_390170 TVAG_442190 TVAG_477710 TVAG_RG_DS113182_6	MONOS_1904 MONOS_405 MONOS_8067 MONOS_9109	Cfrisia_1810 Cfrisia_213	Cmem_J8273_1831 Cmem_J8273_3213 Cmem_J8273_7033 Cmem_J8273_7302	Kbia_g2610.t1 Kbia_g3684.t1 Kbia_g4463.t1 Kbia_g7843.t1 Kbia_g926.t1 Kbia_g9652.t1	GL50803_4328 GL50803_5631 GL50803_92673	SS50377_10417 SS50377_13430 SS50377_14349 SS50377_14993 SS50377_15031 SS50377_18789	Ngru_XP_002674262.1 Ngru_XP_002676490.1 Ngru_XP_002678416.1	DICDI_Q54LI7 DICDI_Q55G81
640	PTHR11473	AROMATIC AMINO ACID HYDROXYLASE											Ngru_XP_002670379.1 Ngru_XP_002672482.1 Ngru_XP_002682889.1	DICDI_Q54XS1
641	PTHR11474	TYROSINASE FAMILY MEMBER												DICDI_Q54QT0 DICDI_Q54QT1
642	PTHR11475	OXIDASE/PEROXIDASE								Kbia_g7986.t1			Ngru_XP_002674308.1 Ngru_XP_002677311.1	DICDI_Q6TMK4
643	PTHR11476	HISTIDYL-TRNA SYNTHETASE	M0812_28603 M0812_08361	M0813_20076 M0813_25854 M0813_08941	M0811_08457	TVAG_342610	MONOS_2719 MONOS_3826 MONOS_4132	Cfrisia_859	Cmem_J8273_1407	Kbia_g14534.t1 Kbia_g6013.t1	GL50803_22808	SS50377_13094		DICDI_Q86AS6
644	PTHR11477	TRANSCRIPTION FACTOR S-II ZINC FINGER DOMAIN-CONTAINING PROTEIN	M0812_15618 M0812_07297	M0813_11706 M0813_15071 M0813_15253	M0811_02973 M0811_07165	TVAG_032660	MONOS_12701 MONOS_5706	Cfrisia_4371	Cmem_J8273_7042	Kbia_g1180.t1 Kbia_g3287.t1	GL50803_5158		Ngru_XP_002679712.1	DICDI_Q54XU3 DICDI_Q54YG9
645	PTHR11480	SAPOSIN-RELATED	M0812_10419 M0812_10484 M0812_00131 M0812_15320 M0812_17875 M0812_17988 M0812_21657 M0812_21658 M0812_27117 M0812_27800 M0812_28064 M0812_28290 M0812_28656 M0812_28702 M0812_02925 M0812_03038 M0812_03833 M0812_07487	M0813_11293 M0813_22969 M0813_23186 M0813_25199 M0813_26210 M0813_26319 M0813_27144 M0813_27585 M0813_03782 M0813_04703 M0813_05322 M0813_06702 M0813_07346 M0813_08674 M0813_08989 M0813_09040 M0813_09548	M0811_10565 M0811_01542 M0811_01857 M0811_04809	TVAG_000220 TVAG_053810 TVAG_070250 TVAG_111970 TVAG_144560 TVAG_183780 TVAG_209200 TVAG_213250 TVAG_306610 TVAG_388060 TVAG_393030 TVAG_398930 TVAG_412700 TVAG_453350 TVAG_464870 TVAG_473630	MONOS_10518 MONOS_1120 MONOS_1152 MONOS_12343 MONOS_14136 MONOS_15562 MONOS_16211 MONOS_2117 MONOS_2118 MONOS_3061 MONOS_4673 MONOS_9299	Cfrisia_1853 Cfrisia_1910		Kbia_g11518.t1 Kbia_g13394.t1 Kbia_g13907.t1 Kbia_g14739.t1 Kbia_g17004.t1 Kbia_g2930.t1 Kbia_g3791.t1 Kbia_g3825.t1 Kbia_g4230.t1 Kbia_g6240.t1 Kbia_g7200.t1 Kbia_g8879.t1			Ngru_XP_002670487.1 Ngru_XP_002670804.1 Ngru_XP_002673205.1	DICDI_B0G0Z4 DICDI_Q54C60 DICDI_Q54D30 DICDI_Q54F52 DICDI_Q54IR3 DICDI_Q54LG1 DICDI_Q54LG2 DICDI_Q54LG3 DICDI_Q54PT7 DICDI_Q54Q68 DICDI_Q54SX7 DICDI_Q54TM8 DICDI_Q54WE0 DICDI_Q54WE4 DICDI_Q55C30 DICDI_Q55EI1 DICDI_Q75K05 DICDI_Q86KA8
646	PTHR11481	IMMUNOGLOBULIN FC RECEPTOR				TVAG_062620
647	PTHR11482	ARGININE/DIAMINOPIMELATE/ORNITHINE DECARBOXYLASE			M0811_10552 M0811_02913 M0811_04381	TVAG_205840 TVAG_257110 TVAG_258030 TVAG_351660 TVAG_358730 TVAG_372420			Cmem_J8273_0397 Cmem_J8273_0665 Cmem_J8273_0667 Cmem_J8273_0856 Cmem_J8273_2656 Cmem_J8273_5313 Cmem_J8273_6508 Cmem_J8273_7133 Cmem_J8273_7541	Kbia_g12248.t1 Kbia_g12838.t1 Kbia_g15508.t1 Kbia_g2936.t1	GL50803_94582	SS50377_14207	Ngru_XP_002674289.1 Ngru_XP_002678573.1 Ngru_XP_002682241.1	DICDI_Q54UF3
648	PTHR11485	TRANSFERRIN	M0812_23565 M0812_00269 M0812_28182 M0812_03606	M0813_01853 M0813_23296 M0813_29492 M0813_06354	M0811_09013	TVAG_055280	MONOS_7399	Cfrisia_4673	Cmem_J8273_3262 Cmem_J8273_8373	Kbia_g11591.t1		SS50377_14347	Ngru_XP_002680907.1	DICDI_Q54XX1
649	PTHR11486	FIBROBLAST GROWTH FACTOR	M0812_12586	M0813_22660							GL50803_24451
650	PTHR11487	THIOESTERASE					MONOS_12603 MONOS_2204 MONOS_3290 MONOS_5686 MONOS_770
651	PTHR11489	40S RIBOSOMAL PROTEIN SA	M0812_02285 M0812_02291 M0812_02551 M0812_27469 M0812_27473 M0812_04863 M0812_06318 M0812_06922 M0812_06925 M0812_09518 M0812_09527	M0813_15267 M0813_15270 M0813_15652 M0813_20470 M0813_20474 M0813_20897 M0813_20904 M0813_23669 M0813_03325 M0813_03332 M0813_09184	M0811_03198	TVAG_240050 TVAG_306190 TVAG_417480 TVAG_474410 TVAG_480600 TVAG_498960	MONOS_12169 MONOS_2301 MONOS_6562	Cfrisia_3308	Cmem_J8273_8840	Kbia_g12532.t1	GL50803_7766	SS50377_18542	Ngru_XP_002672945.1	DICDI_Q55BY1
652	PTHR11496	ALCOHOL DEHYDROGENASE	M0812_22772	M0813_17739	M0811_13709 M0811_07063	TVAG_013020 TVAG_327470 TVAG_422780	MONOS_10289 MONOS_14516 MONOS_155 MONOS_9989	Cfrisia_8	Cmem_J8273_1843 Cmem_J8273_2521 Cmem_J8273_2522 Cmem_J8273_7502 Cmem_J8273_7520 Cmem_J8273_7782 Cmem_J8273_8009	Kbia_g17076.t1 Kbia_g17226.t1 Kbia_g4334.t1 Kbia_g4527.t1 Kbia_g7051.t1 Kbia_g9957.t1	GL50803_13350 GL50803_2860 GL50803_3593 GL50803_3861 GL50803_93358	SS50377_14312 SS50377_15548 SS50377_15735 SS50377_16326	Ngru_XP_002681118.1	DICDI_Q54GJ7
653	PTHR11501	MICROTUBULE-ASSOCIATED PROTEIN	M0812_16614 M0812_09531	M0813_04356 M0813_06648	M0811_08898	TVAG_026760 TVAG_427270	MONOS_12973 MONOS_14604 MONOS_6475							DICDI_Q54H52
654	PTHR11502	40S RIBOSOMAL PROTEIN S6	M0812_13637 M0812_14268 M0812_16393 M0812_14879 M0812_20095 M0812_02014 M0812_21159 M0812_22752 M0812_26171 M0812_26838 M0812_29245 M0812_29531 M0812_03878 M0812_00702 M0812_08776 M0812_00970	M0813_10170 M0813_11340 M0813_13405 M0813_13689 M0813_17717 M0813_19354 M0813_02601 M0813_21500 M0813_22160 M0813_22277 M0813_22442 M0813_03948 M0813_05454 M0813_05897 M0813_08121 M0813_09738	M0811_13875	TVAG_033590 TVAG_282960 TVAG_370550 TVAG_462810 TVAG_486930 TVAG_487470	MONOS_13385 MONOS_5472 MONOS_6216 MONOS_9210	Cfrisia_2587 Cfrisia_3307 Cfrisia_4972 Cfrisia_5035	Cmem_J8273_7947 Cmem_J8273_8155	Kbia_g1502.t1	GL50803_14620	SS50377_15858	Ngru_XP_002670307.1 Ngru_XP_002676285.1 Ngru_XP_002676748.1	DICDI_Q54UU3
655	PTHR11505	L1 TRANSPOSABLE ELEMENT-RELATED	M0812_16323 M0812_16575									SS50377_16951	Ngru_XP_002672421.1 Ngru_XP_002680177.1
656	PTHR11506	LYSOSOME-ASSOCIATED MEMBRANE GLYCOPROTEIN				TVAG_122090
657	PTHR11510	MYO-INOSITOL-1 PHOSPHATE SYNTHASE	M0812_20422 M0812_06791	M0813_25816 M0813_00664	M0811_04232	TVAG_292640 TVAG_292690 TVAG_358360 TVAG_407170	MONOS_198 MONOS_4845	Cfrisia_3786 Cfrisia_3787	Cmem_J8273_0898 Cmem_J8273_1334 Cmem_J8273_4855 Cmem_J8273_8252	Kbia_g3505.t1	GL50803_17579		Ngru_XP_002678850.1	DICDI_Q54N49
658	PTHR11516	PYRUVATE DEHYDROGENASE E1 COMPONENT, ALPHA SUBUNIT BACTERIAL AND ORGANELLAR											Ngru_XP_002673628.1	DICDI_Q54C70
659	PTHR11521	TROPONIN T								Kbia_g5613.t1
660	PTHR11524	60S RIBOSOMAL PROTEIN L7	M0812_12921 M0812_15887 M0812_16520 M0812_17323 M0812_17555 M0812_20487 M0812_20505 M0812_20505 M0812_20953 M0812_22230 M0812_23032 M0812_23853 M0812_24073 M0812_27526 M0812_04377 M0812_04564 M0812_06706 M0812_06726 M0812_06881 M0812_07379 M0812_07622	M0813_12075 M0813_00161 M0813_16029 M0813_00205 M0813_18844 M0813_23341 M0813_23550 M0813_23954 M0813_24240 M0813_25384 M0813_25714 M0813_25876 M0813_25893 M0813_27016 M0813_27247 M0813_28708 M0813_00569 M0813_00588 M0813_06112 M0813_00750 M0813_00899	M0811_04158 M0811_08960	TVAG_054130 TVAG_067980 TVAG_159370 TVAG_434050	MONOS_13479 MONOS_14628 MONOS_216 MONOS_2533 MONOS_3017 MONOS_5135 MONOS_7885	Cfrisia_2223 Cfrisia_4132	Cmem_J8273_6423	Kbia_g10450.t1 Kbia_g19.t1	GL50803_19436	SS50377_15909 SS50377_17199	Ngru_XP_002679049.1	DICDI_P11874
661	PTHR11525	FARNESYL-PYROPHOSPHATE SYNTHETASE	M0812_13949 M0812_01511 M0812_21113 M0812_02484 M0812_02871 M0812_29128 M0812_05757	M0813_13051 M0813_19084 M0813_23735 M0813_28275 M0813_28524 M0813_05218 M0813_09347	M0811_11675	TVAG_150090 TVAG_353270 TVAG_388030	MONOS_13324 MONOS_15544	Cfrisia_3851	Cmem_J8273_2161 Cmem_J8273_2905	Kbia_g1586.t1	GL50803_6633		Ngru_XP_002682719.1	DICDI_Q54XP1 DICDI_Q55EU7 DICDI_Q9NH03
662	PTHR11527	HEAT-SHOCK PROTEIN 20 FAMILY MEMBER			M0811_03250 M0811_03296 M0811_03300 M0811_03306 M0811_03324 M0811_03749 M0811_05804 M0811_07556	TVAG_197980 TVAG_381290	MONOS_1155 MONOS_15321	Cfrisia_3565	Cmem_J8273_6317 Cmem_J8273_6320 Cmem_J8273_7295	Kbia_g3711.t1 Kbia_g6436.t1 Kbia_g7187.t1			Ngru_XP_002668065.1 Ngru_XP_002671093.1 Ngru_XP_002673805.1 Ngru_XP_002675037.1 Ngru_XP_002675039.1 Ngru_XP_002675101.1 Ngru_XP_002679766.1 Ngru_XP_002681453.1	DICDI_Q54I91 DICDI_Q54WT6 DICDI_Q55GH8 DICDI_Q86H60
663	PTHR11528	HEAT SHOCK PROTEIN 90 FAMILY MEMBER	M0812_16495 M0812_17086 M0812_18254 M0812_20932 M0812_24577 M0812_24772 M0812_25363 M0812_28648 M0812_06070	M0813_10852 M0813_00141 M0813_01452 M0813_15898 M0813_02377 M0813_20745 M0813_00883 M0813_08982	M0811_04178 M0811_09604	TVAG_030810 TVAG_034720 TVAG_153560 TVAG_155020 TVAG_378910	MONOS_1019 MONOS_1230 MONOS_12642 MONOS_14423 MONOS_3532 MONOS_3709 MONOS_4986 MONOS_6503 MONOS_6571 MONOS_6592 MONOS_9509	Cfrisia_1796 Cfrisia_1946 Cfrisia_521 Cfrisia_5531	Cmem_J8273_1158 Cmem_J8273_1248 Cmem_J8273_6528	Kbia_g2955.t1 Kbia_g6417.t1 Kbia_g7835.t1 Kbia_g8488.t1	GL50803_13864 GL50803_15247 GL50803_98054	SS50377_11929	Ngru_XP_002668372.1 Ngru_XP_002672583.1 Ngru_XP_002674011.1 Ngru_XP_002674661.1 Ngru_XP_002682619.1 Ngru_XP_002682891.1	DICDI_P54651 DICDI_Q86L04 DICDI_Q9NKX1
664	PTHR11530	D-AMINO ACID OXIDASE												DICDI_Q556W1
665	PTHR11532	PROTEASE M14 CARBOXYPEPTIDASE								Kbia_g16944.t1			Ngru_XP_002678404.1 Ngru_XP_002682990.1	DICDI_Q54I77
666	PTHR11533	PROTEASE M1 ZINC METALLOPROTEASE			M0811_01571	TVAG_008880 TVAG_311790 TVAG_336080	MONOS_14108	Cfrisia_1148 Cfrisia_2355 Cfrisia_3977 Cfrisia_4727 Cfrisia_5043 Cfrisia_5218	Cmem_J8273_0346 Cmem_J8273_4023 Cmem_J8273_4764				Ngru_XP_002671594.1 Ngru_XP_002671789.1 Ngru_XP_002674095.1 Ngru_XP_002681536.1 Ngru_XP_002682008.1	DICDI_Q557I4 DICDI_Q55CT4 DICDI_Q55CY7 DICDI_Q55CY8
667	PTHR11537	VOLTAGE-GATED POTASSIUM CHANNEL	M0812_01958 M0812_28841	M0813_16092 M0813_05947									Ngru_XP_002670461.1 Ngru_XP_002674853.1 Ngru_XP_002677038.1
668	PTHR11538	PHENYLALANYL-TRNA SYNTHETASE	M0812_22235 M0812_26320 M0812_29131 M0812_05782	M0813_13077 M0813_04097 M0813_09350 M0813_09798	M0811_07326	TVAG_136640	MONOS_2635	Cfrisia_1701	Cmem_J8273_8945	Kbia_g13228.t1 Kbia_g14948.t1 Kbia_g17242.t1 Kbia_g3777.t1 Kbia_g7928.t1	GL50803_12162	SS50377_10119	Ngru_XP_002677679.1 Ngru_XP_002682563.1	DICDI_Q54E91 DICDI_Q54E93 DICDI_Q54KS8 DICDI_Q86A68
669	PTHR11545	RIBOSOMAL PROTEIN L13	M0812_11170 M0812_16005 M0812_16607 M0812_19216 M0812_00193 M0812_22368 M0812_23500 M0812_02378 M0812_25840 M0812_26752 M0812_26945 M0812_27866 M0812_28140 M0812_28245 M0812_28685 M0812_03533 M0812_06235 M0812_06617 M0812_08278 M0812_09608	M0813_10582 M0813_12368 M0813_14160 M0813_15732 M0813_16498 M0813_16842 M0813_19996 M0813_20404 M0813_02516 M0813_20989 M0813_23233 M0813_26470 M0813_27382 M0813_27667 M0813_29415 M0813_29672 M0813_29999 M0813_06066 M0813_06861 M0813_09022	M0811_04354	TVAG_026230 TVAG_070530 TVAG_110890 TVAG_344720 TVAG_434650 TVAG_447820 TVAG_484060	MONOS_1943 MONOS_6798	Cfrisia_431 Cfrisia_5345	Cmem_J8273_3293	Kbia_g11579.t1	GL50803_11247	SS50377_12568 SS50377_12570	Ngru_XP_002676609.1 Ngru_XP_002682918.1	DICDI_Q553M7 DICDI_Q554U7
670	PTHR11548	THYMIDYLATE SYNTHASE 1	M0812_08606	M0813_24688		TVAG_343240							Ngru_XP_002668828.1
671	PTHR11550	CTP SYNTHASE						Cfrisia_3836	Cmem_J8273_8201	Kbia_g13586.t1 Kbia_g16585.t1 Kbia_g3721.t1	GL50803_17587 GL50803_4507	SS50377_12964 SS50377_15684 SS50377_16920	Ngru_XP_002671679.1	DICDI_Q54V77
672	PTHR11551	INSULIN-LIKE GROWTH FACTOR BINDING PROTEIN										SS50377_15772
673	PTHR11552	GLUCOSE-METHANOL-CHOLINE GMC OXIDOREDUCTASE											Ngru_XP_002670489.1 Ngru_XP_002679360.1	DICDI_B0G160
674	PTHR11556	FRUCTOSE-1,6-BISPHOSPHATASE-RELATED												DICDI_Q6RYT0
675	PTHR11557	PORPHOBILINOGEN DEAMINASE												DICDI_Q54P93
676	PTHR11558	SPERMIDINE/SPERMINE SYNTHASE											Ngru_XP_002682981.1 Ngru_XP_002683527.1	DICDI_Q9XY92
677	PTHR11559	CARBOXYLESTERASE	M0812_10313 M0812_25565 M0812_03186	M0813_19539 M0813_25296 M0813_28086		TVAG_397910 TVAG_460210	MONOS_14605 MONOS_2370						Ngru_XP_002668956.1 Ngru_XP_002671979.1 Ngru_XP_002673005.1 Ngru_XP_002673027.1 Ngru_XP_002675794.1 Ngru_XP_002680278.1	DICDI_P18142 DICDI_P21837 DICDI_Q54N21 DICDI_Q54WD8 DICDI_Q86L18
678	PTHR11561	PHOSPHOENOLPYRUVATE CARBOXYKINASE	M0812_11132 M0812_09738	M0813_16535 M0813_19574	M0811_11894	TVAG_139300 TVAG_213710 TVAG_310250 TVAG_314840 TVAG_420390 TVAG_434120 TVAG_479540	MONOS_15941			Kbia_g2014.t1	GL50803_10623			DICDI_Q869Z4
679	PTHR11562	CATION EFFLUX PROTEIN/ ZINC TRANSPORTER	M0812_25612 M0812_28712 M0812_08875	M0813_13729 M0813_08025 M0813_09055		TVAG_524900								DICDI_Q54QU8
680	PTHR11564	SIGNAL RECOGNITION PARTICLE 54K PROTEIN SRP54	M0812_01437 M0812_05655	M0813_12950 M0813_27715	M0811_04629	TVAG_027020 TVAG_028560 TVAG_335890	MONOS_9591	Cfrisia_1520	Cmem_J8273_0446	Kbia_g14982.t1 Kbia_g2557.t1	GL50803_15156	SS50377_17855	Ngru_XP_002671296.1 Ngru_XP_002672275.1 Ngru_XP_002680081.1	DICDI_Q55A40 DICDI_Q75K18
681	PTHR11566	DYNAMIN	M0812_12697 M0812_13974 M0812_15980 M0812_02074 M0812_21077 M0812_22342 M0812_22415 M0812_02241 M0812_23779 M0812_24845 M0812_25385 M0812_00270 M0812_28069 M0812_28181 M0812_28287 M0812_28288 M0812_29054 M0812_29902 M0812_03838 M0812_00407 M0812_05991 M0812_06813 M0812_08075 M0812_09298 M0812_09471 M0812_09788	M0813_11298 M0813_11891 M0813_13290 M0813_02353 M0813_20852 M0813_21753 M0813_23107 M0813_23188 M0813_23189 M0813_23297 M0813_25660 M0813_25787 M0813_26494 M0813_27591 M0813_03281 M0813_29493 M0813_29647 M0813_04288 M0813_05243 M0813_05844 M0813_00684 M0813_07718 M0813_08315 M0813_08678 M0813_09272 M0813_09988	M0811_13682 M0811_03245 M0811_03748 M0811_05796 M0811_05797 M0811_06819 M0811_06922 M0811_07106 M0811_07555	TVAG_028010 TVAG_047650 TVAG_062360 TVAG_074990 TVAG_123140 TVAG_298300 TVAG_350040 TVAG_436840	MONOS_4114 MONOS_8036	Cfrisia_1356 Cfrisia_4223 Cfrisia_721	Cmem_J8273_5666 Cmem_J8273_8017 Cmem_J8273_8020	Kbia_g12504.t1 Kbia_g13354.t1 Kbia_g13767.t1 Kbia_g14989.t1 Kbia_g1781.t1 Kbia_g1838.t1 Kbia_g1917.t1 Kbia_g3303.t1	GL50803_14373	SS50377_14011	Ngru_XP_002670416.1 Ngru_XP_002681690.1 Ngru_XP_002683124.1 Ngru_XP_002683545.1	DICDI_Q54MH8 DICDI_Q55AX0 DICDI_Q55F94 DICDI_Q94464 DICDI_Q9U1M9
682	PTHR11567	ACID PHOSPHATASE-RELATED	M0812_13199 M0812_15629 M0812_01577 M0812_15071 M0812_18963 M0812_21752 M0812_02331 M0812_02472 M0812_27169 M0812_28754 M0812_00576 M0812_07191 M0812_07920 M0812_09638 M0812_10026	M0813_13331 M0813_14356 M0813_01470 M0813_16266 M0813_02206 M0813_20303 M0813_20944 M0813_21308 M0813_00260 M0813_22034 M0813_23008 M0813_23746 M0813_28464 M0813_09099	M0811_10774 M0811_00128 M0811_00069 M0811_07005	TVAG_009280 TVAG_026220 TVAG_039880 TVAG_061960 TVAG_066700 TVAG_092480 TVAG_094150 TVAG_122830 TVAG_125790 TVAG_149710 TVAG_169070 TVAG_218790 TVAG_218800 TVAG_218820 TVAG_228930 TVAG_259550 TVAG_259750 TVAG_267550 TVAG_295100 TVAG_297090 TVAG_319780 TVAG_363220 TVAG_370060 TVAG_370350 TVAG_391150 TVAG_402240 TVAG_508080 TVAG_526230 TVAG_552740 TVAG_552750 TVAG_573200	MONOS_11005 MONOS_13772 MONOS_14607 MONOS_14608 MONOS_14706 MONOS_16023 MONOS_16794 MONOS_1880 MONOS_315 MONOS_3316 MONOS_3361 MONOS_3577 MONOS_61 MONOS_7370 MONOS_7615 MONOS_9527	Cfrisia_1099 Cfrisia_1920 Cfrisia_1931 Cfrisia_458 Cfrisia_5492	Cmem_J8273_0635 Cmem_J8273_0656 Cmem_J8273_1545 Cmem_J8273_2164 Cmem_J8273_4513 Cmem_J8273_8776	Kbia_g11290.t1 Kbia_g11783.t1 Kbia_g16717.t1 Kbia_g3306.t1 Kbia_g4384.t1	GL50803_11599 GL50803_7556	SS50377_10140 SS50377_12161 SS50377_16593 SS50377_17445 SS50377_17448	Ngru_XP_002673283.1 Ngru_XP_002675164.1 Ngru_XP_002677113.1 Ngru_XP_002677354.1 Ngru_XP_002681034.1 Ngru_XP_002681774.1 Ngru_XP_002682671.1	DICDI_Q54P71 DICDI_Q54P72 DICDI_Q54PR9 DICDI_Q559E6
683	PTHR11570	S-ADENOSYLMETHIONINE DECARBOXYLASE											Ngru_XP_002675188.1	DICDI_Q8T1E3
684	PTHR11571	GLUTATHIONE S-TRANSFERASE							Cmem_J8273_5663	Kbia_g10560.t1 Kbia_g13200.t1 Kbia_g1429.t1 Kbia_g3268.t1 Kbia_g90.t1 Kbia_g9015.t1	GL50803_15326		Ngru_XP_002668053.1 Ngru_XP_002669696.1 Ngru_XP_002670102.1 Ngru_XP_002670702.1 Ngru_XP_002672204.1 Ngru_XP_002673187.1 Ngru_XP_002673309.1 Ngru_XP_002674507.1 Ngru_XP_002674627.1 Ngru_XP_002675927.1 Ngru_XP_002681095.1 Ngru_XP_002681096.1	DICDI_Q54QV7 DICDI_Q54VI4 DICDI_Q556G3 DICDI_Q556P3 DICDI_Q55FF3 DICDI_Q86AU1
685	PTHR11573	RIBONUCLEOSIDE-DIPHOSPHATE REDUCTASE LARGE CHAIN											Ngru_XP_002674738.1	DICDI_Q54Q71
686	PTHR11575	5'-NUCLEOTIDASE-RELATED					MONOS_10659 MONOS_1127 MONOS_11403 MONOS_11764 MONOS_13594 MONOS_14798 MONOS_15861 MONOS_4267 MONOS_5322 MONOS_6450 MONOS_6974 MONOS_8300 MONOS_9102 MONOS_9449 MONOS_9651	Cfrisia_3495 Cfrisia_4392 Cfrisia_709	Cmem_J8273_5234 Cmem_J8273_8815 Cmem_J8273_8906	Kbia_g10892.t1 Kbia_g11246.t1 Kbia_g13920.t1 Kbia_g16854.t1 Kbia_g3994.t1 Kbia_g878.t1	GL50803_17205 GL50803_3983 GL50803_92645	SS50377_10930 SS50377_12271 SS50377_18293	Ngru_XP_002671821.1 Ngru_XP_002673763.1 Ngru_XP_002678083.1 Ngru_XP_002682780.1
687	PTHR11579	PROTEIN-L-ISOASPARTATE O-METHYLTRANSFERASE	M0812_12137 M0812_14769 M0812_21467 M0812_28124 M0812_00335	M0813_11626 M0813_14981 M0813_16402 M0813_18478 M0813_27650	M0811_10287 M0811_13484 M0811_02516 M0811_00296 M0811_09534		MONOS_10799	Cfrisia_4886	Cmem_J8273_5390	Kbia_g12698.t1 Kbia_g4896.t1			Ngru_XP_002678748.1 Ngru_XP_002679653.1	DICDI_Q9GPS6
688	PTHR11581	30S/40S RIBOSOMAL PROTEIN S4	M0812_10447 M0812_01171 M0812_12183 M0812_12626 M0812_14123 M0812_15877 M0812_16920 M0812_17353 M0812_18471 M0812_00198 M0812_20537 M0812_20582 M0812_22215 M0812_23202 M0812_23877 M0812_24593 M0812_28136 M0812_28240 M0812_29984 M0812_00318 M0812_05441 M0812_06674 M0812_00861	M0813_10830 M0813_01178 M0813_12428 M0813_14998 M0813_01660 M0813_16190 M0813_16359 M0813_19799 M0813_22700 M0813_23238 M0813_23981 M0813_25173 M0813_25689 M0813_25918 M0813_25966 M0813_27663 M0813_27962 M0813_28864 M0813_29113 M0813_29420 M0813_30165 M0813_03702 M0813_08868	M0811_03045	TVAG_098430 TVAG_098450 TVAG_131210 TVAG_239500 TVAG_335480 TVAG_379260 TVAG_583060	MONOS_11282 MONOS_14047 MONOS_502	Cfrisia_4454	Cmem_J8273_0705 Cmem_J8273_1653 Cmem_J8273_6246	Kbia_g11889.t1 Kbia_g12344.t1 Kbia_g16976.t1 Kbia_g4192.t1	GL50803_11359	SS50377_14455	Ngru_XP_002674404.1	DICDI_P51405
689	PTHR11584	SERINE/THREONINE PROTEIN KINASE		M0813_02010		TVAG_306250 TVAG_476230	MONOS_14713 MONOS_3264	Cfrisia_1828	Cmem_J8273_4263 Cmem_J8273_8286	Kbia_g9805.t1	GL50803_1656		Ngru_XP_002670854.1 Ngru_XP_002674327.1 Ngru_XP_002675241.1 Ngru_XP_002679555.1 Ngru_XP_002680693.1
690	PTHR11586	TRNA-AMINOACYLATION COFACTOR ARC1 FAMILY MEMBER	M0812_17398 M0812_23912 M0812_06543 M0812_07021 M0812_07053	M0813_10972 M0813_10997 M0813_15424 M0813_19009 M0813_29531	M0811_14070 M0811_07239	TVAG_000070 TVAG_228330 TVAG_328570 TVAG_336920	MONOS_4999	Cfrisia_2188	Cmem_J8273_8878	Kbia_g14137.t1	GL50803_4606	SS50377_17817	Ngru_XP_002668917.1 Ngru_XP_002677272.1	DICDI_Q54B13 DICDI_Q54DX3 DICDI_Q869L9
691	PTHR11588	TUBULIN	M0812_12022 M0812_12361 M0812_13547 M0812_17099 M0812_17547 M0812_18239 M0812_19387 M0812_19872 M0812_02444 M0812_24700 M0812_24702 M0812_25693 M0812_25694 M0812_27202 M0812_28717 M0812_29647 M0812_29668 M0812_03419 M0812_04111 M0812_06128 M0812_06131 M0812_08762	M0813_10380 M0813_13368 M0813_15838 M0813_15841 M0813_16437 M0813_16959 M0813_17183 M0813_20759 M0813_26567 M0813_05545 M0813_06121 M0813_07028 M0813_07300 M0813_07672 M0813_07903 M0813_07922 M0813_08137 M0813_08454 M0813_08456 M0813_00867 M0813_09060	M0811_10038 M0811_11341 M0811_11811 M0811_12279 M0811_01331 M0811_01422 M0811_14792 M0811_02809 M0811_03673 M0811_04562 M0811_05051 M0811_05909 M0811_08104	TVAG_008680 TVAG_034440 TVAG_062880 TVAG_065740 TVAG_109820 TVAG_148400 TVAG_196270 TVAG_206890 TVAG_207590 TVAG_312330 TVAG_338530 TVAG_345420 TVAG_359090 TVAG_360870 TVAG_369500 TVAG_428730 TVAG_448390 TVAG_448410 TVAG_456920 TVAG_467840 TVAG_519620 TVAG_523980 TVAG_525430	MONOS_10374 MONOS_10993 MONOS_11195 MONOS_11387 MONOS_11503 MONOS_16790 MONOS_2184 MONOS_2247 MONOS_3576 MONOS_4301 MONOS_4759 MONOS_9400	Cfrisia_1990 Cfrisia_2160 Cfrisia_3084 Cfrisia_3718 Cfrisia_392 Cfrisia_5387 Cfrisia_5672 Cfrisia_692 Cfrisia_840 Cfrisia_986	Cmem_J8273_1080 Cmem_J8273_2102 Cmem_J8273_2864 Cmem_J8273_2952 Cmem_J8273_3901 Cmem_J8273_4100 Cmem_J8273_4375 Cmem_J8273_4835 Cmem_J8273_5945 Cmem_J8273_5951 Cmem_J8273_6410 Cmem_J8273_6514 Cmem_J8273_6897 Cmem_J8273_7611 Cmem_J8273_7679 Cmem_J8273_7794 Cmem_J8273_8212 Cmem_J8273_8849 Cmem_J8273_8948	Kbia_g10911.t1 Kbia_g12112.t1 Kbia_g12576.t1 Kbia_g13722.t1 Kbia_g13823.t1 Kbia_g14470.t1 Kbia_g14665.t1 Kbia_g3392.t1 Kbia_g6599.t1	GL50803_101291 GL50803_103676 GL50803_112079 GL50803_114218 GL50803_136020 GL50803_136021 GL50803_5462 GL50803_6336	SS50377_10266 SS50377_10268 SS50377_10517 SS50377_11181 SS50377_12907 SS50377_13096 SS50377_14721 SS50377_15216 SS50377_15801 SS50377_15807 SS50377_17138 SS50377_18316	Ngru_XP_002669255.1 Ngru_XP_002669519.1 Ngru_XP_002670151.1 Ngru_XP_002670562.1 Ngru_XP_002670724.1 Ngru_XP_002670875.1 Ngru_XP_002671050.1 Ngru_XP_002671129.1 Ngru_XP_002671650.1 Ngru_XP_002672505.1 Ngru_XP_002672810.1 Ngru_XP_002672843.1 Ngru_XP_002673115.1 Ngru_XP_002673246.1 Ngru_XP_002673357.1 Ngru_XP_002673713.1 Ngru_XP_002675064.1 Ngru_XP_002675196.1 Ngru_XP_002675383.1 Ngru_XP_002675769.1…	DICDI_P32255 DICDI_P32256 DICDI_Q54TA6 DICDI_Q55AR3
692	PTHR11592	GLUTATHIONE PEROXIDASE	M0812_13928 M0812_21068 M0812_21134 M0812_27326	M0813_23099 M0813_28772 M0813_04442 M0813_05197	M0811_02717	TVAG_248810				Kbia_g12776.t1 Kbia_g424.t1 Kbia_g8967.t1			Ngru_XP_002671105.1 Ngru_XP_002673824.1 Ngru_XP_002675182.1 Ngru_XP_002680136.1 Ngru_XP_002680507.1 Ngru_XP_002681906.1 Ngru_XP_002682033.1 Ngru_XP_002682143.1
693	PTHR11593	60S RIBOSOMAL PROTEIN L17	M0812_11057 M0812_11779 M0812_14080 M0812_17432 M0812_19107 M0812_01912 M0812_19994 M0812_20303 M0812_23949 M0812_02434 M0812_24705 M0812_26585 M0812_26652 M0812_27205 M0812_04231 M0812_06124 M0812_07055 M0812_07261 M0812_00899 M0812_09122 M0812_09804	M0813_10970 M0813_12149 M0813_13371 M0813_14863 M0813_15843 M0813_16058 M0813_16610 M0813_17189 M0813_17403 M0813_17905 M0813_18971 M0813_19046 M0813_19096 M0813_24231 M0813_25037 M0813_25645 M0813_29562 M0813_03740 M0813_05077 M0813_05141 M0813_08450	M0811_08344	TVAG_083260 TVAG_109440 TVAG_296170 TVAG_473910	MONOS_12377 MONOS_2790 MONOS_559	Cfrisia_867	Cmem_J8273_8178	Kbia_g10628.t1	GL50803_98056	SS50377_12843	Ngru_XP_002671869.1	DICDI_Q54NG2
694	PTHR11594	40S RIBOSOMAL PROTEIN S27	M0812_13815 M0812_14239 M0812_17132 M0812_17538 M0812_18277 M0812_19606 M0812_21247 M0812_23117 M0812_24058 M0812_27579 M0812_00321 M0812_00737	M0813_14995 M0813_15977 M0813_18315 M0813_18859 M0813_21233 M0813_22191 M0813_23767 M0813_24257 M0813_28783 M0813_03590 M0813_04564 M0813_06128 M0813_27660	M0811_13629	TVAG_064320 TVAG_110520 TVAG_356540 TVAG_378970	MONOS_14195 MONOS_2471 MONOS_2596		Cmem_J8273_7024	Kbia_g4418.t1	GL50803_10780	SS50377_15848	Ngru_XP_002674291.1	DICDI_Q8T1V4
695	PTHR11595	EF-HAND AND COILED-COIL DOMAIN-CONTAINING FAMILY MEMBER	M0812_26219 M0812_29233	M0813_13394 M0813_03997	M0811_02832	TVAG_453990	MONOS_9997	Cfrisia_3689 Cfrisia_5589	Cmem_J8273_5360 Cmem_J8273_7030	Kbia_g788.t1	GL50803_13561	SS50377_11568	Ngru_XP_002673231.1	DICDI_Q54MD9 DICDI_Q54UZ9 DICDI_Q9GRF8
696	PTHR11596	ALKALINE PHOSPHATASE			M0811_13111 M0811_13146 M0811_09350					Kbia_g12700.t1 Kbia_g3761.t1 Kbia_g4220.t1 Kbia_g4731.t1 Kbia_g9464.t1			Ngru_XP_002675642.1	DICDI_Q54Y02
697	PTHR11599	PROTEASOME SUBUNIT ALPHA/BETA	M0812_10340 M0812_10545 M0812_10762 M0812_01070 M0812_10839 M0812_10917 M0812_11662 M0812_11771 M0812_12161 M0812_12269 M0812_12711 M0812_12885 M0812_01322 M0812_13616 M0812_13653 M0812_13963 M0812_13983 M0812_14012 M0812_14469 M0812_16267 M0812_15919 M0812_15150 M0812_14908 M0812_17396 M0812_18966 M0812_19098 M0812_19297 M0812_01920 M0812_19940 M0812_20062 M0812_20209 M0812_21039 M0812_21041 M08…	M0813_10660 M0813_11012 M0813_11386 M0813_12112 M0813_12141 M0813_12297 M0813_12890 M0813_12892 M0813_13102 M0813_13283 M0813_13418 M0813_13478 M0813_13655 M0813_13858 M0813_13920 M0813_14108 M0813_14438 M0813_01467 M0813_14854 M0813_15421 M0813_15661 M0813_15809 M0813_16034 M0813_16101 M0813_16125 M0813_01703 M0813_01802 M0813_16258 M0813_16292 M0813_16378 M0813_16902 M0813_17159 M0813_17332 M08…	M0811_10274 M0811_10276 M0811_10853 M0811_10993 M0811_12127 M0811_14168 M0811_02066 M0811_03390 M0811_03637 M0811_03804 M0811_04541 M0811_05222 M0811_07092 M0811_07094 M0811_09144 M0811_09184	TVAG_004060 TVAG_013010 TVAG_058050 TVAG_103780 TVAG_127250 TVAG_152400 TVAG_185200 TVAG_206040 TVAG_231360 TVAG_267300 TVAG_286960 TVAG_290960 TVAG_293540 TVAG_340740 TVAG_403280 TVAG_408570	MONOS_10484 MONOS_11458 MONOS_1222 MONOS_12966 MONOS_13156 MONOS_13447 MONOS_16787 MONOS_16827 MONOS_1994 MONOS_2066 MONOS_2173 MONOS_2431 MONOS_3526 MONOS_3623 MONOS_3624 MONOS_3847 MONOS_3848 MONOS_4149 MONOS_4443 MONOS_6581 MONOS_7798 MONOS_7817 MONOS_8295 MONOS_8491 MONOS_8941	Cfrisia_100 Cfrisia_139 Cfrisia_1596 Cfrisia_1676 Cfrisia_1964 Cfrisia_2118 Cfrisia_260 Cfrisia_3114 Cfrisia_344 Cfrisia_3550 Cfrisia_4308 Cfrisia_4377 Cfrisia_796	Cmem_J8273_0479 Cmem_J8273_0629 Cmem_J8273_2229 Cmem_J8273_2567 Cmem_J8273_3123 Cmem_J8273_3704 Cmem_J8273_3946 Cmem_J8273_4366 Cmem_J8273_4621 Cmem_J8273_4661 Cmem_J8273_4706 Cmem_J8273_4869 Cmem_J8273_5283 Cmem_J8273_6600 Cmem_J8273_6640 Cmem_J8273_7244 Cmem_J8273_7367 Cmem_J8273_7413 Cmem_J8273_7470 Cmem_J8273_7995 Cmem_J8273_8409 Cmem_J8273_8511 Cmem_J8273_8595 Cmem_J8273_8605	Kbia_g10335.t1 Kbia_g11335.t1 Kbia_g11535.t1 Kbia_g13588.t1 Kbia_g13984.t1 Kbia_g14930.t1 Kbia_g16323.t1 Kbia_g16481.t1 Kbia_g1706.t1 Kbia_g1810.t1 Kbia_g2205.t1 Kbia_g2785.t1 Kbia_g2799.t1 Kbia_g2993.t1 Kbia_g3094.t1 Kbia_g330.t1 Kbia_g6094.t1 Kbia_g6135.t1 Kbia_g6174.t1 Kbia_g7127.t1 Kbia_g916.t1	GL50803_11434 GL50803_11486 GL50803_12949 GL50803_13127 GL50803_13756 GL50803_14497 GL50803_15099 GL50803_16924 GL50803_1995 GL50803_27059 GL50803_2980 GL50803_3209 GL50803_7962 GL50803_9824	SS50377_11157 SS50377_11356 SS50377_12052 SS50377_12241 SS50377_12346 SS50377_13831 SS50377_13938 SS50377_14574 SS50377_14735 SS50377_16208 SS50377_16418 SS50377_17136 SS50377_17240 SS50377_17889	Ngru_XP_002675300.1 Ngru_XP_002675936.1 Ngru_XP_002678511.1 Ngru_XP_002678658.1 Ngru_XP_002678659.1 Ngru_XP_002678668.1 Ngru_XP_002679261.1 Ngru_XP_002679314.1 Ngru_XP_002681621.1 Ngru_XP_002681735.1 Ngru_XP_002682514.1 Ngru_XP_002683020.1 Ngru_XP_002683078.1	DICDI_P34119 DICDI_P34120 DICDI_Q27562 DICDI_Q27563 DICDI_Q54BC8 DICDI_Q54DM7 DICDI_Q54QR2 DICDI_Q54XM7 DICDI_Q556Q0 DICDI_Q55D66 DICDI_Q55DY7 DICDI_Q55G04 DICDI_Q55GJ6 DICDI_Q86A21
698	PTHR11601	CYSTEINE DESULFURYLASE FAMILY MEMBER	M0812_19960 M0812_23958 M0812_25739 M0812_26559	M0813_17874 M0813_18962 M0813_26619 M0813_05165	M0811_12432 M0811_01842	TVAG_239660 TVAG_365590		Cfrisia_1284 Cfrisia_354	Cmem_J8273_3642 Cmem_J8273_7998	Kbia_g10857.t1 Kbia_g12017.t1 Kbia_g12036.t1 Kbia_g14660.t1	GL50803_14519	SS50377_15482 SS50377_16780	Ngru_XP_002680767.1	DICDI_Q54X04
699	PTHR11603	AAA FAMILY ATPASE			M0811_06972	TVAG_129040		Cfrisia_3363	Cmem_J8273_3418				Ngru_XP_002680672.1	DICDI_Q55EC9
700	PTHR11604	PROFILIN	M0812_10218 M0812_01830 M0812_28416 M0812_28877 M0812_09059	M0813_10739 M0813_11077 M0813_12220 M0813_15141 M0813_15144 M0813_15146 M0813_15149 M0813_00498	M0811_05475 M0811_07414	TVAG_066670 TVAG_100620 TVAG_110130 TVAG_137920 TVAG_159160 TVAG_166350 TVAG_208990 TVAG_240060 TVAG_242860 TVAG_277080 TVAG_297600 TVAG_312830 TVAG_319300 TVAG_429000 TVAG_454630 TVAG_459130 TVAG_468030 TVAG_480180 TVAG_492250	MONOS_9916	Cfrisia_5488	Cmem_J8273_3564 Cmem_J8273_8407	Kbia_g4566.t1 Kbia_g5845.t1			Ngru_XP_002668471.1 Ngru_XP_002673381.1 Ngru_XP_002681427.1 Ngru_XP_002682404.1 Ngru_XP_002682897.1 Ngru_XP_002683540.1	DICDI_P26199 DICDI_P26200 DICDI_Q54RH4 DICDI_Q54SR1 DICDI_Q54SS1 DICDI_Q54SS2 DICDI_Q54VE6 DICDI_Q54YY0 DICDI_Q558X8 DICDI_Q55DI8 DICDI_Q55FT0 DICDI_Q86KQ9 DICDI_Q8T8M2
701	PTHR11606	GLUTAMATE DEHYDROGENASE	M0812_00139 M0812_20356 M0812_26379 M0812_27404 M0812_28279	M0813_17935 M0813_23198 M0813_28638 M0813_28639 M0813_29364 M0813_04162 M0813_07337	M0811_13150 M0811_04042 M0811_08167								Ngru_XP_002680307.1 Ngru_XP_002681869.1	DICDI_Q54KB7 DICDI_Q54VI3
702	PTHR11607	ALPHA-MANNOSIDASE	M0812_15354 M0812_18941 M0812_19420 M0812_23706 M0812_25611 M0812_28114 M0812_30053 M0812_00359 M0812_03702	M0813_13727 M0813_13728 M0813_01493 M0813_01719 M0813_27638 M0813_29181 M0813_06463 M0813_06994 M0813_08727 M0813_09579	M0811_05580 M0811_06939								Ngru_XP_002673684.1 Ngru_XP_002676215.1 Ngru_XP_002676786.1 Ngru_XP_002678383.1	DICDI_P34098 DICDI_Q1ZXI8 DICDI_Q54KN4 DICDI_Q54YC4 DICDI_Q54YF7 DICDI_Q55ER0
703	PTHR11609	PURINE BIOSYNTHESIS PROTEIN 6/7, PUR6/7												DICDI_Q54QE4
704	PTHR11614	PHOSPHOLIPASE-RELATED	M0812_13839 M0812_21228 M0812_05847	M0813_13143 M0813_04485 M0813_04543	M0811_11727 M0811_05101	TVAG_032110 TVAG_074970 TVAG_077180 TVAG_106830 TVAG_118450 TVAG_165300 TVAG_295890 TVAG_364450 TVAG_373610	MONOS_7117 MONOS_8674	Cfrisia_3477 Cfrisia_4276 Cfrisia_5633	Cmem_J8273_4816 Cmem_J8273_7497	Kbia_g3402.t1 Kbia_g6442.t1 Kbia_g7126.t1 Kbia_g9874.t1			Ngru_XP_002669779.1 Ngru_XP_002670144.1 Ngru_XP_002677441.1 Ngru_XP_002677761.1 Ngru_XP_002678045.1 Ngru_XP_002678154.1 Ngru_XP_002680232.1	DICDI_Q55EQ3 DICDI_Q75JJ5
705	PTHR11615	NITRATE, FORMATE, IRON DEHYDROGENASE	M0812_11436 M0812_13062 M0812_15876 M0812_15716 M0812_15478 M0812_15361 M0812_15324 M0812_01571 M0812_14957 M0812_18742 M0812_21665 M0812_21816 M0812_22030 M0812_22059 M0812_22214 M0812_22607 M0812_23002 M0812_24359 M0812_25218 M0812_26041 M0812_26101 M0812_02610 M0812_02803 M0812_29290 M0812_29356 M0812_30256 M0812_03146 M0812_03531 M0812_03988 M0812_08459	M0813_10523 M0813_11553 M0813_12746 M0813_13851 M0813_14331 M0813_14614 M0813_01909 M0813_01939 M0813_16189 M0813_16844 M0813_02142 M0813_17308 M0813_17500 M0813_18571 M0813_00255 M0813_21422 M0813_22975 M0813_02796 M0813_23611 M0813_24836 M0813_25354 M0813_28592 M0813_04911 M0813_05647 M0813_06235 M0813_07207 M0813_07553 M0813_08866 M0813_09553 M0813_09583 M0813_10122	M0811_10368 M0811_10433 M0811_12870 M0811_12948 M0811_13363 M0811_02718 M0811_00589 M0811_00591 M0811_09589 M0811_09865	TVAG_037570 TVAG_129510 TVAG_136330 TVAG_182620 TVAG_320010 TVAG_361590 TVAG_447160 TVAG_452140 TVAG_483690	MONOS_1240 MONOS_13381 MONOS_15232 MONOS_1920	Cfrisia_1334 Cfrisia_2076 Cfrisia_3929 Cfrisia_4062 Cfrisia_4808 Cfrisia_4809 Cfrisia_5208 Cfrisia_5546 Cfrisia_5686	Cmem_J8273_0038 Cmem_J8273_1027 Cmem_J8273_1161 Cmem_J8273_2376 Cmem_J8273_2569 Cmem_J8273_4227 Cmem_J8273_4554 Cmem_J8273_5207 Cmem_J8273_5363 Cmem_J8273_8495	Kbia_g11856.t1 Kbia_g11967.t1 Kbia_g12873.t1 Kbia_g14884.t1 Kbia_g16293.t1 Kbia_g228.t1 Kbia_g3616.t1 Kbia_g6545.t1 Kbia_g7834.t1 Kbia_g7998.t1	GL50803_33030 GL50803_6304	SS50377_10025 SS50377_10213 SS50377_10897 SS50377_12678 SS50377_14286 SS50377_15891 SS50377_16154 SS50377_17238	Ngru_XP_002674266.1 Ngru_XP_002679963.1	DICDI_Q34312 DICDI_Q54F30
706	PTHR11616	SODIUM/CHLORIDE DEPENDENT TRANSPORTER											Ngru_XP_002672743.1 Ngru_XP_002677166.1 Ngru_XP_002681560.1
707	PTHR11618	TRANSCRIPTION INITIATION FACTOR IIB-RELATED	M0812_01581 M0812_01921 M0812_22411 M0812_28600 M0812_04747 M0812_04774	M0813_19054 M0813_00264 M0813_26807 M0813_26834 M0813_08938 M0813_09993 M0813_10114	M0811_10721 M0811_11246 M0811_12316 M0811_12612 M0811_04350	TVAG_071030 TVAG_139840	MONOS_5250 MONOS_6312	Cfrisia_524 Cfrisia_5332	Cmem_J8273_2552 Cmem_J8273_3354 Cmem_J8273_3762 Cmem_J8273_3763 Cmem_J8273_6596	Kbia_g14339.t1 Kbia_g8202.t1	GL50803_4125 GL50803_9294	SS50377_13381 SS50377_17243	Ngru_XP_002669867.1 Ngru_XP_002675581.1 Ngru_XP_002683064.1	DICDI_Q54FD6 DICDI_Q54U85 DICDI_Q86I37
708	PTHR11620	60S RIBOSOMAL PROTEIN L23A	M0812_13608 M0812_01480 M0812_01870 M0812_20164 M0812_26781 M0812_27357 M0812_28833 M0812_02893 M0812_29565 M0812_30319 M0812_03067 M0812_05726 M0812_07078 M0812_09081	M0813_10947 M0813_12196 M0813_13020 M0813_16084 M0813_17582 M0813_02545 M0813_24098 M0813_28306 M0813_04473 M0813_05354 M0813_00541 M0813_05483 M0813_09702	M0811_02825	TVAG_093600 TVAG_160160 TVAG_178000 TVAG_224750 TVAG_433200	MONOS_11210 MONOS_12515 MONOS_12977 MONOS_8231	Cfrisia_3723	Cmem_J8273_6419	Kbia_g12863.t1	GL50803_7870	SS50377_17438	Ngru_XP_002682293.1	DICDI_Q54BQ3
709	PTHR11624	DEHYDROGENASE RELATED											Ngru_XP_002676847.1	DICDI_Q86HX0
710	PTHR11626	FARNESYL-DIPHOSPHATE FARNESYLTRANSFERASE	M0812_12594 M0812_22089 M0812_30016	M0813_22669 M0813_29145 M0813_08743									Ngru_XP_002681803.1	DICDI_Q54DR1
711	PTHR11627	FRUCTOSE-BISPHOSPHATE ALDOLASE	M0812_14205 M0812_26062 M0812_05848 M0812_00775 M0812_07940 M0812_09647 M0812_09681	M0813_10546 M0813_13144 M0813_16284 M0813_16324 M0813_22230 M0813_03623 M0813_06500	M0811_03226			Cfrisia_1101	Cmem_J8273_0276 Cmem_J8273_8892	Kbia_g7714.t1			Ngru_XP_002670041.1	DICDI_Q86A67
712	PTHR11629	VACUOLAR PROTON ATPASES	M0812_11777 M0812_15097 M0812_19103 M0812_01948 M0812_21433 M0812_28688 M0812_05904 M0812_09434	M0813_11657 M0813_12549 M0813_13197 M0813_14860 M0813_19098 M0813_21283 M0813_03244 M0813_09026	M0811_10187 M0811_05570 M0811_08730	TVAG_075320 TVAG_199440 TVAG_226900 TVAG_467880 TVAG_498660	MONOS_11416 MONOS_12033 MONOS_1289 MONOS_8173	Cfrisia_2466	Cmem_J8273_6515	Kbia_g1693.t1 Kbia_g7076.t1	GL50803_18470	SS50377_16760	Ngru_XP_002669641.1 Ngru_XP_002673239.1	DICDI_Q54E04
713	PTHR11630	DNA REPLICATION LICENSING FACTOR MCM FAMILY MEMBER	M0812_12583 M0812_12609 M0812_12666 M0812_13633 M0812_14470 M0812_16868 M0812_22092 M0812_02212 M0812_02352 M0812_02567 M0812_29537 M0812_29942 M0812_30022 M0812_00496 M0812_06369 M0812_06480 M0812_08359 M0812_08409 M0812_09440	M0813_15486 M0813_15604 M0813_20074 M0813_20122 M0813_20824 M0813_20964 M0813_20965 M0813_21812 M0813_21958 M0813_22657 M0813_22683 M0813_23654 M0813_03250 M0813_29152 M0813_29731 M0813_04260 M0813_05458 M0813_07674 M0813_07675 M0813_07675 M0813_07676 M0813_07681 M0813_08746 M0813_09732	M0811_11681 M0811_01285 M0811_01311 M0811_14186 M0811_01588 M0811_03882 M0811_07446 M0811_07629 M0811_09311 M0811_09824	TVAG_111580 TVAG_122470 TVAG_198280 TVAG_250220 TVAG_476710 TVAG_484360	MONOS_10104 MONOS_10666 MONOS_11715 MONOS_13793 MONOS_14882 MONOS_15521 MONOS_503 MONOS_6969 MONOS_7929 MONOS_9896	Cfrisia_1424 Cfrisia_2017 Cfrisia_2928 Cfrisia_3023 Cfrisia_4091 Cfrisia_4337 Cfrisia_5157 Cfrisia_5481 Cfrisia_810	Cmem_J8273_2153 Cmem_J8273_3207 Cmem_J8273_4171 Cmem_J8273_4454 Cmem_J8273_5530 Cmem_J8273_5531 Cmem_J8273_7404	Kbia_g11602.t1 Kbia_g11844.t1 Kbia_g12362.t1 Kbia_g12497.t1 Kbia_g13672.t1 Kbia_g14975.t1 Kbia_g16038.t1 Kbia_g16083.t1 Kbia_g1785.t1 Kbia_g4934.t1 Kbia_g5185.t1 Kbia_g5564.t1 Kbia_g6186.t1 Kbia_g8061.t1 Kbia_g9764.t1	GL50803_10765 GL50803_15344 GL50803_16214 GL50803_17390 GL50803_89112 GL50803_9194	SS50377_10927 SS50377_11211 SS50377_13305 SS50377_14234 SS50377_15072 SS50377_18369	Ngru_XP_002668414.1 Ngru_XP_002668733.1 Ngru_XP_002669301.1 Ngru_XP_002669302.1 Ngru_XP_002671321.1 Ngru_XP_002675844.1 Ngru_XP_002676876.1 Ngru_XP_002680596.1 Ngru_XP_002680720.1 Ngru_XP_002681574.1 Ngru_XP_002682242.1	DICDI_Q54CP4 DICDI_Q54LI2 DICDI_Q54MD0 DICDI_Q54RN8 DICDI_Q54RU0 DICDI_Q54VI9 DICDI_Q86B14 DICDI_Q86IF1
714	PTHR11632	SUCCINATE DEHYDROGENASE 2 FLAVOPROTEIN SUBUNIT						Cfrisia_485					Ngru_XP_002674784.1	DICDI_Q9U3X4
715	PTHR11635	CAMP-DEPENDENT PROTEIN KINASE REGULATORY CHAIN				TVAG_103080 TVAG_110420 TVAG_125340	MONOS_10654 MONOS_4152 MONOS_6015	Cfrisia_2209	Cmem_J8273_2760 Cmem_J8273_4781 Cmem_J8273_7906	Kbia_g11101.t1 Kbia_g13597.t1 Kbia_g8274.t1	GL50803_9117	SS50377_10222	Ngru_XP_002681660.1	DICDI_P05987 DICDI_Q8MLZ3 DICDI_Q8MM62
716	PTHR11636	POU DOMAIN	M0812_13868 M0812_21190 M0812_26161	M0813_29083 M0813_04515 M0813_07151
717	PTHR11638	ATP-DEPENDENT CLP PROTEASE	M0812_11678 M0812_18977	M0813_14943 M0813_19196	M0811_05647 M0811_08299		MONOS_725			Kbia_g510.t1	GL50803_17520	SS50377_15700	Ngru_XP_002674899.1 Ngru_XP_002676983.1 Ngru_XP_002678081.1 Ngru_XP_002683585.1	DICDI_Q54EV3 DICDI_Q54I27
718	PTHR11640	NEPHRIN	M0812_24958	M0813_08207		TVAG_283580	MONOS_10100
719	PTHR11644	CYTIDINE DEAMINASE	M0812_01304 M0812_04585 M0812_05572 M0812_07637	M0813_19661 M0813_23318 M0813_27001 M0813_27839	M0811_12793	TVAG_070480 TVAG_135190	MONOS_2203	Cfrisia_3122	Cmem_J8273_2094 Cmem_J8273_5247	Kbia_g5504.t1	GL50803_2101	SS50377_17425 SS50377_17429 SS50377_17435	Ngru_XP_002679083.1	DICDI_Q54I82
720	PTHR11645	PYRROLINE-5-CARBOXYLATE REDUCTASE	M0812_13596 M0812_19863	M0813_07291	M0811_10836 M0811_12913 M0811_05559	TVAG_063510 TVAG_091200 TVAG_423640	MONOS_1321	Cfrisia_1944	Cmem_J8273_1104 Cmem_J8273_5197	Kbia_g14126.t1 Kbia_g9537.t1		SS50377_13479	Ngru_XP_002668279.1	DICDI_Q54IL7 DICDI_Q55E34
721	PTHR11647	HYDRANTOINASE/DIHYDROPYRIMIDINASE FAMILY MEMBER	M0812_28704	M0813_09042	M0811_14813 M0811_07889	TVAG_384390	MONOS_10029	Cfrisia_4796 Cfrisia_852 Cfrisia_853	Cmem_J8273_4731	Kbia_g11214.t1 Kbia_g4152.t1 Kbia_g8128.t1 Kbia_g8452.t1			Ngru_XP_002675410.1	DICDI_Q55DL0
722	PTHR11649	MSS1/TRME-RELATED GTP-BINDING PROTEIN			M0811_07078								Ngru_XP_002673508.1 Ngru_XP_002677766.1 Ngru_XP_002678025.1	DICDI_Q550M3 DICDI_Q55EM7
723	PTHR11652	30S RIBOSOMAL PROTEIN S12 FAMILY MEMBER	M0812_11955 M0812_13064 M0812_16297 M0812_01946 M0812_20077 M0812_25365 M0812_26873 M0812_28710 M0812_04523 M0812_07579 M0812_08251 M0812_08608 M0812_09179	M0813_10265 M0813_10441 M0813_11656 M0813_13672 M0813_02372 M0813_19969 M0813_21639 M0813_02634 M0813_23379 M0813_24686 M0813_27061 M0813_09053	M0811_02822	TVAG_071920 TVAG_109530 TVAG_109730 TVAG_159830 TVAG_198620 TVAG_249090 TVAG_305300 TVAG_430260	MONOS_15943 MONOS_4281	Cfrisia_5423	Cmem_J8273_1165 Cmem_J8273_7850		GL50803_14699	SS50377_11220	Ngru_XP_002676476.1	DICDI_Q23886 DICDI_Q55A19
724	PTHR11654	OLIGOPEPTIDE TRANSPORTER-RELATED	M0812_16850 M0812_17909 M0812_20189 M0812_20685 M0812_02535	M0813_23685 M0813_24124 M0813_26070 M0813_26287	M0811_08431								Ngru_XP_002675795.1 Ngru_XP_002679273.1	DICDI_Q559I6 DICDI_Q559N7 DICDI_Q55G06
725	PTHR11655	60S/50S RIBOSOMAL PROTEIN L6/L9	M0812_10446 M0812_10452 M0812_10454 M0812_11812 M0812_12181 M0812_13188 M0812_13309 M0812_04734 M0812_04788 M0812_05176 M0812_07190	M0813_11264 M0813_11467 M0813_16361 M0813_20304 M0813_24912 M0813_25168 M0813_25170 M0813_25174 M0813_26795 M0813_26847 M0813_28473	M0811_04153	TVAG_054500 TVAG_198960 TVAG_255140 TVAG_297470 TVAG_318710	MONOS_13337 MONOS_13750 MONOS_9715	Cfrisia_1378	Cmem_J8273_0658 Cmem_J8273_3283 Cmem_J8273_5591 Cmem_J8273_7718 Cmem_J8273_8388	Kbia_g8.t1	GL50803_17056	SS50377_10667 SS50377_10670 SS50377_14133 SS50377_17266 SS50377_17273 SS50377_17277	Ngru_XP_002679810.1	DICDI_O21037 DICDI_Q54XI5
726	PTHR11659	GLUTAMYL-TRNA GLN AMIDOTRANSFERASE SUBUNIT B MITOCHONDRIAL AND PROKARYOTIC PET112-RELATED											Ngru_XP_002679063.1	DICDI_Q55ER8
727	PTHR11660	SOLUTE CARRIER FAMILY 40 MEMBER	M0812_15760 M0812_22087	M0813_14761 M0813_08741	M0811_02801			Cfrisia_2390	Cmem_J8273_0094	Kbia_g7371.t1			Ngru_XP_002672655.1	DICDI_Q54XG5 DICDI_Q54Y75
728	PTHR11661	60S RIBOSOMAL PROTEIN L12	M0812_11263 M0812_01149 M0812_11582 M0812_15158 M0812_15157 M0812_17669 M0812_18541 M0812_18892 M0812_21504 M0812_24201 M0812_00482 M0812_05419	M0813_01105 M0813_13604 M0813_13605 M0813_01540 M0813_18713 M0813_19287 M0813_19530 M0813_19822 M0813_21943 M0813_22815 M0813_24474 M0813_02968	M0811_07842	TVAG_014160 TVAG_015780 TVAG_155060 TVAG_228300 TVAG_254840 TVAG_378180 TVAG_388550	MONOS_13749 MONOS_15360 MONOS_9714	Cfrisia_1061	Cmem_J8273_5549	Kbia_g5887.t1	GL50803_14938	SS50377_11791	Ngru_XP_002671233.1 Ngru_XP_002676317.1 Ngru_XP_002681996.1	DICDI_Q23884 DICDI_Q54J50
729	PTHR11662	SOLUTE CARRIER FAMILY 17	M0812_25163 M0812_09174	M0813_21635										DICDI_Q54UX4 DICDI_Q54W37
730	PTHR11668	SERINE/THREONINE PROTEIN PHOSPHATASE	M0812_10416 M0812_10486 M0812_10899 M0812_11945 M0812_13911 M0812_00155 M0812_16968 M0812_19619 M0812_20111 M0812_21153 M0812_24859 M0812_25360 M0812_25504 M0812_27269 M0812_27270 M0812_27740 M0812_28273 M0812_03330 M0812_04487 M0812_04715 M0812_05971 M0812_05978 M0812_07167 M0812_08603 M0812_08770 M0812_09487 M0812_09969	M0813_10451 M0813_13265 M0813_13277 M0813_13697 M0813_15350 M0813_17044 M0813_17644 M0813_18329 M0813_02380 M0813_20289 M0813_22284 M0813_23206 M0813_23413 M0813_24691 M0813_25201 M0813_25484 M0813_03296 M0813_29378 M0813_04387 M0813_04388 M0813_04700 M0813_05180 M0813_07505 M0813_08127 M0813_08300	M0811_11785 M0811_02897	TVAG_010040 TVAG_014090 TVAG_024860 TVAG_028290 TVAG_031330 TVAG_035750 TVAG_039000 TVAG_047120 TVAG_054340 TVAG_055690 TVAG_056060 TVAG_059040 TVAG_066630 TVAG_078340 TVAG_087120 TVAG_092150 TVAG_093960 TVAG_094000 TVAG_098870 TVAG_099420 TVAG_101240 TVAG_108530 TVAG_113290 TVAG_125660 TVAG_136500 TVAG_140490 TVAG_144520 TVAG_146620 TVAG_146890 TVAG_148620 TVAG_151370 TVAG_151910 TVAG_156020 TVA…	MONOS_15048 MONOS_317 MONOS_4090 MONOS_5244 MONOS_5681 MONOS_7404 MONOS_7774 MONOS_804 MONOS_9336 MONOS_9701	Cfrisia_1824 Cfrisia_3900 Cfrisia_4839	Cmem_J8273_3097 Cmem_J8273_6067 Cmem_J8273_6069	Kbia_g15701.t1 Kbia_g16385.t1 Kbia_g17361.t1 Kbia_g8961.t1	GL50803_14545 GL50803_14568 GL50803_31309 GL50803_6441	SS50377_10382 SS50377_13398 SS50377_15066 SS50377_16730	Ngru_XP_002670392.1 Ngru_XP_002679671.1	DICDI_O15757
731	PTHR11669	REPLICATION FACTOR C / DNA POLYMERASE III GAMMA-TAU SUBUNIT	M0812_13611 M0812_19797 M0812_20226 M0812_24773 M0812_02586 M0812_26721 M0812_29345 M0812_04906 M0812_06065 M0812_11550 M0812_18856	M0813_13992 M0813_15901 M0813_18560 M0813_02485 M0813_23637 M0813_24157 M0813_05480 M0813_07231 M0813_08382	M0811_01300 M0811_03233 M0811_03510 M0811_05411 M0811_07426	TVAG_081670 TVAG_161580 TVAG_409150 TVAG_447650 TVAG_491140 TVAG_498820	MONOS_11344 MONOS_12476 MONOS_2711 MONOS_5760 MONOS_584	Cfrisia_2034 Cfrisia_2845 Cfrisia_4841 Cfrisia_4941 Cfrisia_5474	Cmem_J8273_0938 Cmem_J8273_4314 Cmem_J8273_8907 Cmem_J8273_8996	Kbia_g2727.t1 Kbia_g740.t1 Kbia_g7698.t1 Kbia_g7815.t1	GL50803_14095 GL50803_16127 GL50803_24636 GL50803_9287	SS50377_11646 SS50377_16643 SS50377_17740 SS50377_jh042	Ngru_XP_002673406.1 Ngru_XP_002676098.1 Ngru_XP_002683342.1 Ngru_XP_002683633.1	DICDI_Q54BN3 DICDI_Q54E21 DICDI_Q54MD4 DICDI_Q54ST4
732	PTHR11670	ACONITASE/IRON-RESPONSIVE ELEMENT FAMILY MEMBER											Ngru_XP_002670969.1	DICDI_Q54X73
733	PTHR11671	V-TYPE ATP SYNTHASE SUBUNIT D	M0812_05283 M0812_01001	M0813_19380 M0813_06599	M0811_09016	TVAG_038640	MONOS_3441	Cfrisia_909	Cmem_J8273_8931	Kbia_g2175.t1 Kbia_g222.t1	GL50803_3678	SS50377_16994	Ngru_XP_002669461.1 Ngru_XP_002670923.1 Ngru_XP_002676793.1	DICDI_Q86A77
734	PTHR11673	TRANSLATION INITIATION FACTOR 5A FAMILY MEMBER	M0812_10415 M0812_10487 M0812_11927 M0812_13089 M0812_13337 M0812_13338 M0812_13339 M0812_13340 M0812_13341 M0812_18002 M0812_18286 M0812_01847 M0812_19861 M0812_25629 M0812_03055	M0813_10470 M0813_13748 M0813_21225 M0813_24877 M0813_24878 M0813_24879 M0813_24880 M0813_24881 M0813_24882 M0813_26197 M0813_04699 M0813_04937 M0813_00516 M0813_05340 M0813_07289	M0811_03112	TVAG_283020 TVAG_361780	MONOS_1416 MONOS_5694 MONOS_8369	Cfrisia_1405 Cfrisia_5236	Cmem_J8273_4698 Cmem_J8273_5964	Kbia_g11928.t1	GL50803_14614	SS50377_12926	Ngru_XP_002669222.1 Ngru_XP_002677324.1 Ngru_XP_002678894.1 Ngru_XP_002679544.1 Ngru_XP_002679554.1 Ngru_XP_002680006.1	DICDI_P13651
735	PTHR11679	VESICLE PROTEIN SORTING-ASSOCIATED	M0812_11408 M0812_13114 M0812_16606 M0812_17633 M0812_18713 M0812_19662 M0812_19695 M0812_20033 M0812_23502 M0812_24112 M0812_02565 M0812_26475 M0812_26481 M0812_26924 M0812_28984 M0812_30008 M0812_30347 M0812_03537 M0812_04880	M0813_01231 M0813_14158 M0813_14710 M0813_16838 M0813_17801 M0813_18370 M0813_18401 M0813_18806 M0813_02681 M0813_22342 M0813_22349 M0813_23656 M0813_02828 M0813_24437 M0813_29136 M0813_30000 M0813_04963 M0813_09167 M0813_00926	M0811_09999 M0811_13575 M0811_03863 M0811_04245 M0811_04979 M0811_00526 M0811_07362 M0811_07869 M0811_08494	TVAG_024030 TVAG_049230 TVAG_108940 TVAG_119720 TVAG_197320 TVAG_211510 TVAG_227740 TVAG_231570 TVAG_233360 TVAG_250200 TVAG_276220 TVAG_299960 TVAG_353230 TVAG_364050 TVAG_378940 TVAG_396540 TVAG_410930 TVAG_416950 TVAG_446090 TVAG_493200 TVAG_495340 TVAG_582000	MONOS_11596 MONOS_1181 MONOS_12035 MONOS_199 MONOS_5814 MONOS_8502	Cfrisia_1557 Cfrisia_253 Cfrisia_2543 Cfrisia_3740 Cfrisia_5461 Cfrisia_5587 Cfrisia_599	Cmem_J8273_1987 Cmem_J8273_4186 Cmem_J8273_4805 Cmem_J8273_6851 Cmem_J8273_7715	Kbia_g10357.t1 Kbia_g14014.t1 Kbia_g15077.t1 Kbia_g15400.t1 Kbia_g2826.t1 Kbia_g5668.t1 Kbia_g5980.t1 Kbia_g8225.t1	GL50803_13528 GL50803_15104 GL50803_16773 GL50803_91761	SS50377_13568 SS50377_14008 SS50377_16161 SS50377_16675 SS50377_17854	Ngru_XP_002669074.1 Ngru_XP_002674138.1 Ngru_XP_002676668.1 Ngru_XP_002676966.1 Ngru_XP_002680106.1 Ngru_XP_002683023.1 Ngru_XP_002683105.1 Ngru_XP_002683202.1	DICDI_Q54F53 DICDI_Q54GE3 DICDI_Q54IJ1 DICDI_Q54QC8 DICDI_Q54T42 DICDI_Q54ZW8 DICDI_Q552H9 DICDI_Q552I9
736	PTHR11680	SERINE HYDROXYMETHYLTRANSFERASE	M0812_22874 M0812_27841 M0812_28350 M0812_06949 M0812_00071	M0813_11784 M0813_15295 M0813_27357 M0813_07412 M0813_07834	M0811_06493	TVAG_109540		Cfrisia_3386	Cmem_J8273_6329	Kbia_g13233.t1 Kbia_g16079.t1 Kbia_g9921.t1		SS50377_17865	Ngru_XP_002676232.1 Ngru_XP_002683182.1	DICDI_Q54EW1 DICDI_Q54Z26
737	PTHR11685	RBR FAMILY RING FINGER AND IBR DOMAIN-CONTAINING	M0812_10634 M0812_11226 M0812_12795 M0812_01385 M0812_14426 M0812_15864 M0812_15196 M0812_01664 M0812_18500 M0812_18513 M0812_19970 M0812_21536 M0812_22202 M0812_02328 M0812_24130 M0812_24289 M0812_24824 M0812_27209 M0812_27284 M0812_05353 M0812_05695 M0812_09561	M0813_01134 M0813_01148 M0813_12988 M0813_13565 M0813_14279 M0813_00018 M0813_17884 M0813_18785 M0813_20941 M0813_22848 M0813_03007 M0813_27765 M0813_27973 M0813_28366 M0813_03367 M0813_00346 M0813_04401 M0813_06672 M0813_07794 M0813_08335 M0813_08854	M0811_01459 M0811_06253 M0811_07080 M0811_09376 M0811_00957	TVAG_050670 TVAG_074660 TVAG_074680 TVAG_129520 TVAG_246920 TVAG_373620	MONOS_11970 MONOS_11971 MONOS_1975 MONOS_3817 MONOS_6567 MONOS_8475	Cfrisia_2530 Cfrisia_2597 Cfrisia_497 Cfrisia_5078	Cmem_J8273_0432 Cmem_J8273_1204 Cmem_J8273_3018 Cmem_J8273_3383 Cmem_J8273_5400 Cmem_J8273_6492 Cmem_J8273_7874 Cmem_J8273_8943	Kbia_g2309.t1 Kbia_g237.t1 Kbia_g9346.t1		SS50377_13034	Ngru_XP_002671733.1 Ngru_XP_002672208.1 Ngru_XP_002673398.1 Ngru_XP_002673554.1 Ngru_XP_002675989.1 Ngru_XP_002676359.1 Ngru_XP_002680229.1 Ngru_XP_002682134.1 Ngru_XP_002683032.1	DICDI_Q54CX4 DICDI_Q54DM8 DICDI_Q54F86 DICDI_Q54I29 DICDI_Q54IL3 DICDI_Q54LZ6 DICDI_Q54MZ0 DICDI_Q54PV3 DICDI_Q54QC7 DICDI_Q54R25 DICDI_Q54VY8 DICDI_Q54XG4 DICDI_Q54ZG5 DICDI_Q55AE0 DICDI_Q55BN2 DICDI_Q55CB4 DICDI_Q6T486 DICDI_Q86I15 DICDI_Q8T2Q2
738	PTHR11686	GAMMA GLUTAMYL TRANSPEPTIDASE	M0812_12859 M0812_01550 M0812_21067 M0812_24965	M0813_15337 M0813_22501 M0813_22503 M0813_07481 M0813_08199									Ngru_XP_002671727.1 Ngru_XP_002675675.1 Ngru_XP_002676235.1 Ngru_XP_002678280.1 Ngru_XP_002680789.1	DICDI_Q54G14 DICDI_Q54LQ5 DICDI_Q54VG5 DICDI_Q54WV2 DICDI_Q54XQ0
739	PTHR11689	CHLORIDE CHANNEL PROTEIN CLC FAMILY MEMBER	M0812_16506 M0812_20937	M0813_01457 M0813_00149	M0811_13112			Cfrisia_2990 Cfrisia_5365	Cmem_J8273_0641 Cmem_J8273_1918					DICDI_Q1ZXJ0 DICDI_Q54AX6 DICDI_Q75JF3 DICDI_Q86AZ6
740	PTHR11690	AMILORIDE-SENSITIVE SODIUM CHANNEL-RELATED											Ngru_XP_002668264.1 Ngru_XP_002674946.1 Ngru_XP_002674947.1 Ngru_XP_002680073.1 Ngru_XP_002680074.1 Ngru_XP_002680183.1 Ngru_XP_002680309.1 Ngru_XP_002680378.1 Ngru_XP_002682191.1 Ngru_XP_002682380.1 Ngru_XP_002682748.1 Ngru_XP_002683614.1
741	PTHR11692	BIFUNCTIONAL PURINE BIOSYNTHESIS PROTEIN PURH												DICDI_Q86L14
742	PTHR11693	ATP SYNTHASE GAMMA CHAIN	M0812_25482 M0812_04230 M0812_08722	M0813_16057 M0813_17342 M0813_17404 M0813_04709	M0811_09115									DICDI_Q54DF1
743	PTHR11695	ALCOHOL DEHYDROGENASE RELATED						Cfrisia_4174		Kbia_g10420.t1 Kbia_g2639.t1			Ngru_XP_002668615.1 Ngru_XP_002669570.1 Ngru_XP_002669714.1 Ngru_XP_002672127.1 Ngru_XP_002674164.1 Ngru_XP_002675731.1 Ngru_XP_002675817.1 Ngru_XP_002678654.1 Ngru_XP_002678798.1 Ngru_XP_002679039.1 Ngru_XP_002682013.1
744	PTHR11699	ALDEHYDE DEHYDROGENASE-RELATED						Cfrisia_5147	Cmem_J8273_0320 Cmem_J8273_0321 Cmem_J8273_3832 Cmem_J8273_3835	Kbia_g5415.t1			Ngru_XP_002672467.1 Ngru_XP_002672485.1 Ngru_XP_002676120.1	DICDI_Q54FY1 DICDI_Q54FY2 DICDI_Q54FY3 DICDI_Q54IU0 DICDI_Q54WJ9 DICDI_Q551V0
745	PTHR11700	30S RIBOSOMAL PROTEIN S10 FAMILY MEMBER	M0812_10308 M0812_10579 M0812_14064 M0812_17447 M0812_17480 M0812_23934 M0812_23999 M0812_24682 M0812_24771 M0812_04285 M0812_06071 M0812_06148 M0812_07314 M0812_00917	M0813_10828 M0813_14078 M0813_15820 M0813_15897 M0813_17350 M0813_18920 M0813_18987 M0813_22777 M0813_25054 M0813_29577 M0813_29609 M0813_03758 M0813_08383 M0813_08477	M0811_04810	TVAG_086300 TVAG_099980 TVAG_110530 TVAG_178600 TVAG_482300	MONOS_11042 MONOS_11734 MONOS_14588	Cfrisia_1653	Cmem_J8273_0688 Cmem_J8273_7428	Kbia_g4980.t1	GL50803_6022	SS50377_13447	Ngru_XP_002672056.1	DICDI_Q54WA4 DICDI_Q54Y41
746	PTHR11702	DEVELOPMENTALLY REGULATED GTP-BINDING PROTEIN-RELATED											Ngru_XP_002683062.1 Ngru_XP_002683355.1	DICDI_Q54Z70
747	PTHR11703	DEOXYHYPUSINE SYNTHASE	M0812_27039 M0812_27924	M0813_27434 M0813_08590	M0811_11690	TVAG_359990	MONOS_1458	Cfrisia_371	Cmem_J8273_1964 Cmem_J8273_7825	Kbia_g2204.t1 Kbia_g8952.t1	GL50803_15535	SS50377_11644 SS50377_16963 SS50377_16986	Ngru_XP_002675862.1	DICDI_Q54MQ7
748	PTHR11705	PROTEASE FAMILY M14 CARBOXYPEPTIDASE A,B											Ngru_XP_002682471.1
749	PTHR11706	SOLUTE CARRIER PROTEIN FAMILY 11 MEMBER												DICDI_Q553K4 DICDI_Q869V1
750	PTHR11707	L-ASPARAGINASE	M0812_16137 M0812_22512	M0813_18106 M0813_09887	M0811_00402		MONOS_5194 MONOS_8278	Cfrisia_1553 Cfrisia_5167	Cmem_J8273_4451	Kbia_g8960.t1	GL50803_14547 GL50803_7865	SS50377_11026 SS50377_11027 SS50377_12024 SS50377_17563	Ngru_XP_002679691.1	DICDI_Q86I82
751	PTHR11709	MULTI-COPPER OXIDASE											Ngru_XP_002671008.1 Ngru_XP_002674759.1 Ngru_XP_002678475.1
752	PTHR11710	40S RIBOSOMAL PROTEIN S19	M0812_00102 M0812_10913 M0812_10990 M0812_17393 M0812_19199 M0812_19935 M0812_02006 M0812_20204 M0812_23232 M0812_23903 M0812_25856 M0812_26526 M0812_28317 M0812_03259 M0812_06248 M0812_06607 M0812_09225 M0812_09879 M0812_09958	M0813_12359 M0813_15720 M0813_16677 M0813_17632 M0813_17848 M0813_19016 M0813_21685 M0813_22300 M0813_23160 M0813_24135 M0813_25496 M0813_25577 M0813_03129 M0813_28894 M0813_29526 M0813_05904 M0813_06052 M0813_06845 M0813_07378	M0811_06567	TVAG_199240 TVAG_352520 TVAG_352560 TVAG_352580 TVAG_352600 TVAG_353280	MONOS_10402 MONOS_1934	Cfrisia_1909	Cmem_J8273_1847	Kbia_g1376.t1		SS50377_15853	Ngru_XP_002676383.1	DICDI_Q54X51
753	PTHR11711	ADP RIBOSYLATION FACTOR-RELATED	M0812_01063 M0812_11167 M0812_12782 M0812_13443 M0812_13502 M0812_01377 M0812_13971 M0812_14277 M0812_14329 M0812_16398 M0812_16309 M0812_16232 M0812_16016 M0812_16437 M0812_16440 M0812_01635 M0812_01663 M0812_16805 M0812_17040 M0812_17197 M0812_17780 M0812_17781 M0812_17940 M0812_18056 M0812_18189 M0812_18604 M0812_18778 M0812_19084 M0812_19603 M0812_01953 M0812_20039 M0812_20142 M0812_20571 M08…	M0813_10166 M0813_10252 M0813_01042 M0813_11400 M0813_12937 M0813_13417 M0813_13631 M0813_13869 M0813_01405 M0813_14455 M0813_14562 M0813_14669 M0813_14840 M0813_15229 M0813_15359 M0813_15517 M0813_15584 M0813_01649 M0813_16501 M0813_17213 M0813_17868 M0813_18312 M0813_19444 M0813_02473 M0813_20340 M0813_20696 M0813_02559 M0813_21969 M0813_22149 M0813_02671 M0813_22451 M0813_23108 M0813_23507 M08…	M0811_10538 M0811_10808 M0811_10932 M0811_11703 M0811_12464 M0811_12803 M0811_13434 M0811_14048 M0811_14128 M0811_14274 M0811_14593 M0811_02731 M0811_03057 M0811_03133 M0811_04182 M0811_04736 M0811_05886 M0811_07131 M0811_08066 M0811_08287 M0811_08783	TVAG_000720 TVAG_064150 TVAG_132550 TVAG_145190 TVAG_148040 TVAG_204680 TVAG_222520 TVAG_255160 TVAG_255170 TVAG_275870 TVAG_284530 TVAG_294070 TVAG_301220 TVAG_320310 TVAG_321330 TVAG_353380 TVAG_443580 TVAG_460220	MONOS_10350 MONOS_10614 MONOS_11483 MONOS_13174 MONOS_14416 MONOS_16774 MONOS_1697 MONOS_1838 MONOS_2554 MONOS_6934 MONOS_7047 MONOS_7574 MONOS_7649 MONOS_8344 MONOS_861 MONOS_9257	Cfrisia_1473 Cfrisia_295 Cfrisia_4691 Cfrisia_784	Cmem_J8273_0365 Cmem_J8273_0719 Cmem_J8273_1734 Cmem_J8273_4436 Cmem_J8273_4847 Cmem_J8273_5192 Cmem_J8273_6221 Cmem_J8273_6798 Cmem_J8273_6799	Kbia_g10267.t1 Kbia_g10301.t1 Kbia_g10409.t1 Kbia_g12955.t1 Kbia_g13240.t1 Kbia_g13421.t1 Kbia_g13455.t1 Kbia_g16130.t1 Kbia_g16450.t1 Kbia_g16514.t1 Kbia_g16763.t1 Kbia_g2974.t1 Kbia_g4711.t1 Kbia_g4769.t1 Kbia_g4959.t1 Kbia_g6377.t1 Kbia_g7242.t1	GL50803_13523 GL50803_13930 GL50803_7562 GL50803_7789	SS50377_11203 SS50377_13951 SS50377_14421 SS50377_16710	Ngru_XP_002668786.1 Ngru_XP_002670400.1 Ngru_XP_002672335.1 Ngru_XP_002672337.1 Ngru_XP_002672368.1 Ngru_XP_002672405.1 Ngru_XP_002672807.1 Ngru_XP_002673904.1 Ngru_XP_002673940.1 Ngru_XP_002675758.1 Ngru_XP_002676642.1 Ngru_XP_002677027.1 Ngru_XP_002679090.1 Ngru_XP_002679438.1 Ngru_XP_002680223.1 Ngru_XP_002680236.1 Ngru_XP_002680892.1 Ngru_XP_002681010.1 Ngru_XP_002681402.1 Ngru_XP_002681589.1…	DICDI_O00909 DICDI_Q1ZXA5 DICDI_Q54HK2 DICDI_Q54I24 DICDI_Q54JB7 DICDI_Q54JJ3 DICDI_Q54SH9 DICDI_Q54V41 DICDI_Q54V47 DICDI_Q54VB0 DICDI_Q54Y34 DICDI_Q54YV7 DICDI_Q554Y8 DICDI_Q55AD9 DICDI_Q55AR1
754	PTHR11712	POLYKETIDE SYNTHASE-RELATED											Ngru_XP_002674325.1	DICDI_Q554C4
755	PTHR11715	GLYCINE CLEAVAGE SYSTEM H PROTEIN	M0812_11243 M0812_13716 M0812_15179 M0812_18521 M0812_21521 M0812_27461 M0812_06931	M0813_01123 M0813_13581 M0813_15276 M0813_20482 M0813_22833 M0813_02991 M0813_26552	M0811_12729	TVAG_100550 TVAG_177600		Cfrisia_4722 Cfrisia_5602	Cmem_J8273_4304 Cmem_J8273_4734	Kbia_g11968.t1			Ngru_XP_002675653.1	DICDI_Q54FI0 DICDI_Q54JU0 DICDI_Q54JU1 DICDI_Q54JU3 DICDI_Q54JV8 DICDI_Q54JV9
756	PTHR11717	LOW MOLECULAR WEIGHT PROTEIN TYROSINE PHOSPHATASE				TVAG_005380 TVAG_174880 TVAG_228440 TVAG_350160 TVAG_376230 TVAG_431690 TVAG_458720		Cfrisia_2719		Kbia_g14731.t1 Kbia_g16544.t1 Kbia_g2920.t1	GL50803_14456	SS50377_17901	Ngru_XP_002672084.1	DICDI_Q55GW2
757	PTHR11721	60S RIBOSOMAL PROTEIN L27A	M0812_10233 M0812_10645 M0812_12424 M0812_15015 M0812_14842 M0812_16825 M0812_17078 M0812_17969 M0812_18231 M0812_18408 M0812_02233 M0812_23128 M0812_28547 M0812_03826 M0812_04047 M0812_08400	M0813_10754 M0813_11287 M0813_14270 M0813_20115 M0813_20737 M0813_20844 M0813_21097 M0813_21361 M0813_21534 M0813_22494 M0813_26230 M0813_28793 M0813_29773 M0813_03475 M0813_07616 M0813_00860	M0811_01682	TVAG_121550 TVAG_143790 TVAG_199230 TVAG_300490 TVAG_346410 TVAG_401890	MONOS_10406 MONOS_219 MONOS_3923	Cfrisia_3184	Cmem_J8273_2601 Cmem_J8273_8264	Kbia_g1964.t1	GL50803_16310	SS50377_15934	Ngru_XP_002668579.1 Ngru_XP_002670063.1	DICDI_P48160
758	PTHR11722	60S RIBOSOMAL PROTEIN L13	M0812_10950 M0812_12098 M0812_12533 M0812_12537 M0812_12942 M0812_13645 M0812_19807 M0812_22878 M0812_23459 M0812_27837 M0812_02836 M0812_29335 M0812_29521 M0812_30084 M0812_03481 M0812_05069 M0812_09911	M0813_10306 M0813_10669 M0813_11788 M0813_16095 M0813_16712 M0813_16897 M0813_18549 M0813_22609 M0813_22613 M0813_25544 M0813_27353 M0813_28560 M0813_29202 M0813_29206 M0813_05686 M0813_07240 M0813_09747	M0811_14226	TVAG_112230 TVAG_182520 TVAG_190280 TVAG_199380 TVAG_423320 TVAG_438370	MONOS_11281 MONOS_14048	Cfrisia_2753	Cmem_J8273_3365	Kbia_g10996.t1	GL50803_14622	SS50377_18978	Ngru_XP_002680454.1	DICDI_Q54E20
759	PTHR11726	60S RIBOSOMAL PROTEIN L10	M0812_01039 M0812_11158 M0812_12456 M0812_01482 M0812_15416 M0812_16593 M0812_21743 M0812_23507 M0812_30169 M0812_03543 M0812_04706 M0812_07756	M0813_14153 M0813_16510 M0813_16832 M0813_02215 M0813_19421 M0813_22529 M0813_26768 M0813_26879 M0813_28304 M0813_29293 M0813_30014 M0813_09637	M0811_06505	TVAG_074610 TVAG_232820 TVAG_291010 TVAG_407240 TVAG_437020	MONOS_15143 MONOS_1889 MONOS_7650		Cmem_J8273_3769 Cmem_J8273_3943 Cmem_J8273_5613	Kbia_g1705.t1	GL50803_10428	SS50377_14314	Ngru_XP_002679132.1	DICDI_Q54J69
760	PTHR11727	DIMETHYLADENOSINE TRANSFERASE	M0812_26991 M0812_27920	M0813_20362 M0813_27429	M0811_04432	TVAG_299080	MONOS_6586	Cfrisia_3465	Cmem_J8273_4800	Kbia_g14008.t1 Kbia_g2705.t1	GL50803_14842	SS50377_13060	Ngru_XP_002670074.1 Ngru_XP_002680934.1	DICDI_Q54M56 DICDI_Q54QK7
761	PTHR11728	GLYCEROL-3-PHOSPHATE DEHYDROGENASE	M0812_17080 M0812_18233 M0812_23124 M0812_27569 M0812_28169 M0812_00277 M0812_08396	M0813_15987 M0813_16742 M0813_20111 M0813_20739 M0813_27694 M0813_28790 M0813_00862	M0811_11237 M0811_11797 M0811_12333	TVAG_230610 TVAG_304500 TVAG_361130 TVAG_382880 TVAG_386800 TVAG_512070 TVAG_525580 TVAG_586980 TVAG_601920							Ngru_XP_002675914.1
762	PTHR11730	AMMONIUM TRANSPORTER	M0812_12091 M0812_12953 M0812_13594 M0812_13869 M0812_13877 M0812_14094 M0812_14302 M0812_16010 M0812_16001 M0812_15455 M0812_14918 M0812_17690 M0812_20335 M0812_21620 M0812_02157 M0812_21789 M0812_22357 M0812_22377 M0812_02385 M0812_24221 M0812_26267 M0812_02654 M0812_27314 M0812_28803 M0812_29581 M0812_30346 M0812_03937 M0812_04240 M0812_04955 M0812_07274 M0812_08007 M0812_00887 M0812_09553	M0813_10313 M0813_11405 M0813_12043 M0813_14711 M0813_15047 M0813_15110 M0813_01895 M0813_02167 M0813_17168 M0813_17394 M0813_17957 M0813_18693 M0813_20994 M0813_21460 M0813_22932 M0813_23568 M0813_24063 M0813_24495 M0813_25025 M0813_26466 M0813_26475 M0813_03359 M0813_29662 M0813_29679 M0813_03729 M0813_04043 M0813_04429 M0813_04507 M0813_04514 M0813_05497 M0813_07990 M0813_08903 M0813_09150 M08…	M0811_11258 M0811_05018 M0811_06304 M0811_09218	TVAG_019820 TVAG_024780 TVAG_428230		Cfrisia_4472	Cmem_J8273_1071 Cmem_J8273_3874	Kbia_g993.t1			Ngru_XP_002674602.1 Ngru_XP_002676019.1 Ngru_XP_002676020.1 Ngru_XP_002680225.1 Ngru_XP_002680360.1	DICDI_Q8I0L6 DICDI_Q8MXY0 DICDI_Q9BLG3 DICDI_Q9NIV0
763	PTHR11731	PROTEASE FAMILY S9B,C DIPEPTIDYL-PEPTIDASE IV-RELATED	M0812_20175 M0812_26768	M0813_02532 M0813_24110	M0811_13664		MONOS_13748			Kbia_g1186.t1			Ngru_XP_002675217.1	DICDI_Q54U01
764	PTHR11732	ALDO/KETO REDUCTASE	M0812_24332 M0812_25468 M0812_08885	M0813_12777 M0813_06293 M0813_08015	M0811_02976 M0811_00045 M0811_05533 M0811_05534 M0811_05536 M0811_05537	TVAG_007830 TVAG_044820 TVAG_048690 TVAG_090550 TVAG_102160 TVAG_175700 TVAG_245190 TVAG_312310 TVAG_348390 TVAG_370420 TVAG_370500 TVAG_411870 TVAG_495000 TVAG_506800 TVAG_562150 TVAG_602270	MONOS_10237 MONOS_1176			Kbia_g2547.t1	GL50803_7260 GL50803_9008	SS50377_13549 SS50377_16291	Ngru_XP_002668932.1 Ngru_XP_002674403.1 Ngru_XP_002677708.1	DICDI_Q54NZ7 DICDI_Q55FL2 DICDI_Q55FL3 DICDI_Q6IMN8
765	PTHR11735	TRNA N6-ADENOSINE THREONYLCARBAMOYLTRANSFERASE	M0812_12346 M0812_08966	M0813_12312 M0813_22749	M0811_05491 M0811_05495	TVAG_185400	MONOS_11493		Cmem_J8273_3129 Cmem_J8273_6499	Kbia_g4006.t1 Kbia_g5577.t1 Kbia_g6583.t1	GL50803_17420	SS50377_11812	Ngru_XP_002678425.1 Ngru_XP_002678632.1	DICDI_Q54EW4 DICDI_Q55GU1
766	PTHR11736	MELANOMA-ASSOCIATED ANTIGEN MAGE ANTIGEN	M0812_01491 M0812_05738	M0813_13032 M0813_15250 M0813_28295	M0811_05934	TVAG_003960 TVAG_026180	MONOS_10037 MONOS_12866 MONOS_15015 MONOS_15849 MONOS_3872 MONOS_5684 MONOS_5852 MONOS_616 MONOS_7552							DICDI_Q54PA3
767	PTHR11738	MHC CLASS I NK CELL RECEPTOR					MONOS_2657
768	PTHR11739	CITRATE SYNTHASE											Ngru_XP_002668999.1 Ngru_XP_002669424.1 Ngru_XP_002678141.1	DICDI_Q54KL0 DICDI_Q553V1 DICDI_Q86AV6 DICDI_Q8MQU6
769	PTHR11740	CASEIN KINASE II SUBUNIT BETA	M0812_12340 M0812_12358 M0812_15497 M0812_17017 M0812_18171 M0812_20710 M0812_21254 M0812_21490 M0812_02145 M0812_21822 M0812_25033 M0812_25598 M0812_02618 M0812_02632 M0812_26956 M0812_27331 M0812_27880 M0812_28864 M0812_29263 M0812_30286 M0812_03418 M0812_04113 M0812_04129 M0812_04461 M0812_04660 M0812_04782 M0812_04794 M0812_04827 M0812_05837 M0812_07099 M0812_07509 M0812_07642 M0812_08610 M08…	M0813_10927 M0813_12339 M0813_13132 M0813_13424 M0813_13712 M0813_14482 M0813_14496 M0813_02136 M0813_16960 M0813_17292 M0813_20394 M0813_20673 M0813_22743 M0813_22760 M0813_22800 M0813_23438 M0813_23589 M0813_23601 M0813_24075 M0813_24263 M0813_24684 M0813_26096 M0813_26727 M0813_26841 M0813_26853 M0813_26996 M0813_27123 M0813_27396 M0813_28211 M0813_03592 M0813_04220 M0813_04447 M0813_06207 M08…	M0811_12797 M0811_03981 M0811_08427	TVAG_014300 TVAG_077050 TVAG_091470 TVAG_092690 TVAG_100900 TVAG_109300 TVAG_167560 TVAG_198920 TVAG_199030 TVAG_202590 TVAG_230170 TVAG_236670 TVAG_239910 TVAG_265900 TVAG_281580 TVAG_290850 TVAG_297610 TVAG_303540 TVAG_314920 TVAG_319200 TVAG_334200 TVAG_334450 TVAG_365720 TVAG_395250 TVAG_404960 TVAG_418650 TVAG_437260 TVAG_482400 TVAG_488390 TVAG_499540	MONOS_10053 MONOS_10482 MONOS_11625 MONOS_13003 MONOS_6856 MONOS_8664 MONOS_9125	Cfrisia_2155 Cfrisia_3518	Cmem_J8273_3931 Cmem_J8273_8492	Kbia_g14088.t1 Kbia_g14585.t1 Kbia_g3410.t1 Kbia_g5124.t1 Kbia_g7183.t1	GL50803_7421 GL50803_93671	SS50377_12766 SS50377_12954	Ngru_XP_002673710.1	DICDI_Q54PF1
770	PTHR11741	ELONGATION FACTOR TS											Ngru_XP_002682544.1	DICDI_Q54LV3
771	PTHR11742	MANNOSYL-OLIGOSACCHARIDE ALPHA-1,2-MANNOSIDASE-RELATED	M0812_12906 M0812_19810 M0812_29424 M0812_29426 M0812_00765	M0813_12092 M0813_22217 M0813_24542 M0813_24544 M0813_07244		TVAG_059860 TVAG_082940 TVAG_104870 TVAG_113860 TVAG_117390 TVAG_119010 TVAG_158080 TVAG_176070 TVAG_200620 TVAG_226540 TVAG_229250 TVAG_245880 TVAG_296340 TVAG_307800 TVAG_316770 TVAG_345080 TVAG_362570 TVAG_367080 TVAG_379870 TVAG_382860 TVAG_402460 TVAG_404080 TVAG_410420 TVAG_417940 TVAG_440710 TVAG_447400 TVAG_493940 TVAG_586830 TVAG_605570	MONOS_389 MONOS_4248 MONOS_43 MONOS_5346 MONOS_7177						Ngru_XP_002676836.1 Ngru_XP_002681661.1 Ngru_XP_002681821.1	DICDI_Q54CH4 DICDI_Q54PP9 DICDI_Q54PQ0 DICDI_Q54PQ1 DICDI_Q55EU0
772	PTHR11743	VOLTAGE-DEPENDENT ANION-SELECTIVE CHANNEL	M0812_11258 M0812_01148 M0812_11698 M0812_13267 M0812_13932 M0812_15296 M0812_14960 M0812_18536 M0812_19000 M0812_21632 M0812_21883 M0812_22950 M0812_02429 M0812_24640 M0812_25315 M0812_26133 M0812_26148 M0812_26388 M0812_29076 M0812_29306 M0812_29316 M0812_02924 M0812_30010 M0812_04466 M0812_05049 M0812_05136 M0812_05418 M0812_06186 M0812_07513 M0812_00771 M0812_08557	M0813_01110 M0813_11858 M0813_13375 M0813_13828 M0813_13836 M0813_14965 M0813_15781 M0813_02079 M0813_17194 M0813_19179 M0813_19529 M0813_02422 M0813_19823 M0813_21418 M0813_22226 M0813_22944 M0813_23435 M0813_24739 M0813_24951 M0813_02973 M0813_27120 M0813_29138 M0813_04173 M0813_05201 M0813_05703 M0813_06701 M0813_07163 M0813_07176 M0813_08521 M0813_09291 M0813_09522	M0811_01367 M0811_06846	TVAG_332970							Ngru_XP_002672902.1	DICDI_Q01501
773	PTHR11746	O-METHYLTRANSFERASE												DICDI_Q54B59 DICDI_Q54B60 DICDI_Q54FP4 DICDI_Q54GZ0 DICDI_Q54S95 DICDI_Q86HS9 DICDI_Q86I40 DICDI_Q8T638
774	PTHR11748	D-LACTATE DEHYDROGENASE	M0812_24758 M0812_00306 M0812_06098	M0813_15010 M0813_15869 M0813_08397				Cfrisia_244					Ngru_XP_002669353.1 Ngru_XP_002674489.1 Ngru_XP_002678046.1	DICDI_Q55BQ4
775	PTHR11749	RIBULOSE-5-PHOSPHATE-3-EPIMERASE	M0812_20497	M0813_25883	M0811_00562 M0811_00598	TVAG_158280	MONOS_14849	Cfrisia_275	Cmem_J8273_4545	Kbia_g9705.t1	GL50803_10324	SS50377_15270	Ngru_XP_002681532.1	DICDI_Q54YE7
776	PTHR11750	PROTEIN N-TERMINAL AMIDASE											Ngru_XP_002676299.1 Ngru_XP_002678462.1
777	PTHR11751	ALANINE AMINOTRANSFERASE	M0812_13423 M0812_29749	M0813_15249 M0813_24646	M0811_12241	TVAG_074600 TVAG_088220 TVAG_098820 TVAG_132440 TVAG_136210 TVAG_379550	MONOS_10116 MONOS_4089	Cfrisia_1781 Cfrisia_5397	Cmem_J8273_3736 Cmem_J8273_4612	Kbia_g6061.t1 Kbia_g7483.t1 Kbia_g9859.t1	GL50803_12150 GL50803_16363	SS50377_11726 SS50377_13656 SS50377_19034	Ngru_XP_002681562.1	DICDI_Q54MJ7
778	PTHR11753	ADAPTOR COMPLEXES SMALL SUBUNIT FAMILY	M0812_11804 M0812_13190 M0812_18607 M0812_23041 M0812_02519 M0812_27065 M0812_27080 M0812_02717 M0812_27655 M0812_27972 M0812_28023 M0812_03337 M0812_04829 M0812_05018 M0812_06763	M0813_01039 M0813_11253 M0813_12874 M0813_17036 M0813_23702 M0813_25393 M0813_27489 M0813_27540 M0813_28471 M0813_03924 M0813_05736 M0813_00631 M0813_08615 M0813_08629 M0813_09218	M0811_01766 M0811_04314 M0811_07499 M0811_08564 M0811_09179 M0811_09191	TVAG_056870 TVAG_071140 TVAG_101310 TVAG_134680 TVAG_166420 TVAG_199010 TVAG_214290 TVAG_262470 TVAG_283330 TVAG_288480 TVAG_379690 TVAG_442910	MONOS_10990 MONOS_1163 MONOS_15884 MONOS_3182 MONOS_7391 MONOS_9414	Cfrisia_2159 Cfrisia_3712 Cfrisia_4774	Cmem_J8273_3752 Cmem_J8273_4657 Cmem_J8273_7750 Cmem_J8273_8222 Cmem_J8273_8393	Kbia_g10475.t1 Kbia_g12142.t1 Kbia_g13634.t1 Kbia_g15016.t1 Kbia_g16863.t1 Kbia_g3918.t1 Kbia_g6342.t1	GL50803_5328 GL50803_91198	SS50377_11202 SS50377_12480 SS50377_18440	Ngru_XP_002678606.1 Ngru_XP_002683410.1 Ngru_XP_002683429.1 Ngru_XP_002683551.1	DICDI_B0G185 DICDI_Q54H39 DICDI_Q54NZ4 DICDI_Q54WW3 DICDI_Q553S2
779	PTHR11757	PROTEASE FAMILY S9A OLIGOPEPTIDASE											Ngru_XP_002671500.1 Ngru_XP_002678630.1 Ngru_XP_002683566.1	DICDI_Q54CL7
780	PTHR11758	40S RIBOSOMAL PROTEIN S15A	M0812_14092 M0812_16011 M0812_14782 M0812_17688 M0812_20609 M0812_22378 M0812_24219 M0812_24556 M0812_03771 M0812_04239 M0812_04694 M0812_04877 M0812_07273 M0812_00889	M0813_10869 M0813_13928 M0813_15046 M0813_17120 M0813_17395 M0813_18695 M0813_24493 M0813_25027 M0813_25994 M0813_26465 M0813_26756 M0813_29680 M0813_03731 M0813_09170	M0811_01039 M0811_00982	TVAG_006250 TVAG_164700 TVAG_462530	MONOS_14471 MONOS_16807 MONOS_2868	Cfrisia_4949	Cmem_J8273_1629 Cmem_J8273_8502	Kbia_g7679.t1	GL50803_15228	SS50377_15856	Ngru_XP_002674548.1	DICDI_O21036 DICDI_P46793
781	PTHR11759	40S RIBOSOMAL PROTEIN S14/30S RIBOSOMAL PROTEIN S11	M0812_11313 M0812_14245 M0812_16352 M0812_15297 M0812_15007 M0812_18602 M0812_21633 M0812_22707 M0812_23741 M0812_25026 M0812_25190 M0812_02527 M0812_02762 M0812_28788 M0812_28946 M0812_30359 M0812_30398 M0812_04039 M0812_04840 M0812_05048 M0812_05830 M0812_06332 M0812_06518 M0812_00729	M0813_10209 M0813_01044 M0813_12829 M0813_13125 M0813_14698 M0813_15448 M0813_15631 M0813_17679 M0813_21371 M0813_22184 M0813_22945 M0813_23693 M0813_02917 M0813_28204 M0813_03584 M0813_05704 M0813_07608 M0813_09134 M0813_09207 M0813_09523	M0811_07907 M0811_07974	TVAG_117480 TVAG_152720 TVAG_299380 TVAG_342830 TVAG_464120	MONOS_11988 MONOS_15415	Cfrisia_2967	Cmem_J8273_0567 Cmem_J8273_7924	Kbia_g5547.t1	GL50803_7878	SS50377_13001 SS50377_15826 SS50377_15828	Ngru_XP_002677145.1	DICDI_Q54EG3
782	PTHR11760	30S/40S RIBOSOMAL PROTEIN S3	M0812_10926 M0812_11707 M0812_12362 M0812_14146 M0812_16347 M0812_01727 M0812_01824 M0812_19016 M0812_22694 M0812_23035 M0812_23425 M0812_02361 M0812_23798 M0812_02537 M0812_25896 M0812_27665 M0812_03422 M0812_04110 M0812_04854 M0812_05858 M0812_06792 M0812_09040 M0812_09601 M0812_09944	M0813_10213 M0813_10590 M0813_12243 M0813_13155 M0813_14778 M0813_16129 M0813_16438 M0813_16956 M0813_17622 M0813_17665 M0813_19170 M0813_20973 M0813_23683 M0813_25387 M0813_25510 M0813_25771 M0813_03679 M0813_03914 M0813_00408 M0813_00492 M0813_06014 M0813_00665 M0813_07671 M0813_09193	M0811_05598	TVAG_106800 TVAG_178710 TVAG_263040 TVAG_314710 TVAG_420140 TVAG_462690	MONOS_16804 MONOS_794	Cfrisia_4556	Cmem_J8273_7500 Cmem_J8273_7599 Cmem_J8273_8135	Kbia_g2795.t1	GL50803_7999	SS50377_19169	Ngru_XP_002671418.1	DICDI_P90526
783	PTHR11761	50S/60S RIBOSOMAL PROTEIN L14/L23	M0812_10292 M0812_10591 M0812_13636 M0812_16392 M0812_14604 M0812_01859 M0812_02017 M0812_22750 M0812_24793 M0812_26467 M0812_28989 M0812_29532 M0812_06041 M0812_08146 M0812_09071 M0812_09244	M0813_10172 M0813_10812 M0813_11958 M0813_12208 M0813_14064 M0813_15926 M0813_17712 M0813_17795 M0813_21700 M0813_22357 M0813_30265 M0813_00528 M0813_05455 M0813_05894 M0813_08362 M0813_09737		TVAG_015800 TVAG_024110 TVAG_074940 TVAG_345430 TVAG_345440 TVAG_345450	MONOS_13210 MONOS_7763	Cfrisia_2364	Cmem_J8273_0435 Cmem_J8273_2564	Kbia_g11848.t1	GL50803_10091	SS50377_11217	Ngru_XP_002681470.1	DICDI_O21033 DICDI_Q54G86
784	PTHR11764	TERPENE CYCLASE/MUTASE FAMILY MEMBER	M0812_12004 M0812_08183	M0813_10392 M0813_23558									Ngru_XP_002682862.1	DICDI_Q55D85
785	PTHR11766	TYROSYL-TRNA SYNTHETASE											Ngru_XP_002669367.1	DICDI_Q54WD9
786	PTHR11767	INWARD RECTIFIER POTASSIUM CHANNEL			M0811_10084 M0811_01810 M0811_05946 M0811_07212								Ngru_XP_002679315.1
787	PTHR11771	LIPOXYGENASE												DICDI_Q54W35 DICDI_Q86H96
788	PTHR11772	ASPARAGINE SYNTHETASE							Cmem_J8273_1066 Cmem_J8273_1082				Ngru_XP_002682441.1	DICDI_Q54MB4
789	PTHR11773	GLYCINE DEHYDROGENASE, DECARBOXYLATING	M0812_10852 M0812_14972 M0812_20967 M0812_10018	M0813_14346 M0813_00193 M0813_21407 M0813_07111	M0811_13070			Cfrisia_5580	Cmem_J8273_5387 Cmem_J8273_8259	Kbia_g11348.t1 Kbia_g5795.t1			Ngru_XP_002678230.1	DICDI_Q54KM7
790	PTHR11774	GERANYLGERANYL TRANSFERASE TYPE BETA SUBUNIT	M0812_13965 M0812_14910 M0812_01828 M0812_19846 M0812_21090 M0812_23781 M0812_03923 M0812_06812 M0812_08010 M0812_09045	M0813_11388 M0813_12238 M0813_15109 M0813_21468 M0813_23118 M0813_25785 M0813_00496 M0813_05234 M0813_00683 M0813_07277	M0811_00322 M0811_03516 M0811_07100 M0811_00976	TVAG_021630 TVAG_038850 TVAG_151840 TVAG_187660 TVAG_214620 TVAG_247370 TVAG_335510 TVAG_338240 TVAG_366000 TVAG_442870 TVAG_462400 TVAG_464130	MONOS_11094 MONOS_5478 MONOS_6194 MONOS_8393	Cfrisia_1216 Cfrisia_1438 Cfrisia_3721 Cfrisia_962	Cmem_J8273_1657 Cmem_J8273_2173 Cmem_J8273_2425 Cmem_J8273_3330 Cmem_J8273_5606	Kbia_g10034.t1 Kbia_g11588.t1 Kbia_g3980.t1 Kbia_g7341.t1	GL50803_17082 GL50803_9382	SS50377_15558 SS50377_15595 SS50377_18345	Ngru_XP_002668851.1 Ngru_XP_002669743.1 Ngru_XP_002678121.1 Ngru_XP_002680710.1	DICDI_B0G172 DICDI_Q55D51 DICDI_Q55DA3
791	PTHR11776	ADENINE PHOSPHORIBOSYLTRANSFERASE									GL50803_112885		Ngru_XP_002682762.1	DICDI_Q54JK8 DICDI_Q55C82
792	PTHR11777	ALANYL-TRNA SYNTHETASE	M0812_14333 M0812_17037 M0812_00645	M0813_20693 M0813_22103 M0813_26436	M0811_12590	TVAG_299450 TVAG_369340		Cfrisia_1652	Cmem_J8273_3269	Kbia_g12061.t1 Kbia_g13278.t1 Kbia_g5454.t1	GL50803_96460	SS50377_12389	Ngru_XP_002675895.1	DICDI_Q54Y20 DICDI_Q86H43
793	PTHR11778	SERYL-TRNA SYNTHETASE	M0812_25135 M0812_25306 M0812_28474	M0813_02431 M0813_20204 M0813_03398	M0811_13354 M0811_13356 M0811_14008	TVAG_101870 TVAG_305400	MONOS_6120	Cfrisia_1674	Cmem_J8273_4049	Kbia_g8734.t1	GL50803_101501	SS50377_12878	Ngru_XP_002678063.1 Ngru_XP_002683611.1	DICDI_Q55GM6 DICDI_Q7KWQ2
794	PTHR11780	NADH-UBIQUINONE OXIDOREDUCTASE FLAVOPROTEIN 1 NDUFV1	M0812_11817 M0812_13183 M0812_01333 M0812_16340 M0812_01829 M0812_22700 M0812_05593 M0812_09046	M0813_10219 M0813_11270 M0813_12237 M0813_17671 M0813_19640 M0813_27816 M0813_28477 M0813_00497	M0811_12370 M0811_13841	TVAG_133030 TVAG_188080		Cfrisia_1107	Cmem_J8273_4763	Kbia_g10406.t1 Kbia_g11564.t1 Kbia_g15641.t1			Ngru_XP_002676765.1	DICDI_Q54I90
795	PTHR11781	IODOTHYRONINE DEIODINASE												DICDI_Q552Y2
796	PTHR11782	ADENOSINE/GUANOSINE DIPHOSPHATASE			M0811_12009 M0811_02002	TVAG_063220 TVAG_095420 TVAG_101640 TVAG_113280 TVAG_167570 TVAG_275500 TVAG_351590 TVAG_397320 TVAG_444510 TVAG_456510	MONOS_6822
797	PTHR11786	N-HYDROXYARYLAMINE O-ACETYLTRANSFERASE											Ngru_XP_002668546.1 Ngru_XP_002669665.1 Ngru_XP_002673870.1	DICDI_Q54F67 DICDI_Q54IU7 DICDI_Q54IU8 DICDI_Q54IU9 DICDI_Q54KU4 DICDI_Q54ZL1 DICDI_Q550R3 DICDI_Q550R4
798	PTHR11787	RAB GDP-DISSOCIATION INHIBITOR	M0812_10138 M0812_10724 M0812_24311 M0812_25148 M0812_28488 M0812_07743	M0813_12803 M0813_14466 M0813_20191 M0813_26889 M0813_28151 M0813_03411 M0813_03412	M0811_12583 M0811_13234	TVAG_126970 TVAG_156040 TVAG_RG_DS113214_9	MONOS_11797 MONOS_13593 MONOS_2648	Cfrisia_1471 Cfrisia_807	Cmem_J8273_3336 Cmem_J8273_5581 Cmem_J8273_7893	Kbia_g1626.t1 Kbia_g3437.t1	GL50803_11495	SS50377_15622	Ngru_XP_002676905.1 Ngru_XP_002682172.1	DICDI_Q54VT9 DICDI_Q55FM7
799	PTHR11800	DNA-DIRECTED RNA POLYMERASE	M0812_17330 M0812_22927 M0812_23860 M0812_27784 M0812_04495 M0812_07546	M0813_11835 M0813_23405 M0813_23961 M0813_25707 M0813_27089 M0813_03796	M0811_01140 M0811_11429	TVAG_016650 TVAG_328410	MONOS_7280 MONOS_8203	Cfrisia_16 Cfrisia_4523	Cmem_J8273_5534 Cmem_J8273_8610	Kbia_g10561.t1 Kbia_g14845.t1 Kbia_g5320.t1 Kbia_g8436.t1	GL50803_10055 GL50803_7474	SS50377_14275 SS50377_14437	Ngru_XP_002668960.1 Ngru_XP_002683005.1	DICDI_Q54DH7 DICDI_Q54SN4
800	PTHR11801	SIGNAL TRANSDUCER AND ACTIVATOR OF TRANSCRIPTION	M0812_02373 M0812_27029	M0813_12343 M0813_08180 M0813_10105	M0811_08508	TVAG_221720							Ngru_XP_002673382.1 Ngru_XP_002674417.1	DICDI_O00910 DICDI_Q54BD4 DICDI_Q54EA1 DICDI_Q54NZ2 DICDI_Q54UV3 DICDI_Q54VF8 DICDI_Q54X85 DICDI_Q559H3 DICDI_Q55BB2 DICDI_Q55CI6 DICDI_Q70GP4 DICDI_Q86I20 DICDI_Q86JA7
801	PTHR11802	SERINE PROTEASE FAMILY S10 SERINE CARBOXYPEPTIDASE	M0812_15736 M0812_15298 M0812_18501 M0812_18502 M0812_18747 M0812_21634 M0812_22706 M0812_29542	M0813_01145 M0813_01146 M0813_11571 M0813_14337 M0813_17678 M0813_22946 M0813_09525 M0813_09727	M0811_01072 M0811_01073 M0811_01077 M0811_10789 M0811_11813 M0811_11814 M0811_11815 M0811_12985 M0811_12987 M0811_14682 M0811_08594 M0811_09581			Cfrisia_4145		Kbia_g16029.t1 Kbia_g16092.t1 Kbia_g7913.t1			Ngru_XP_002668068.1 Ngru_XP_002669001.1 Ngru_XP_002669304.1 Ngru_XP_002669419.1 Ngru_XP_002669679.1 Ngru_XP_002670237.1 Ngru_XP_002672931.1 Ngru_XP_002675686.1 Ngru_XP_002676564.1 Ngru_XP_002677920.1 Ngru_XP_002677925.1 Ngru_XP_002678639.1 Ngru_XP_002682378.1	DICDI_Q54DY7 DICDI_Q54VW1 DICDI_Q869Q8
802	PTHR11803	2-IMINOBUTANOATE/2-IMINOPROPANOATE DEAMINASE RIDA				TVAG_035410 TVAG_193660 TVAG_197820	MONOS_11438			Kbia_g5021.t1 Kbia_g5732.t1	GL50803_14299 GL50803_480	SS50377_10369 SS50377_14916 SS50377_15354 SS50377_15447 SS50377_17205	Ngru_XP_002669163.1 Ngru_XP_002682052.1 Ngru_XP_002682546.1	DICDI_Q86I26 DICDI_Q86KR5
803	PTHR11804	PROTEASE M3 THIMET OLIGOPEPTIDASE-RELATED	M0812_10771 M0812_12765 M0812_12803 M0812_26110 M0812_29381 M0812_10093	M0813_14423 M0813_14895 M0813_24040 M0813_07199 M0813_07786	M0811_11141 M0811_04256 M0811_00813		MONOS_12929 MONOS_6717 MONOS_7388	Cfrisia_1352 Cfrisia_2176	Cmem_J8273_4001 Cmem_J8273_6865	Kbia_g7178.t1		SS50377_12653	Ngru_XP_002673512.1 Ngru_XP_002675148.1 Ngru_XP_002676727.1	DICDI_C7G061 DICDI_Q54DD2
804	PTHR11805	CYSTEINE-RICH PDZ-BINDING PROTEIN					MONOS_1656			Kbia_g545.t1
805	PTHR11806	GLUCOSE INHIBITED DIVISION PROTEIN A											Ngru_XP_002676228.1	DICDI_Q54HW4
806	PTHR11807	ATPASES OF THE PP SUPERFAMILY-RELATED	M0812_17365 M0812_06594	M0813_15376 M0813_29499	M0811_08969	TVAG_494120	MONOS_12084	Cfrisia_1286 Cfrisia_1967 Cfrisia_3771	Cmem_J8273_0460 Cmem_J8273_3432	Kbia_g8305.t1	GL50803_11449	SS50377_17868	Ngru_XP_002676292.1	DICDI_Q94480
807	PTHR11808	TRANS-SULFURATION ENZYME FAMILY MEMBER				TVAG_041600 TVAG_147790	MONOS_12120 MONOS_917	Cfrisia_1892	Cmem_J8273_2124	Kbia_g1361.t1			Ngru_XP_002680346.1 Ngru_XP_002681537.1 Ngru_XP_002681538.1	DICDI_Q55DV9
808	PTHR11811	6-PHOSPHOGLUCONATE DEHYDROGENASE			M0811_09042	TVAG_006140 TVAG_273380 TVAG_553420		Cfrisia_4083	Cmem_J8273_1752 Cmem_J8273_8770	Kbia_g2051.t1	GL50803_14759		Ngru_XP_002681464.1	DICDI_Q8TA03
809	PTHR11814	SULFATE TRANSPORTER												DICDI_B0G157 DICDI_Q551C0 DICDI_Q55FJ8 DICDI_Q55FK8
810	PTHR11815	SUCCINYL-COA SYNTHETASE BETA CHAIN	M0812_16733 M0812_17874 M0812_23194 M0812_02452 M0812_27196	M0813_13358 M0813_17172 M0813_26320 M0813_28856 M0813_29864	M0811_05597 M0811_08357	TVAG_144730 TVAG_183500 TVAG_259190		Cfrisia_1815	Cmem_J8273_2325 Cmem_J8273_2420 Cmem_J8273_3733	Kbia_g4595.t1			Ngru_XP_002668592.1 Ngru_XP_002674038.1 Ngru_XP_002679382.1	DICDI_Q55AI5 DICDI_Q869S7
811	PTHR11817	PYRUVATE KINASE				TVAG_015950 TVAG_373720	MONOS_1021 MONOS_6933	Cfrisia_2623 Cfrisia_5099	Cmem_J8273_0218 Cmem_J8273_2098 Cmem_J8273_2774 Cmem_J8273_8788	Kbia_g13503.t1 Kbia_g15590.t1 Kbia_g3289.t1	GL50803_17143 GL50803_3206	SS50377_10057 SS50377_16865 SS50377_18362	Ngru_XP_002677247.1 Ngru_XP_002681063.1	DICDI_Q54RF5 DICDI_Q54RI6
812	PTHR11818	BETA/GAMMA CRYSTALLIN				TVAG_048780 TVAG_366360 TVAG_468280							Ngru_XP_002676077.1
813	PTHR11819	SOLUTE CARRIER FAMILY 5	M0812_01909	M0813_19043	M0811_05774					Kbia_g16572.t1 Kbia_g5772.t1 Kbia_g734.t1 Kbia_g7892.t1			Ngru_XP_002675248.1
814	PTHR11820	ACYLPYRUVASE											Ngru_XP_002680514.1	DICDI_Q86I22
815	PTHR11822	NADP-SPECIFIC ISOCITRATE DEHYDROGENASE											Ngru_XP_002673333.1	DICDI_Q75JR2 DICDI_Q75JR3
816	PTHR11825	SUBGROUP IIII AMINOTRANSFERASE	M0812_01210 M0812_15032 M0812_21358 M0812_02901 M0812_03062 M0812_05488	M0813_12474 M0813_19750 M0813_21346 M0813_27925 M0813_05348 M0813_06679	M0811_10177 M0811_09160		MONOS_11043	Cfrisia_1629	Cmem_J8273_4596 Cmem_J8273_4598	Kbia_g1362.t1			Ngru_XP_002678870.1	DICDI_Q54N47
817	PTHR11827	SOLUTE CARRIER FAMILY 12, CATION COTRANSPORTERS	M0812_17237 M0812_17238 M0812_18377	M0813_21126 M0813_23874	M0811_09952 M0811_02091 M0811_03936 M0811_03937 M0811_03938 M0811_03939 M0811_03940 M0811_05809 M0811_06488 M0811_06489 M0811_08221	TVAG_005390 TVAG_009300 TVAG_049460 TVAG_206420 TVAG_225100 TVAG_254180 TVAG_262510 TVAG_397170 TVAG_397200 TVAG_410960 TVAG_428430 TVAG_437400	MONOS_1211 MONOS_531 MONOS_8555	Cfrisia_1934 Cfrisia_2581 Cfrisia_2767	Cmem_J8273_0105 Cmem_J8273_0408 Cmem_J8273_2142 Cmem_J8273_3933 Cmem_J8273_8689	Kbia_g13005.t1 Kbia_g13705.t1 Kbia_g1402.t1 Kbia_g14921.t1 Kbia_g15193.t1 Kbia_g16253.t1 Kbia_g2376.t1 Kbia_g3951.t1 Kbia_g4392.t1 Kbia_g5618.t1 Kbia_g5619.t1 Kbia_g6702.t1 Kbia_g6726.t1 Kbia_g9353.t1 Kbia_g9609.t1			Ngru_XP_002675623.1
818	PTHR11830	40S RIBOSOMAL PROTEIN S3A	M0812_11748 M0812_12369 M0812_12641 M0812_14118 M0812_14760 M0812_16744 M0812_17884 M0812_19078 M0812_19116 M0812_19289 M0812_19577 M0812_23061 M0812_23291 M0812_24889 M0812_25272 M0812_25777 M0812_27637 M0812_29968 M0812_03171 M0812_03313 M0812_04100 M0812_04228 M0812_05956 M0812_07256 M0812_08517 M0812_00866	M0813_13249 M0813_14568 M0813_14834 M0813_14871 M0813_16053 M0813_16446 M0813_17061 M0813_17406 M0813_18286 M0813_18487 M0813_19126 M0813_19552 M0813_22715 M0813_24781 M0813_25413 M0813_26310 M0813_26655 M0813_28949 M0813_29096 M0813_29853 M0813_30170 M0813_03707 M0813_03942 M0813_06932 M0813_07661 M0813_08269	M0811_05193	TVAG_047460 TVAG_142060 TVAG_348090 TVAG_414510	MONOS_11450 MONOS_6533 MONOS_8248	Cfrisia_1862 Cfrisia_266 Cfrisia_3423 Cfrisia_5462	Cmem_J8273_6260 Cmem_J8273_6565 Cmem_J8273_6566	Kbia_g11832.t1	GL50803_16265	SS50377_11119	Ngru_XP_002668742.1 Ngru_XP_002669045.1 Ngru_XP_002672781.1 Ngru_XP_002679822.1 Ngru_XP_002680131.1 Ngru_XP_002681392.1	DICDI_Q54ZW5
819	PTHR11831	30S 40S RIBOSOMAL PROTEIN	M0812_10834 M0812_11371 M0812_14502 M0812_17096 M0812_01718 M0812_18247 M0812_18677 M0812_19796 M0812_20236 M0812_02313 M0812_25904 M0812_26712 M0812_27492 M0812_29346 M0812_05546 M0812_06247 M0812_06608 M0812_06911 M0812_09546 M0812_10035	M0813_12360 M0813_14365 M0813_15721 M0813_17154 M0813_18561 M0813_19691 M0813_20453 M0813_20756 M0813_20926 M0813_21842 M0813_02859 M0813_24167 M0813_03352 M0813_00399 M0813_06006 M0813_07230 M0813_00779 M0813_00876 M0813_00963	M0811_09961 M0811_03559	TVAG_010560 TVAG_041350 TVAG_139990 TVAG_173990 TVAG_221740 TVAG_259540 TVAG_474000 TVAG_495360	MONOS_14506 MONOS_3673 MONOS_5774 MONOS_9104	Cfrisia_3419 Cfrisia_3780 Cfrisia_4418 Cfrisia_71	Cmem_J8273_6531 Cmem_J8273_8483	Kbia_g2687.t1 Kbia_g5112.t1 Kbia_g6468.t1 Kbia_g7315.t1 Kbia_g827.t1	GL50803_11319 GL50803_4547	SS50377_12316 SS50377_14302	Ngru_XP_002677233.1 Ngru_XP_002683117.1	DICDI_P14132 DICDI_Q54XG2 DICDI_Q9XPI8
820	PTHR11835	DECARBOXYLATING DEHYDROGENASES-ISOCITRATE, ISOPROPYLMALATE, TARTRATE	M0812_15597 M0812_18974 M0812_21900	M0813_11685 M0813_14940 M0813_02062									Ngru_XP_002673738.1 Ngru_XP_002674910.1 Ngru_XP_002677147.1	DICDI_Q54B68 DICDI_Q55BI2
821	PTHR11839	UDP/ADP-SUGAR PYROPHOSPHATASE	M0812_16163 M0812_15948 M0812_15132 M0812_14837 M0812_16771 M0812_17917 M0812_22423	M0813_13628 M0813_13629 M0813_18131 M0813_21540 M0813_26279 M0813_26526 M0813_29826 M0813_09980	M0811_12228 M0811_06566 M0811_09283	TVAG_167040 TVAG_184500	MONOS_13170 MONOS_4530 MONOS_650	Cfrisia_2291 Cfrisia_3093	Cmem_J8273_2795 Cmem_J8273_3976 Cmem_J8273_5174	Kbia_g742.t1	GL50803_4204	SS50377_16196	Ngru_XP_002672457.1 Ngru_XP_002673570.1 Ngru_XP_002676003.1 Ngru_XP_002680144.1	DICDI_Q54S89 DICDI_Q55BE3
822	PTHR11841	REELIN												DICDI_Q54NG5 DICDI_Q54NG6 DICDI_Q55FW9
823	PTHR11842	MITOTIC SPINDLE ASSEMBLY CHECKPOINT PROTEIN MAD2			M0811_05574		MONOS_7499	Cfrisia_2890	Cmem_J8273_4277 Cmem_J8273_5285 Cmem_J8273_8123	Kbia_g15216.t1 Kbia_g15702.t1 Kbia_g4748.t1	GL50803_100955	SS50377_14126	Ngru_XP_002681479.1	DICDI_Q54S00 DICDI_Q556Y9
824	PTHR11843	40S RIBOSOMAL PROTEIN S12	M0812_12576 M0812_17120 M0812_18291 M0812_23110 M0812_27592 M0812_30028 M0812_04735	M0813_12578 M0813_15966 M0813_21220 M0813_22650 M0813_25458 M0813_26796 M0813_29160	M0811_02845	TVAG_010250 TVAG_120740 TVAG_120980 TVAG_224610 TVAG_464050	MONOS_12519 MONOS_2477	Cfrisia_3864	Cmem_J8273_1404 Cmem_J8273_4735 Cmem_J8273_4740 Cmem_J8273_6950	Kbia_g11119.t1	GL50803_33862	SS50377_16424 SS50377_16453		DICDI_Q54PX9
825	PTHR11845	UNCHARACTERIZED	M0812_14099 M0812_00882	M0813_25020 M0813_03725	M0811_00076	TVAG_171610	MONOS_5889		Cmem_J8273_8254	Kbia_g9806.t1	GL50803_21592	SS50377_11574	Ngru_XP_002681698.1	DICDI_Q54FK1
826	PTHR11846	ADENYLOSUCCINATE SYNTHETASE	M0812_20749 M0812_06303 M0812_06549	M0813_01263 M0813_15418 M0813_15665	M0811_03739					Kbia_g8553.t1			Ngru_XP_002683402.1	DICDI_P21900
827	PTHR11847	RIBOSOMAL PROTEIN L15	M0812_10845 M0812_01084 M0812_01098 M0812_01407 M0812_14176 M0812_14192 M0812_15717 M0812_22034 M0812_24521 M0812_26124 M0812_29393 M0812_03993 M0812_05373 M0812_05676 M0812_00787 M0812_00799 M0812_10025	M0813_11554 M0813_12972 M0813_13804 M0813_14355 M0813_01936 M0813_19466 M0813_19477 M0813_19867 M0813_22247 M0813_24578 M0813_27743 M0813_30101 M0813_03635 M0813_03650 M0813_07118 M0813_07185 M0813_07558	M0811_10253 M0811_09048	TVAG_148950 TVAG_159780 TVAG_200220 TVAG_276360	MONOS_10436 MONOS_10656	Cfrisia_3859	Cmem_J8273_0678 Cmem_J8273_6387	Kbia_g7752.t1	GL50803_8001	SS50377_12440	Ngru_XP_002675384.1	DICDI_Q86K01
828	PTHR11850	HOMEOBOX PROTEIN TRANSCRIPTION FACTORS	M0812_10808 M0812_11524 M0812_12316 M0812_13704 M0812_14261 M0812_01495 M0812_15186 M0812_16460 M0812_17273 M0812_18243 M0812_19118 M0812_19337 M0812_20514 M0812_20908 M0812_02316 M0812_23440 M0812_24644 M0812_25001 M0812_25713 M0812_26337 M0812_27818 M0812_29767 M0812_03297 M0812_04190 M0812_05622 M0812_05741 M0812_06193 M0812_07070 M0812_07226 M0812_09548 M0812_09666	M0813_10954 M0813_01130 M0813_13035 M0813_13574 M0813_01428 M0813_14873 M0813_15774 M0813_16114 M0813_16774 M0813_17083 M0813_17132 M0813_17216 M0813_19611 M0813_02447 M0813_20929 M0813_02713 M0813_26594 M0813_27569 M0813_28291 M0813_03354 M0813_03569 M0813_04116 M0813_06486 M0813_07074 M0813_00871 M0813_08850	M0811_10381 M0811_10625 M0811_10854 M0811_01100 M0811_12471 M0811_13086 M0811_03077 M0811_05060 M0811_06059 M0811_06480 M0811_06628 M0811_08621	TVAG_008110 TVAG_033320 TVAG_037870 TVAG_077220 TVAG_102360 TVAG_104810 TVAG_113090 TVAG_154440 TVAG_215170 TVAG_343680 TVAG_399480 TVAG_400830 TVAG_451170 TVAG_493070 TVAG_496090		Cfrisia_5259	Cmem_J8273_2347 Cmem_J8273_2673 Cmem_J8273_3024 Cmem_J8273_8214	Kbia_g11525.t1 Kbia_g1423.t1 Kbia_g469.t1 Kbia_g4836.t1			Ngru_XP_002669455.1 Ngru_XP_002671137.1 Ngru_XP_002672435.1 Ngru_XP_002674774.1 Ngru_XP_002674975.1 Ngru_XP_002676596.1 Ngru_XP_002678127.1 Ngru_XP_002678743.1 Ngru_XP_002679479.1 Ngru_XP_002680298.1 Ngru_XP_002680678.1 Ngru_XP_002681795.1 Ngru_XP_002682459.1	DICDI_C7G045 DICDI_Q54LB3 DICDI_Q54VB4
829	PTHR11851	METALLOPROTEASE	M0812_12891 M0812_16486 M0812_20925 M0812_22444	M0813_12105 M0813_00133 M0813_01445 M0813_09959	M0811_08530	TVAG_119710 TVAG_233350		Cfrisia_4546 Cfrisia_951	Cmem_J8273_4179 Cmem_J8273_7270	Kbia_g5042.t1	GL50803_9478		Ngru_XP_002669264.1 Ngru_XP_002675933.1 Ngru_XP_002678619.1	DICDI_Q4W6B5 DICDI_Q54F93 DICDI_Q54IG8 DICDI_Q86A84
830	PTHR11860	POLYMERIC-IMMUNOGLOBULIN RECEPTOR	M0812_15808 M0812_20268 M0812_22132 M0812_26689	M0813_02456 M0813_24199 M0813_28027 M0813_08790		TVAG_172650 TVAG_274780 TVAG_390410 TVAG_477210
831	PTHR11863	STEROL DESATURASE											Ngru_XP_002668883.1 Ngru_XP_002670136.1 Ngru_XP_002674086.1 Ngru_XP_002674519.1 Ngru_XP_002676994.1 Ngru_XP_002679721.1 Ngru_XP_002679722.1 Ngru_XP_002680654.1 Ngru_XP_002683131.1 Ngru_XP_002683254.1 Ngru_XP_002683255.1	DICDI_Q54WK0 DICDI_Q55D52 DICDI_Q55D54
832	PTHR11864	PRE-MRNA-PROCESSING PROTEIN PRP40	M0812_02109 M0812_25493 M0812_08750 M0812_09326	M0813_17297 M0813_17330 M0813_04176 M0813_05621 M0813_05813 M0813_08149	M0811_05764	TVAG_437000	MONOS_4464 MONOS_6889		Cmem_J8273_3034	Kbia_g9909.t1			Ngru_XP_002671079.1	DICDI_Q54BJ4 DICDI_Q54QY2
833	PTHR11866	G-PROTEIN COUPLED RECEPTOR FAMILY 1 MEMBER								Kbia_g2012.t1
834	PTHR11871	PROTEIN PHOSPHATASE PP2A REGULATORY SUBUNIT B	M0812_11531 M0812_11587 M0812_16151 M0812_16126 M0812_18449 M0812_18458 M0812_18899 M0812_22501 M0812_22524 M0812_23177 M0812_23185 M0812_23186	M0813_01189 M0813_01198 M0813_01533 M0813_18097 M0813_18119 M0813_19282 M0813_02706 M0813_28841 M0813_28848 M0813_29838 M0813_09873 M0813_09898	M0811_03934 M0811_04456	TVAG_081750 TVAG_402640 TVAG_481490	MONOS_13235	Cfrisia_1144 Cfrisia_4117	Cmem_J8273_3513 Cmem_J8273_5074 Cmem_J8273_7797	Kbia_g10187.t1 Kbia_g13939.t1 Kbia_g14422.t1 Kbia_g14641.t1 Kbia_g6662.t1 Kbia_g8201.t1	GL50803_32398 GL50803_4079	SS50377_12768 SS50377_jh017	Ngru_XP_002678955.1	DICDI_Q54BV2 DICDI_Q54BX1 DICDI_Q54Q99
835	PTHR11873	RETINOL-BINDING PROTEIN 4	M0812_19676	M0813_18381
836	PTHR11875	TESTIS-SPECIFIC Y-ENCODED PROTEIN	M0812_01273 M0812_13724 M0812_14919 M0812_21329 M0812_02210 M0812_02405 M0812_03938 M0812_09439	M0813_11406 M0813_14534 M0813_20821 M0813_21459 M0813_22703 M0813_24346 M0813_03052 M0813_27866 M0813_03249			MONOS_1068 MONOS_12226 MONOS_14202 MONOS_14683 MONOS_15497 MONOS_1647 MONOS_2721 MONOS_5073 MONOS_5193 MONOS_6025 MONOS_7390	Cfrisia_3903 Cfrisia_4447	Cmem_J8273_7592	Kbia_g9003.t1			Ngru_XP_002670123.1 Ngru_XP_002680700.1	DICDI_Q54YF1 DICDI_Q54ZT0 DICDI_Q55BE2 DICDI_Q55ED1
837	PTHR11879	ASPARTATE AMINOTRANSFERASE	M0812_24257 M0812_02514 M0812_04828 M0812_09441	M0813_23707 M0813_03251 M0813_00049 M0813_09219	M0811_03814 M0811_03815 M0811_04285 M0811_04500	TVAG_020800 TVAG_268020 TVAG_431780	MONOS_631	Cfrisia_1547	Cmem_J8273_7742 Cmem_J8273_7912	Kbia_g16080.t1	GL50803_91056	SS50377_16236 SS50377_17247	Ngru_XP_002680594.1 Ngru_XP_002683232.1	DICDI_Q54SF7 DICDI_Q55F21
838	PTHR11880	RIBOSOMAL PROTEIN S19P FAMILY MEMBER	M0812_10244 M0812_10291 M0812_10639 M0812_01105 M0812_14172 M0812_14605 M0812_02600 M0812_27025 M0812_27935 M0812_04925 M0812_05381 M0812_06042 M0812_00806 M0812_08148	M0813_10765 M0813_10811 M0813_11960 M0813_14012 M0813_14275 M0813_15925 M0813_19483 M0813_19859 M0813_23623 M0813_27446 M0813_30106 M0813_30264 M0813_03654 M0813_08577	M0811_07248	TVAG_055940 TVAG_074310 TVAG_126060 TVAG_208960	MONOS_10521 MONOS_12337	Cfrisia_1895 Cfrisia_504	Cmem_J8273_5694		GL50803_15260	SS50377_11282	Ngru_XP_002676582.1	DICDI_Q23889 DICDI_Q54N17
839	PTHR11885	RIBOSOMAL PROTEIN S15P/S13E	M0812_11223 M0812_11980 M0812_13042 M0812_14027 M0812_14512 M0812_01461 M0812_15198 M0812_17455 M0812_17488 M0812_18498 M0812_21013 M0812_21539 M0812_23927 M0812_24014 M0812_00449 M0812_05712	M0813_10416 M0813_11103 M0813_01150 M0813_13004 M0813_13563 M0813_18902 M0813_18994 M0813_21852 M0813_21907 M0813_22850 M0813_23048 M0813_03010 M0813_28322 M0813_29585 M0813_04894 M0813_06171	M0811_01378	TVAG_066760 TVAG_076150 TVAG_138940 TVAG_151780 TVAG_259930 TVAG_324920 TVAG_459150	MONOS_16808 MONOS_1794	Cfrisia_4783	Cmem_J8273_3768 Cmem_J8273_4680	Kbia_g10492.t1	GL50803_16652	SS50377_13328	Ngru_XP_002675233.1	DICDI_Q54PH8
840	PTHR11886	DYNEIN LIGHT CHAIN	M0812_11490 M0812_13818 M0812_18807 M0812_21242 M0812_25413 M0812_08653 M0812_09872	M0813_01624 M0813_02321 M0813_02742 M0813_24252 M0813_25584 M0813_04561 M0813_04778	M0811_13627 M0811_14148	TVAG_020400 TVAG_134920 TVAG_164580 TVAG_312170 TVAG_390830 TVAG_420370 TVAG_453920 TVAG_481690	MONOS_14711 MONOS_324 MONOS_3625 MONOS_3846 MONOS_9122	Cfrisia_1965 Cfrisia_4214 Cfrisia_5493	Cmem_J8273_6567 Cmem_J8273_8806	Kbia_g11334.t1 Kbia_g11633.t1 Kbia_g9884.t1	GL50803_27308 GL50803_9848	SS50377_11200 SS50377_11565 SS50377_13383 SS50377_13423 SS50377_13973 SS50377_14041 SS50377_14279	Ngru_XP_002678837.1 Ngru_XP_002683249.1	DICDI_Q86A88
841	PTHR11895	TRANSAMIDASE											Ngru_XP_002671308.1 Ngru_XP_002673927.1 Ngru_XP_002682443.1	DICDI_Q54L63 DICDI_Q8MMR8
842	PTHR11902	ENOLASE	M0812_10735 M0812_27042 M0812_27043 M0812_27069 M0812_27968 M0812_28004 M0812_10127	M0813_14454 M0813_27486 M0813_27519 M0813_28162 M0813_08593 M0813_08619	M0811_03125	TVAG_043500 TVAG_148010 TVAG_170370 TVAG_263740 TVAG_282090 TVAG_329460 TVAG_358110 TVAG_464170 TVAG_487600	MONOS_1814 MONOS_2338 MONOS_3916 MONOS_4492	Cfrisia_98 Cfrisia_99	Cmem_J8273_2802	Kbia_g216.t1 Kbia_g218.t1	GL50803_11118	SS50377_18523	Ngru_XP_002680773.1	DICDI_Q54RK5 DICDI_Q55F83
843	PTHR11903	PROSTAGLANDIN G/H SYNTHASE								Kbia_g12436.t1
844	PTHR11904	METHYLTHIOADENOSINE/PURINE NUCLEOSIDE PHOSPHORYLASE	M0812_12793 M0812_24315 M0812_24316 M0812_24338 M0812_24339	M0813_12768 M0813_12769 M0813_12798 M0813_12799 M0813_07796	M0811_10396	TVAG_222920	MONOS_10547 MONOS_1782 MONOS_728			Kbia_g10528.t1 Kbia_g15272.t1	GL50803_91348	SS50377_17789	Ngru_XP_002679035.1
845	PTHR11907	AMIDOPHOSPHORIBOSYLTRANSFERASE												DICDI_Q86A85
846	PTHR11908	XANTHINE DEHYDROGENASE	M0812_23213 M0812_02690 M0812_03236	M0813_12901 M0813_03152 M0813_28876	M0811_09913 M0811_04989	TVAG_044310 TVAG_416300 TVAG_433470	MONOS_130 MONOS_14435 MONOS_4180	Cfrisia_1263 Cfrisia_2529 Cfrisia_5336 Cfrisia_5337	Cmem_J8273_5969 Cmem_J8273_8381	Kbia_g11331.t1 Kbia_g13662.t1 Kbia_g14276.t1 Kbia_g14620.t1 Kbia_g15661.t1 Kbia_g3604.t1 Kbia_g4727.t1 Kbia_g6493.t1 Kbia_g7651.t1 Kbia_g9929.t1			Ngru_XP_002667936.1 Ngru_XP_002667967.1 Ngru_XP_002668033.1 Ngru_XP_002668231.1 Ngru_XP_002671719.1 Ngru_XP_002675574.1 Ngru_XP_002681974.1	DICDI_Q54FB7
847	PTHR11909	CASEIN KINASE-RELATED	M0812_10513 M0812_10693 M0812_10765 M0812_11039 M0812_11114 M0812_11396 M0812_11637 M0812_11663 M0812_11774 M0812_11931 M0812_12018 M0812_12169 M0812_12490 M0812_12680 M0812_01286 M0812_13019 M0812_13087 M0812_13221 M0812_13250 M0812_13862 M0812_16304 M0812_16278 M0812_16207 M0812_16132 M0812_15759 M0812_15609 M0812_01528 M0812_01547 M0812_15270 M0812_15113 M0812_15021 M0812_14985 M0812_14883 M08…	M0813_10258 M0813_10384 M0813_10466 M0813_10574 M0813_10588 M0813_10832 M0813_11212 M0813_11222 M0813_11365 M0813_11697 M0813_13474 M0813_13475 M0813_13525 M0813_13861 M0813_14216 M0813_14433 M0813_14760 M0813_14859 M0813_15039 M0813_15492 M0813_15556 M0813_15599 M0813_15620 M0813_15983 M0813_01702 M0813_16554 M0813_17363 M0813_17392 M0813_17602 M0813_17796 M0813_18103 M0813_18202 M0813_18305 M08…	M0811_10261 M0811_11290 M0811_11951 M0811_12454 M0811_12917 M0811_12919 M0811_12940 M0811_12968 M0811_13190 M0811_13194 M0811_13321 M0811_13891 M0811_13903 M0811_01871 M0811_02093 M0811_02796 M0811_03246 M0811_03638 M0811_04111 M0811_04170 M0811_04463 M0811_07378 M0811_07722 M0811_08001 M0811_08765 M0811_09152 M0811_09361	TVAG_050280 TVAG_068970 TVAG_074630 TVAG_076600 TVAG_086250 TVAG_088090 TVAG_092610 TVAG_099940 TVAG_100730 TVAG_107090 TVAG_127390 TVAG_127830 TVAG_133090 TVAG_135520 TVAG_143380 TVAG_143530 TVAG_149990 TVAG_151400 TVAG_159850 TVAG_165220 TVAG_165540 TVAG_168500 TVAG_185570 TVAG_188100 TVAG_198660 TVAG_199490 TVAG_202140 TVAG_218210 TVAG_227150 TVAG_243320 TVAG_245000 TVAG_252620 TVAG_274610 TVA…	MONOS_10148 MONOS_10209 MONOS_10327 MONOS_10488 MONOS_10954 MONOS_11011 MONOS_12430 MONOS_12728 MONOS_13322 MONOS_1345 MONOS_14040 MONOS_1417 MONOS_14503 MONOS_14753 MONOS_1533 MONOS_1539 MONOS_1696 MONOS_171 MONOS_1777 MONOS_2505 MONOS_2756 MONOS_3036 MONOS_3257 MONOS_3398 MONOS_3460 MONOS_3561 MONOS_4096 MONOS_48 MONOS_4896 MONOS_4930 MONOS_4941 MONOS_4982 MONOS_5241 MONOS_5660 MONOS_6523 MONOS…	Cfrisia_1161 Cfrisia_1205 Cfrisia_1307 Cfrisia_162 Cfrisia_2008 Cfrisia_2164 Cfrisia_3229 Cfrisia_3403 Cfrisia_3544 Cfrisia_3560 Cfrisia_3939 Cfrisia_4414 Cfrisia_4451 Cfrisia_4739 Cfrisia_5008 Cfrisia_5130 Cfrisia_581 Cfrisia_84	Cmem_J8273_0680 Cmem_J8273_1254 Cmem_J8273_1925 Cmem_J8273_2263 Cmem_J8273_2362 Cmem_J8273_2494 Cmem_J8273_2965 Cmem_J8273_3142 Cmem_J8273_4012 Cmem_J8273_4634 Cmem_J8273_6282 Cmem_J8273_7353 Cmem_J8273_7590 Cmem_J8273_8296	Kbia_g10113.t1 Kbia_g10323.t1 Kbia_g12650.t1 Kbia_g12781.t1 Kbia_g1602.t1 Kbia_g1746.t1 Kbia_g2281.t1 Kbia_g2853.t1 Kbia_g3720.t1 Kbia_g4022.t1 Kbia_g4838.t1 Kbia_g539.t1 Kbia_g5490.t1 Kbia_g6985.t1 Kbia_g7465.t1 Kbia_g8163.t1	GL50803_16587 GL50803_7537	SS50377_16552 SS50377_18467 SS50377_18472	Ngru_XP_002668402.1 Ngru_XP_002669977.1 Ngru_XP_002670189.1 Ngru_XP_002671393.1 Ngru_XP_002676694.1 Ngru_XP_002676695.1 Ngru_XP_002680071.1 Ngru_XP_002681449.1 Ngru_XP_002682831.1	DICDI_Q54DF7 DICDI_Q54DK3 DICDI_Q54WT0 DICDI_Q556Y4
848	PTHR11910	ATP SYNTHASE DELTA CHAIN											Ngru_XP_002671678.1	DICDI_Q54RA8
849	PTHR11911	INOSINE-5-MONOPHOSPHATE DEHYDROGENASE RELATED												DICDI_Q54QQ0
850	PTHR11913	COFILIN-RELATED	M0812_10378 M0812_12922 M0812_13511 M0812_13990 M0812_16977 M0812_17373 M0812_18659 M0812_24857 M0812_25336 M0812_26046 M0812_29534 M0812_00478 M0812_05980 M0812_08079	M0813_11895 M0813_12074 M0813_13279 M0813_16204 M0813_16340 M0813_02401 M0813_02525 M0813_21939 M0813_25237 M0813_29507 M0813_05258 M0813_05581 M0813_05586 M0813_07512 M0813_08302 M0813_00982 M0813_09735	M0811_11167 M0811_01709 M0811_04830 M0811_04832	TVAG_192620 TVAG_295380 TVAG_295390	MONOS_12202 MONOS_14103 MONOS_16236 MONOS_5718	Cfrisia_5564	Cmem_J8273_2417 Cmem_J8273_7016	Kbia_g1619.t1		SS50377_16990	Ngru_XP_002669315.1 Ngru_XP_002669563.1 Ngru_XP_002669956.1 Ngru_XP_002670371.1 Ngru_XP_002671471.1 Ngru_XP_002672340.1 Ngru_XP_002672447.1 Ngru_XP_002678586.1 Ngru_XP_002679330.1 Ngru_XP_002680201.1 Ngru_XP_002682195.1 Ngru_XP_002682371.1	DICDI_P0DJ26 DICDI_P0DJ27 DICDI_Q54R65 DICDI_Q556H5 DICDI_Q86IX3 DICDI_Q966T6
851	PTHR11915	SPECTRIN/FILAMIN RELATED CYTOSKELETAL PROTEIN	M0812_10483 M0812_12088 M0812_13566 M0812_14527 M0812_16749 M0812_17000 M0812_17910 M0812_21692 M0812_22494 M0812_22521 M0812_24922 M0812_24968 M0812_25262 M0812_25865 M0812_27051 M0812_27238 M0812_27993 M0812_29606 M0812_00434 M0812_05871 M0812_06584 M0812_07210 M0812_07649 M0812_09176	M0813_10316 M0813_13168 M0813_14578 M0813_15386 M0813_02264 M0813_20319 M0813_20330 M0813_20655 M0813_21637 M0813_21866 M0813_21892 M0813_25198 M0813_26286 M0813_26988 M0813_27508 M0813_28481 M0813_28946 M0813_29846 M0813_04357 M0813_06827 M0813_00791 M0813_07965 M0813_08196 M0813_08239 M0813_08602 M0813_09878 M0813_09910	M0811_01026 M0811_10643 M0811_11357 M0811_11958 M0811_12131 M0811_12235 M0811_12405 M0811_13761 M0811_14590 M0811_00186 M0811_00237 M0811_02810 M0811_03217 M0811_03218 M0811_03691 M0811_04360 M0811_04710 M0811_04818 M0811_04885 M0811_05115 M0811_05285 M0811_05586 M0811_00631 M0811_06997 M0811_08253 M0811_08837 M0811_09052 M0811_09055 M0811_09431 M0811_09520 M0811_09720					Kbia_g2191.t1			Ngru_XP_002673568.1	DICDI_P05095 DICDI_Q1ZXE2 DICDI_Q54Q34 DICDI_Q54V78
852	PTHR11918	RADICAL SAM PROTEINS					MONOS_7884	Cfrisia_1088	Cmem_J8273_1845		GL50803_102963	SS50377_12641
853	PTHR11920	GUANYLYL CYCLASE				TVAG_017920 TVAG_021840 TVAG_024960 TVAG_036810 TVAG_038510 TVAG_051550 TVAG_052900 TVAG_052960 TVAG_057590 TVAG_062940 TVAG_072540 TVAG_082230 TVAG_087300 TVAG_092700 TVAG_098510 TVAG_101890 TVAG_116470 TVAG_124800 TVAG_127600 TVAG_127610 TVAG_128850 TVAG_138020 TVAG_145650 TVAG_155240 TVAG_162100 TVAG_186390 TVAG_194370 TVAG_219680 TVAG_228390 TVAG_247080 TVAG_255630 TVAG_270460 TVAG_273280 TVA…	MONOS_10303 MONOS_10961 MONOS_11637 MONOS_11638 MONOS_11674 MONOS_11695 MONOS_11952 MONOS_12354 MONOS_12740 MONOS_1354 MONOS_13696 MONOS_14143 MONOS_14658 MONOS_15096 MONOS_15284 MONOS_1540 MONOS_2304 MONOS_2483 MONOS_2783 MONOS_3818 MONOS_3886 MONOS_4024 MONOS_4715 MONOS_4827 MONOS_4832 MONOS_5286 MONOS_5524 MONOS_6039 MONOS_6264 MONOS_6732 MONOS_6829 MONOS_8541 MONOS_9230 MONOS_9436 MONOS_9446	Cfrisia_4544		Kbia_g11727.t1 Kbia_g12884.t1 Kbia_g12999.t1 Kbia_g4295.t1 Kbia_g4337.t1 Kbia_g72.t1 Kbia_g7333.t1 Kbia_g8043.t1 Kbia_g8222.t1			Ngru_XP_002667997.1 Ngru_XP_002668019.1 Ngru_XP_002668668.1 Ngru_XP_002668778.1 Ngru_XP_002668988.1 Ngru_XP_002669010.1 Ngru_XP_002669217.1 Ngru_XP_002669227.1 Ngru_XP_002670093.1 Ngru_XP_002670630.1 Ngru_XP_002670827.1 Ngru_XP_002670865.1 Ngru_XP_002670952.1 Ngru_XP_002670998.1 Ngru_XP_002671034.1 Ngru_XP_002671112.1 Ngru_XP_002671565.1 Ngru_XP_002672408.1 Ngru_XP_002672419.1 Ngru_XP_002672713.1…	DICDI_Q03101 DICDI_Q553Y7
854	PTHR11921	SUCCINATE DEHYDROGENASE IRON-SULFUR PROTEIN						Cfrisia_486						DICDI_Q55CC2
855	PTHR11922	GMP SYNTHASE-RELATED											Ngru_XP_002673466.1	DICDI_P32073
856	PTHR11923	SCAVENGER RECEPTOR CLASS B TYPE-1 SR-B1												DICDI_Q55FQ9 DICDI_Q9BKJ9 DICDI_Q9XYS8
857	PTHR11929	ALPHA- 1,3 -FUCOSYLTRANSFERASE											Ngru_XP_002670830.1 Ngru_XP_002670839.1 Ngru_XP_002670917.1 Ngru_XP_002670919.1 Ngru_XP_002670956.1 Ngru_XP_002670957.1 Ngru_XP_002671149.1 Ngru_XP_002673402.1 Ngru_XP_002675513.1 Ngru_XP_002681423.1 Ngru_XP_002682702.1	DICDI_Q54BB7 DICDI_Q54L56 DICDI_Q54P60 DICDI_Q54PH9 DICDI_Q54PJ9 DICDI_Q54PK0 DICDI_Q54PK3 DICDI_Q54RA6 DICDI_Q55FA8 DICDI_Q86J24
858	PTHR11931	PHOSPHOGLYCERATE MUTASE	M0812_20599 M0812_24570 M0812_26484 M0812_28971 M0812_00066	M0813_10858 M0813_17813 M0813_22339 M0813_25984 M0813_07417	M0811_10837 M0811_12419 M0811_04775 M0811_06813	TVAG_111430 TVAG_113710 TVAG_120730 TVAG_165570 TVAG_209020 TVAG_212740 TVAG_282580							Ngru_XP_002682122.1	DICDI_Q54NE6 DICDI_Q86HD1
859	PTHR11932	CULLIN	M0812_11973 M0812_12076 M0812_01213 M0812_01213 M0812_01220 M0812_12301 M0812_12359 M0812_12360 M0812_01231 M0812_14509 M0812_16062 M0812_00147 M0812_15768 M0812_16784 M0812_01671 M0812_01677 M0812_01752 M0812_17927 M0812_17938 M0812_18841 M0812_18962 M0812_19867 M0812_22095 M0812_23121 M0812_25605 M0812_25940 M0812_26279 M0812_27174 M0812_28103 M0812_28286 M0812_29173 M0812_30283 M0812_30284 M08…	M0813_10328 M0813_10423 M0813_12309 M0813_13336 M0813_13721 M0813_13888 M0813_01471 M0813_15123 M0813_01588 M0813_16435 M0813_16436 M0813_16786 M0813_17447 M0813_17456 M0813_18038 M0813_19725 M0813_19747 M0813_21849 M0813_21909 M0813_23190 M0813_24015 M0813_25066 M0813_26260 M0813_26270 M0813_27624 M0813_27905 M0813_27916 M0813_27923 M0813_28787 M0813_29371 M0813_29813 M0813_00354 M0813_00359 M08…	M0811_11916 M0811_01398 M0811_01478 M0811_05510 M0811_05511 M0811_05640 M0811_06756 M0811_08438	TVAG_000650 TVAG_011540 TVAG_072720 TVAG_074620 TVAG_096640 TVAG_104000 TVAG_154700 TVAG_202850 TVAG_354000 TVAG_354900 TVAG_360410 TVAG_370920 TVAG_420320 TVAG_435010 TVAG_455110 TVAG_475770	MONOS_10127 MONOS_2752 MONOS_6650 MONOS_6983	Cfrisia_1164 Cfrisia_1940 Cfrisia_3849 Cfrisia_5687	Cmem_J8273_1566 Cmem_J8273_1577 Cmem_J8273_2034 Cmem_J8273_4595	Kbia_g8028.t1			Ngru_XP_002669996.1 Ngru_XP_002671343.1 Ngru_XP_002672641.1 Ngru_XP_002679430.1 Ngru_XP_002680175.1 Ngru_XP_002680364.1 Ngru_XP_002680365.1 Ngru_XP_002683001.1	DICDI_O60999 DICDI_Q54CS2 DICDI_Q54NZ5 DICDI_Q54XF7 DICDI_Q9XZJ3
860	PTHR11933	TRNA 5-METHYLAMINOMETHYL-2-THIOURIDYLATE -METHYLTRANSFERASE						Cfrisia_1650 Cfrisia_3150	Cmem_J8273_7291			SS50377_15499	Ngru_XP_002682290.1	DICDI_Q54I63
861	PTHR11934	RIBOSE-5-PHOSPHATE ISOMERASE								Kbia_g2640.t1				DICDI_Q551C2
862	PTHR11935	BETA LACTAMASE DOMAIN				TVAG_243530	MONOS_6347		Cmem_J8273_3085	Kbia_g10529.t1			Ngru_XP_002679906.1	DICDI_Q54MR1
863	PTHR11937	ACTIN	M0812_10148 M0812_10338 M0812_10661 M0812_01099 M0812_01118 M0812_01137 M0812_01168 M0812_12033 M0812_12658 M0812_12716 M0812_12748 M0812_12815 M0812_12834 M0812_12835 M0812_13006 M0812_13101 M0812_13179 M0812_13401 M0812_14151 M0812_14177 M0812_14190 M0812_14191 M0812_14309 M0812_14337 M0812_01427 M0812_16350 M0812_16265 M0812_15903 M0812_15541 M0812_15534 M0812_15380 M0812_15372 M0812_15139 M08…	M0813_10211 M0813_10370 M0813_11015 M0813_11099 M0813_11605 M0813_11834 M0813_11917 M0813_01247 M0813_12485 M0813_12576 M0813_12651 M0813_12677 M0813_12707 M0813_01289 M0813_12990 M0813_13129 M0813_13622 M0813_13745 M0813_13814 M0813_01429 M0813_14253 M0813_14476 M0813_14544 M0813_14548 M0813_14931 M0813_15098 M0813_15142 M0813_15145 M0813_15147 M0813_15148 M0813_15886 M0813_16006 M0813_16109 M08…	M0811_10007 M0811_10068 M0811_10350 M0811_10504 M0811_10529 M0811_10531 M0811_10532 M0811_10638 M0811_10708 M0811_10738 M0811_10749 M0811_10754 M0811_10893 M0811_11012 M0811_11124 M0811_11319 M0811_11443 M0811_11484 M0811_11981 M0811_12160 M0811_12210 M0811_12266 M0811_12537 M0811_12673 M0811_12746 M0811_12943 M0811_12982 M0811_13199 M0811_13201 M0811_13288 M0811_13331 M0811_13338 M0811_13340 M08…	TVAG_027630 TVAG_043970 TVAG_054030 TVAG_071770 TVAG_090470 TVAG_094140 TVAG_149090 TVAG_150270 TVAG_160060 TVAG_161530 TVAG_167330 TVAG_172680 TVAG_189860 TVAG_200190 TVAG_225210 TVAG_238100 TVAG_247170 TVAG_248040 TVAG_249200 TVAG_276270 TVAG_310030 TVAG_337240 TVAG_354020 TVAG_354040 TVAG_354260 TVAG_371880 TVAG_434970 TVAG_485210 TVAG_495500 TVAG_512800 TVAG_534990	MONOS_14453 MONOS_15594 MONOS_2401 MONOS_2989 MONOS_4129 MONOS_4701 MONOS_5625 MONOS_5672 MONOS_6112 MONOS_6207 MONOS_7464 MONOS_7909 MONOS_9466	Cfrisia_1646 Cfrisia_2 Cfrisia_2357 Cfrisia_3663 Cfrisia_420 Cfrisia_4837 Cfrisia_505 Cfrisia_506 Cfrisia_5202 Cfrisia_545 Cfrisia_572 Cfrisia_629	Cmem_J8273_1309 Cmem_J8273_1670 Cmem_J8273_1672 Cmem_J8273_1689 Cmem_J8273_2120 Cmem_J8273_2231 Cmem_J8273_3052 Cmem_J8273_3569 Cmem_J8273_3872 Cmem_J8273_4327 Cmem_J8273_4341 Cmem_J8273_4450 Cmem_J8273_6403 Cmem_J8273_8934	Kbia_g11179.t1 Kbia_g13383.t1 Kbia_g2165.t1 Kbia_g3686.t1 Kbia_g3851.t1 Kbia_g4183.t1 Kbia_g4617.t1 Kbia_g5006.t1 Kbia_g5380.t1 Kbia_g682.t1 Kbia_g7376.t1 Kbia_g7734.t1 Kbia_g8639.t1 Kbia_g9344.t1 Kbia_g9828.t1 Kbia_g9838.t1	GL50803_11039 GL50803_15113 GL50803_16172 GL50803_17591 GL50803_40817	SS50377_10488 SS50377_11308 SS50377_11310 SS50377_12745 SS50377_14003 SS50377_14204 SS50377_15845 SS50377_15855 SS50377_16667 SS50377_17875	Ngru_XP_002668063.1 Ngru_XP_002668085.1 Ngru_XP_002668223.1 Ngru_XP_002668382.1 Ngru_XP_002668460.1 Ngru_XP_002668503.1 Ngru_XP_002668874.1 Ngru_XP_002669165.1 Ngru_XP_002669273.1 Ngru_XP_002669515.1 Ngru_XP_002669893.1 Ngru_XP_002669938.1 Ngru_XP_002670099.1 Ngru_XP_002670313.1 Ngru_XP_002670491.1 Ngru_XP_002670514.1 Ngru_XP_002670548.1 Ngru_XP_002670573.1 Ngru_XP_002670632.1 Ngru_XP_002670654.1…	DICDI_O96621 DICDI_P07828 DICDI_P07829 DICDI_P07830 DICDI_P42528 DICDI_Q54BW9 DICDI_Q54E71 DICDI_Q54GX7 DICDI_Q54HE7 DICDI_Q54HE9 DICDI_Q54HF0 DICDI_Q54HF1 DICDI_Q54I79 DICDI_Q54JL1 DICDI_Q54JV5 DICDI_Q54JY2 DICDI_Q54KZ7 DICDI_Q54L54 DICDI_Q54PQ2 DICDI_Q54UQ7 DICDI_Q553U6 DICDI_Q554S6 DICDI_Q55CU2 DICDI_Q55DS6 DICDI_Q55DY5 DICDI_Q55EU6
864	PTHR11938	FAD NADPH DEHYDROGENASE/OXIDOREDUCTASE	M0812_28348 M0812_00073	M0813_07409 M0813_07832		TVAG_214870 TVAG_381790		Cfrisia_279	Cmem_J8273_2956 Cmem_J8273_5141				Ngru_XP_002682952.1	DICDI_Q54KG7
865	PTHR11941	ENOYL-COA HYDRATASE-RELATED		M0813_01603	M0811_13464								Ngru_XP_002671191.1 Ngru_XP_002672249.1 Ngru_XP_002674197.1 Ngru_XP_002677559.1 Ngru_XP_002678006.1 Ngru_XP_002681909.1	DICDI_Q1ZXF1 DICDI_Q54BX7 DICDI_Q54HG7 DICDI_Q54HX9 DICDI_Q54SN3 DICDI_Q869N6
866	PTHR11945	MADS BOX PROTEIN	M0812_12864 M0812_17870 M0812_18338 M0812_01882	M0813_16045 M0813_06001	M0811_13843 M0811_03909				Cmem_J8273_3452	Kbia_g11912.t1				DICDI_Q54HD7 DICDI_Q54QY7 DICDI_Q54X32 DICDI_Q55F37
867	PTHR11946	VALYL-TRNA SYNTHETASES	M0812_20871 M0812_24244 M0812_28026	M0813_01390 M0813_27543 M0813_00061	M0811_00125		MONOS_7278	Cfrisia_3915	Cmem_J8273_4463	Kbia_g12695.t1 Kbia_g14445.t1 Kbia_g15981.t1 Kbia_g9008.t1 Kbia_g9836.t1	GL50803_35428	SS50377_14244	Ngru_XP_002674360.1 Ngru_XP_002677785.1	DICDI_Q54I78 DICDI_Q86KU2
868	PTHR11947	PYRUVATE DEHYDROGENASE KINASE							Cmem_J8273_7114				Ngru_XP_002669683.1 Ngru_XP_002670162.1
869	PTHR11952	UDP- GLUCOSE PYROPHOSPHORYLASE	M0812_13483 M0812_19880 M0812_07983	M0813_15134 M0813_24593 M0813_07308	M0811_07402	TVAG_133060	MONOS_381	Cfrisia_3400	Cmem_J8273_4682 Cmem_J8273_5305 Cmem_J8273_6617	Kbia_g336.t1 Kbia_g5954.t1 Kbia_g666.t1 Kbia_g9761.t1	GL50803_16217	SS50377_18700	Ngru_XP_002683454.1	DICDI_Q54GN5
870	PTHR11953	EXOSOME COMPLEX COMPONENT	M0812_01305 M0812_01588 M0812_26024 M0812_28775 M0812_05573 M0812_08179 M0812_09006	M0813_12272 M0813_14688 M0813_19659 M0813_00272 M0813_09123 M0813_10106	M0811_10262 M0811_14291 M0811_03923	TVAG_250040 TVAG_287740 TVAG_441560	MONOS_13831 MONOS_15366 MONOS_5118 MONOS_5885	Cfrisia_3685 Cfrisia_3883 Cfrisia_5006	Cmem_J8273_3966 Cmem_J8273_4201 Cmem_J8273_5116	Kbia_g12189.t1 Kbia_g13418.t1 Kbia_g14462.t1 Kbia_g3264.t1 Kbia_g5316.t1	GL50803_1890 GL50803_40007		Ngru_XP_002677284.1 Ngru_XP_002679009.1 Ngru_XP_002682945.1	DICDI_Q54EU6 DICDI_Q54Q83 DICDI_Q55BB0
871	PTHR11954	D-DOPACHROME DECARBOXYLASE				TVAG_101850 TVAG_219770	MONOS_3287	Cfrisia_5478	Cmem_J8273_3753	Kbia_g11262.t1 Kbia_g15607.t1	GL50803_12091	SS50377_11654 SS50377_15042 SS50377_17015
872	PTHR11956	ARGINYL-TRNA SYNTHETASE	M0812_20600 M0812_24569	M0813_10859 M0813_25985	M0811_05297	TVAG_324610	MONOS_3942	Cfrisia_3006	Cmem_J8273_3716 Cmem_J8273_6339	Kbia_g7797.t1 Kbia_g9478.t1	GL50803_10521	SS50377_18688	Ngru_XP_002671312.1 Ngru_XP_002676976.1	DICDI_Q54JT6 DICDI_Q558Z0
873	PTHR11958	SODIUM/DICARBOXYLATE SYMPORTER-RELATED											Ngru_XP_002682860.1
874	PTHR11959	4-HYDROXYPHENYLPYRUVATE DIOXYGENASE											Ngru_XP_002669111.1 Ngru_XP_002678489.1	DICDI_Q557J8 DICDI_Q76NV5
875	PTHR11960	EUKARYOTIC TRANSLATION INITIATION FACTOR 4E RELATED	M0812_12565 M0812_01395 M0812_15708 M0812_15447 M0812_16604 M0812_19151 M0812_21617 M0812_21783 M0812_02297 M0812_23506 M0812_23521 M0812_23681 M0812_24468 M0812_27245 M0812_02796 M0812_03140 M0812_03213 M0812_03540 M0812_03731 M0812_05688 M0812_07204 M0812_09534	M0813_11545 M0813_12982 M0813_13894 M0813_14138 M0813_14154 M0813_01744 M0813_16835 M0813_02173 M0813_20909 M0813_22640 M0813_22929 M0813_24841 M0813_03179 M0813_27755 M0813_28599 M0813_03338 M0813_03339 M0813_30002 M0813_04363 M0813_05641 M0813_06803 M0813_07229 M0813_09671	M0811_10992 M0811_11534 M0811_01293 M0811_02606 M0811_00311 M0811_04180 M0811_05389 M0811_00574	TVAG_074020 TVAG_079410 TVAG_089010 TVAG_108990 TVAG_117150 TVAG_121790 TVAG_179740 TVAG_215090 TVAG_238140 TVAG_257620 TVAG_269010 TVAG_296250 TVAG_307000 TVAG_343960 TVAG_379750 TVAG_419550 TVAG_450940 TVAG_462790 TVAG_476650 TVAG_479590 TVAG_553430	MONOS_10996 MONOS_12228 MONOS_13102 MONOS_14228 MONOS_15762 MONOS_1594 MONOS_16271 MONOS_3563 MONOS_494 MONOS_5167 MONOS_5209 MONOS_5953 MONOS_6093 MONOS_7470 MONOS_7907	Cfrisia_1220 Cfrisia_367 Cfrisia_3742 Cfrisia_3921 Cfrisia_3943	Cmem_J8273_0851 Cmem_J8273_2020 Cmem_J8273_5149 Cmem_J8273_5888 Cmem_J8273_6040 Cmem_J8273_8352	Kbia_g14193.t1 Kbia_g14400.t1 Kbia_g14756.t1 Kbia_g2373.t1 Kbia_g2686.t1 Kbia_g4483.t1 Kbia_g6467.t1 Kbia_g8080.t1 Kbia_g8938.t1 Kbia_g9151.t1	GL50803_14482 GL50803_17261 GL50803_7990 GL50803_96264	SS50377_12448 SS50377_14068 SS50377_15030 SS50377_16175 SS50377_17932	Ngru_XP_002669333.1 Ngru_XP_002669334.1 Ngru_XP_002671936.1 Ngru_XP_002675343.1 Ngru_XP_002677647.1 Ngru_XP_002682429.1	DICDI_B0G0Z1 DICDI_Q54E38 DICDI_Q54NK7 DICDI_Q54P37 DICDI_Q54T63 DICDI_Q55BQ5 DICDI_Q55FE0
876	PTHR11961	CYTOCHROME C											Ngru_XP_002682852.1	DICDI_Q869N1
877	PTHR11963	LEUCINE AMINOPEPTIDASE-RELATED											Ngru_XP_002668805.1 Ngru_XP_002681989.1	DICDI_Q5V9F0
878	PTHR11964	S-ADENOSYLMETHIONINE SYNTHETASE	M0812_15659 M0812_20340 M0812_21968 M0812_22880 M0812_04427 M0812_07424 M0812_07451 M0812_07452	M0813_11498 M0813_11790 M0813_02003 M0813_17952 M0813_23474 M0813_27175 M0813_27196	M0811_03634	TVAG_145700 TVAG_243700 TVAG_252200 TVAG_317070 TVAG_403830 TVAG_453040 TVAG_484900	MONOS_1440 MONOS_8415	Cfrisia_2999	Cmem_J8273_0492	Kbia_g10361.t1 Kbia_g1053.t1 Kbia_g16929.t1 Kbia_g2652.t1 Kbia_g4669.t1	GL50803_5659	SS50377_17592	Ngru_XP_002668003.1 Ngru_XP_002674562.1 Ngru_XP_002679392.1	DICDI_Q54F07
879	PTHR11969	MAX DIMERIZATION, MAD				TVAG_RG_DS113774_1 TVAG_RG_DS114006_1 TVAG_RG_DS114442_1 TVAG_RG_DS114553_1 TVAG_RG_DS117518_1 TVAG_RG_DS117842_1 TVAG_RG_DS118721_1 TVAG_RG_DS119020_2 TVAG_RG_DS119253_1 TVAG_RG_DS119531_1 TVAG_RG_DS120162_2 TVAG_RG_DS123396_1 TVAG_RG_DS123740_1 TVAG_RG_DS124968_1 TVAG_RG_DS126104_1 TVAG_RG_DS126132_1 TVAG_RG_DS126452_1 TVAG_RG_DS126933_1 TVAG_RG_DS129167_1 TVAG_RG_DS130477_1 TVAG_RG_DS131542_1 …
880	PTHR11972	NADPH OXIDASE	M0812_11974 M0812_13604 M0812_17191 M0812_17305 M0812_17546 M0812_18339 M0812_22451 M0812_24066 M0812_26232 M0812_29610 M0812_29611	M0813_10422 M0813_18851 M0813_21164 M0813_23829 M0813_23936 M0813_04012 M0813_05487 M0813_06122 M0813_07960 M0813_07961 M0813_09954			MONOS_3956 MONOS_7633 MONOS_8586		Cmem_J8273_8963	Kbia_g6816.t1			Ngru_XP_002669473.1 Ngru_XP_002669907.1 Ngru_XP_002669946.1 Ngru_XP_002672874.1 Ngru_XP_002674758.1 Ngru_XP_002674855.1 Ngru_XP_002675746.1 Ngru_XP_002675747.1 Ngru_XP_002679401.1 Ngru_XP_002681613.1	DICDI_Q54F44 DICDI_Q86GL4 DICDI_Q9XYS3
881	PTHR11973	CELL SURFACE GLYCOPROTEIN MUC18-RELATED												DICDI_Q54JR7
882	PTHR11977	VILLIN	M0812_10440 M0812_10441 M0812_10459 M0812_01068 M0812_10815 M0812_11216 M0812_12682 M0812_13717 M0812_15710 M0812_15604 M0812_18492 M0812_20562 M0812_21050 M0812_21333 M0812_02355 M0812_24970 M0812_25302 M0812_30175 M0812_04939 M0812_05343 M0812_05882 M0812_05915 M0812_06737 M0812_08546 M0812_09592	M0813_10598 M0813_01156 M0813_11547 M0813_11691 M0813_13179 M0813_13211 M0813_14026 M0813_17139 M0813_19449 M0813_02436 M0813_20968 M0813_23073 M0813_24349 M0813_24751 M0813_25162 M0813_25178 M0813_03017 M0813_25945 M0813_26554 M0813_29299 M0813_04273 M0813_00601 M0813_06660	M0811_10832 M0811_12236 M0811_01912 M0811_03267 M0811_03941 M0811_07735	TVAG_237690 TVAG_244120 TVAG_376130 TVAG_496220	MONOS_4053	Cfrisia_3852	Cmem_J8273_2525 Cmem_J8273_8764	Kbia_g300.t1 Kbia_g8148.t1 Kbia_g8372.t1			Ngru_XP_002670166.1 Ngru_XP_002679317.1 Ngru_XP_002679428.1 Ngru_XP_002679446.1	DICDI_O96923 DICDI_P10733 DICDI_P36418 DICDI_Q1ZXP5 DICDI_Q54EF8 DICDI_Q54S11 DICDI_Q54YX6 DICDI_Q551I6 DICDI_Q8WQ85
883	PTHR11985	GLYCEROL-3-PHOSPHATE DEHYDROGENASE											Ngru_XP_002673755.1 Ngru_XP_002682073.1 Ngru_XP_002682740.1	DICDI_Q54QC1
884	PTHR11986	AMINOTRANSFERASE CLASS III					MONOS_1383	Cfrisia_3825	Cmem_J8273_5632	Kbia_g11104.t1 Kbia_g15060.t1			Ngru_XP_002679799.1	DICDI_Q54JP5 DICDI_Q55DT8
885	PTHR11991	TRANSLATIONALLY CONTROLLED TUMOR PROTEIN-RELATED	M0812_10918 M0812_01711 M0812_23412 M0812_09950	M0813_16143 M0813_17628 M0813_25504 M0813_00392		TVAG_102670 TVAG_180840	MONOS_13581	Cfrisia_2593 Cfrisia_983	Cmem_J8273_5893	Kbia_g3350.t1	GL50803_6242	SS50377_14712	Ngru_XP_002676318.1 Ngru_XP_002679489.1	DICDI_Q54RX1 DICDI_Q54RX6
886	PTHR11993	NADH-UBIQUINONE OXIDOREDUCTASE 49 KDA SUBUNIT												DICDI_Q23883
887	PTHR11994	60S RIBOSOMAL PROTEIN L11-RELATED	M0812_10393 M0812_10508 M0812_13232 M0812_13266 M0812_13370 M0812_13688 M0812_16007 M0812_17450 M0812_17481 M0812_17694 M0812_18596 M0812_22363 M0812_23931 M0812_24003 M0812_24225 M0812_28567 M0812_29486 M0812_29798 M0812_05133 M0812_05146 M0812_08429	M0813_10625 M0813_11179 M0813_11191 M0813_18689 M0813_18913 M0813_18990 M0813_20139 M0813_24499 M0813_24952 M0813_24960 M0813_25223 M0813_26472 M0813_29580 M0813_29610 M0813_29667 M0813_03494 M0813_03541 M0813_04677 M0813_05033 M0813_09781	M0811_08162	TVAG_044560 TVAG_046840 TVAG_092870 TVAG_194850 TVAG_271230 TVAG_343970	MONOS_14266 MONOS_16788	Cfrisia_3567 Cfrisia_915	Cmem_J8273_4678	Kbia_g2286.t1	GL50803_5593	SS50377_12996	Ngru_XP_002670280.1	DICDI_P16168
888	PTHR11995	NADH DEHYDROGENASE											Ngru_XP_002676909.1 Ngru_XP_002676938.1 Ngru_XP_002681588.1	DICDI_Q54NI6
889	PTHR11999	GROUP II PYRIDOXAL-5-PHOSPHATE DECARBOXYLASE											Ngru_XP_002674785.1
890	PTHR12000	HEMOGLOBINASE FAMILY MEMBER				TVAG_035520 TVAG_050390 TVAG_060430 TVAG_068410 TVAG_185540 TVAG_277470 TVAG_305110 TVAG_328450 TVAG_385340 TVAG_426660	MONOS_1084 MONOS_11363 MONOS_1513 MONOS_3439 MONOS_4026		Cmem_J8273_0369	Kbia_g111.t1			Ngru_XP_002682410.1
891	PTHR12001	GERANYLGERANYL PYROPHOSPHATE SYNTHASE			M0811_04875								Ngru_XP_002670608.1 Ngru_XP_002671045.1	DICDI_Q54BK1 DICDI_Q54VJ9
892	PTHR12010	40S RIBOSOMAL PROTEIN S29		M0813_00145 M0813_01454		TVAG_107660 TVAG_131520 TVAG_357220 TVAG_366620 TVAG_393120 TVAG_490210	MONOS_3393		Cmem_J8273_3076		GL50803_39483	SS50377_10416		DICDI_Q76P36
893	PTHR12011	ADHESION G-PROTEIN COUPLED RECEPTOR			M0811_06045		MONOS_11065 MONOS_2679						Ngru_XP_002668284.1 Ngru_XP_002671368.1 Ngru_XP_002678048.1 Ngru_XP_002679649.1
894	PTHR12013	SIGNAL RECOGNITION PARTICLE 14 KD PROTEIN	M0812_14357 M0812_17623 M0812_24159	M0813_18762 M0813_24427	M0811_12829	TVAG_260070	MONOS_12976	Cfrisia_12 Cfrisia_3675 Cfrisia_930	Cmem_J8273_2507				Ngru_XP_002683605.1	DICDI_Q556L1
895	PTHR12015	SMALL INDUCIBLE CYTOKINE A				TVAG_513430
896	PTHR12021	THYMOSIN BETA			M0811_07226
897	PTHR12022	UBIQUINOL-CYTOCHROME C REDUCTASE COMPLEX 14 KD PROTEIN											Ngru_XP_002672796.1	DICDI_Q54M82
898	PTHR12029	RNA METHYLTRANSFERASE	M0812_14634 M0812_19076	M0813_14832 M0813_30233	M0811_02777 M0811_09207		MONOS_7799			Kbia_g4361.t1	GL50803_32741		Ngru_XP_002679632.1	DICDI_Q54N52 DICDI_Q54XF8
899	PTHR12035	SIALIC ACID BINDING IMMUNOGLOBULIN-LIKE LECTIN			M0811_08611
900	PTHR12039	NICOTINAMIDE MONONUCLEOTIDE ADENYLYLTRANSFERASE	M0812_10261 M0812_10792 M0812_04423 M0812_07448	M0813_10782 M0813_14913 M0813_23478 M0813_27178	M0811_13205 M0811_13508 M0811_01578 M0811_05225 M0811_09627	TVAG_072070 TVAG_110480	MONOS_2221	Cfrisia_5132	Cmem_J8273_4580 Cmem_J8273_7412	Kbia_g1694.t1 Kbia_g4577.t1	GL50803_13672 GL50803_92618	SS50377_11398	Ngru_XP_002672627.1 Ngru_XP_002680290.1 Ngru_XP_002682936.1	DICDI_Q54IH3 DICDI_Q54IH4
901	PTHR12040	ANTI-SILENCING PROTEIN 1				TVAG_119050	MONOS_9208	Cfrisia_5340	Cmem_J8273_8137	Kbia_g2120.t1	GL50803_33433		Ngru_XP_002676456.1	DICDI_Q54N45
902	PTHR12045	ALLANTOICASE												DICDI_Q54VL5
903	PTHR12046	HISTONE ACETYLTRANSFERASE TYPE B CATALYTIC SUBUNIT	M0812_12739 M0812_01312 M0812_13721 M0812_16008 M0812_14868 M0812_16711 M0812_16949 M0812_01777 M0812_18586 M0812_20003 M0812_21332 M0812_23928 M0812_24012 M0812_27347 M0812_03860 M0812_04732 M0812_04792 M0812_07083	M0813_01060 M0813_10942 M0813_11324 M0813_01688 M0813_17913 M0813_18904 M0813_18993 M0813_21511 M0813_24348 M0813_03055 M0813_26473 M0813_26793 M0813_26851 M0813_27836 M0813_29887 M0813_04327 M0813_04462 M0813_00450			MONOS_2694	Cfrisia_2453 Cfrisia_297	Cmem_J8273_2372				Ngru_XP_002679597.1	DICDI_Q869X7 DICDI_Q86J12
904	PTHR12048	CCAAT-BINDING FACTOR-RELATED	M0812_14625 M0812_08169	M0813_11980 M0813_30243	M0811_03679	TVAG_185890	MONOS_1918 MONOS_3839	Cfrisia_4880	Cmem_J8273_4732	Kbia_g9412.t1	GL50803_101594	SS50377_13418	Ngru_XP_002676832.1	DICDI_Q54X54
905	PTHR12049	UNCHARACTERIZED											Ngru_XP_002675021.1 Ngru_XP_002681043.1	DICDI_Q54S83 DICDI_Q54XU0
906	PTHR12050	LEPTIN RECEPTOR-RELATED	M0812_11688 M0812_18990 M0812_19865 M0812_21895 M0812_29982 M0812_08266	M0813_14956 M0813_02068 M0813_19187 M0813_19985 M0813_29111 M0813_07293	M0811_12223	TVAG_079760 TVAG_140550 TVAG_319480 TVAG_458630	MONOS_11324 MONOS_5429 MONOS_6185						Ngru_XP_002669328.1	DICDI_Q54VP1
907	PTHR12052	THIOREDOXIN-LIKE PROTEN 4A, 4B	M0812_18421 M0812_28529 M0812_08442	M0813_20153 M0813_21084 M0813_03458	M0811_13832	TVAG_307980	MONOS_12523	Cfrisia_4732	Cmem_J8273_2557 Cmem_J8273_3761	Kbia_g2655.t1	GL50803_15500	SS50377_ja019	Ngru_XP_002677289.1	DICDI_Q553S5
908	PTHR12053	PROTEASE FAMILY M28 PLASMA GLUTAMATE CARBOXYPEPTIDASE-RELATED											Ngru_XP_002672775.1	DICDI_Q54MN6
909	PTHR12056	DNA-DIRECTED RNA POLYMERASES I, II, AND III				TVAG_040880 TVAG_283180			Cmem_J8273_7948 Cmem_J8273_8198		GL50803_9509	SS50377_10103 SS50377_18516	Ngru_XP_002682688.1	DICDI_Q54R66
910	PTHR12058	ARP2/3 COMPLEX 34 KDA SUBUNIT	M0812_16080 M0812_14616 M0812_20824 M0812_22460 M0812_24633 M0812_06194 M0812_08159	M0813_11970 M0813_01341 M0813_15773 M0813_18057 M0813_30253 M0813_08528 M0813_09944	M0811_13523	TVAG_087140	MONOS_13449	Cfrisia_2107	Cmem_J8273_2383 Cmem_J8273_2801	Kbia_g12096.t1 Kbia_g5459.t1			Ngru_XP_002670927.1	DICDI_O96623
911	PTHR12059	RIBOSOMAL PROTEIN L23-RELATED											Ngru_XP_002683108.1	DICDI_Q86HC7
912	PTHR12064	ANCIENT CONSERVED DOMAIN PROTEIN-RELATED			M0811_14716 M0811_14717 M0811_03580		MONOS_1241 MONOS_16460 MONOS_4058 MONOS_4657 MONOS_5344	Cfrisia_331	Cmem_J8273_1771 Cmem_J8273_2480 Cmem_J8273_5946 Cmem_J8273_5950	Kbia_g14946.t1 Kbia_g2268.t1	GL50803_16803	SS50377_16699 SS50377_17885	Ngru_XP_002670887.1 Ngru_XP_002673678.1	DICDI_Q54W99
913	PTHR12066	TELOMERASE REVERSE TRANSCRIPTASE	M0812_19063	M0813_14823	M0811_05831 M0811_06214		MONOS_7316 MONOS_7317			Kbia_g1092.t1	GL50803_16225			DICDI_Q54B44
914	PTHR12069	DNA-DIRECTED RNA POLYMERASES III 80 KDA POLYPEPTIDE RNA POLYMERASE III SUBUNIT 5	M0812_12464 M0812_30162	M0813_22536 M0813_29286	M0811_10715	TVAG_582690	MONOS_5699	Cfrisia_1880		Kbia_g4336.t1 Kbia_g733.t1	GL50803_14083	SS50377_16650	Ngru_XP_002672765.1	DICDI_Q86JI9
915	PTHR12072	CWF19, CELL CYCLE CONTROL PROTEIN	M0812_20440 M0812_20994 M0812_29561 M0812_04066	M0813_23029 M0813_25834 M0813_07628 M0813_09707	M0811_10312 M0811_10322 M0811_13642		MONOS_5819 MONOS_8496			Kbia_g12294.t1 Kbia_g4191.t1			Ngru_XP_002673265.1	DICDI_Q54NJ5 DICDI_Q86A69
916	PTHR12081	TRANSCRIPTION FACTOR E2F	M0812_11389 M0812_12632 M0812_19158 M0812_19869 M0812_23669 M0812_24514 M0812_02643 M0812_29977	M0813_13796 M0813_22706 M0813_23578 M0813_02847 M0813_29106 M0813_04014 M0813_06809 M0813_07297	M0811_14588 M0811_05592 M0811_06928 M0811_09735	TVAG_000100 TVAG_025440 TVAG_051530 TVAG_059940 TVAG_062990 TVAG_077870 TVAG_115630 TVAG_127220 TVAG_145710 TVAG_146880 TVAG_165210 TVAG_170160 TVAG_195320 TVAG_196950 TVAG_228750 TVAG_229420 TVAG_236130 TVAG_237470 TVAG_245700 TVAG_252930 TVAG_254860 TVAG_297030 TVAG_361570 TVAG_362340 TVAG_362740 TVAG_365790 TVAG_369870 TVAG_391360 TVAG_410150 TVAG_412440 TVAG_427230 TVAG_444450 TVAG_444560 TVA…		Cfrisia_5333	Cmem_J8273_1252 Cmem_J8273_6470 Cmem_J8273_8312	Kbia_g2680.t1 Kbia_g3205.t1 Kbia_g3870.t1 Kbia_g7162.t1	GL50803_23756	SS50377_12142 SS50377_12164 SS50377_12470 SS50377_12472 SS50377_12491 SS50377_12493 SS50377_19086	Ngru_XP_002668864.1 Ngru_XP_002673350.1	DICDI_Q54Q23
917	PTHR12083	BIFUNCTIONAL POLYNUCLEOTIDE PHOSPHATASE/KINASE	M0812_11825 M0812_17236 M0812_18757	M0813_14322 M0813_19567 M0813_23873	M0811_01597 M0811_08285		MONOS_12813 MONOS_3292 MONOS_8863	Cfrisia_1306	Cmem_J8273_6162	Kbia_g10291.t1 Kbia_g2367.t1 Kbia_g5391.t1			Ngru_XP_002672686.1 Ngru_XP_002674126.1	DICDI_Q54S30 DICDI_Q54U78
918	PTHR12084	NUCLEAR PORE GLYCOPROTEIN P62-RELATED	M0812_12725 M0812_29867	M0813_04316 M0813_07753	M0811_10181	TVAG_229460	MONOS_14587 MONOS_1830	Cfrisia_2592	Cmem_J8273_6302	Kbia_g9987.t1			Ngru_XP_002673465.1 Ngru_XP_002677402.1	DICDI_Q75JS7 DICDI_Q86IX4
919	PTHR12085	SERINE/THREONINE-PROTEIN PHOSPHATASE 2A REGULATORY SUBUNIT B'' SUBUNIT GAMMA	M0812_22937	M0813_11845	M0811_13511	TVAG_038240 TVAG_046760 TVAG_081840 TVAG_128940 TVAG_402550	MONOS_1945	Cfrisia_4093		Kbia_g8218.t1	GL50803_17157	SS50377_16353	Ngru_XP_002679968.1
920	PTHR12086	EF-HAND DOMAIN C-TERMINAL CONTAINING PROTEIN			M0811_00191	TVAG_015940 TVAG_135950 TVAG_159140 TVAG_186430 TVAG_222530 TVAG_295210 TVAG_348380 TVAG_351880 TVAG_365800 TVAG_378020 TVAG_389400 TVAG_458790 TVAG_492260	MONOS_3522 MONOS_4586 MONOS_5115 MONOS_5894 MONOS_9696	Cfrisia_2206 Cfrisia_3368 Cfrisia_4677 Cfrisia_534	Cmem_J8273_1331 Cmem_J8273_3831	Kbia_g11813.t1 Kbia_g2741.t1 Kbia_g4236.t1 Kbia_g5905.t1	GL50803_41512	SS50377_18902	Ngru_XP_002673045.1 Ngru_XP_002683505.1
921	PTHR12087	ORIGIN RECOGNITION COMPLEX SUBUNIT 4	M0812_01457 M0812_02963 M0812_02986	M0813_28326 M0813_06757	M0811_04384	TVAG_365960				Kbia_g2670.t1	GL50803_17291		Ngru_XP_002683544.1	DICDI_Q86AD6
922	PTHR12092	PLECKSTRIN			M0811_14705	TVAG_114300 TVAG_216880 TVAG_426510 TVAG_474730							Ngru_XP_002671499.1	DICDI_Q54R43 DICDI_Q54ST8 DICDI_Q54W22 DICDI_Q551W8
923	PTHR12093	NCK-ASSOCIATED PROTEIN 1	M0812_10205 M0812_26092 M0812_02883 M0812_29364 M0812_03075	M0813_10727 M0813_18578 M0813_28512 M0813_05362 M0813_07215	M0811_14043 M0811_03333 M0811_08240 M0811_09851	TVAG_094500 TVAG_096380 TVAG_166580 TVAG_239370 TVAG_408870 TVAG_466780	MONOS_4344 MONOS_570 MONOS_6702	Cfrisia_2041	Cmem_J8273_2695				Ngru_XP_002673408.1	DICDI_Q869Q3
924	PTHR12096	NUCLEAR PROTEIN SKIP-RELATED	M0812_02426 M0812_27211	M0813_13377 M0813_17197	M0811_00400	TVAG_402430	MONOS_5339	Cfrisia_3073 Cfrisia_5315	Cmem_J8273_4727 Cmem_J8273_5689	Kbia_g10136.t1			Ngru_XP_002675625.1	DICDI_P54705
925	PTHR12097	SPLICING FACTOR 3B, SUBUNIT 1-RELATED	M0812_18840 M0812_24212	M0813_01589 M0813_18702	M0811_05033	TVAG_332520	MONOS_721	Cfrisia_2834	Cmem_J8273_8469	Kbia_g10558.t1 Kbia_g5252.t1	GL50803_5522		Ngru_XP_002679934.1	DICDI_Q86JC5
926	PTHR12100	SEC10	M0812_01661 M0812_01662 M0812_25951	M0813_00344 M0813_10031	M0811_04092	TVAG_163630 TVAG_163640 TVAG_431000	MONOS_16842 MONOS_172	Cfrisia_1551	Cmem_J8273_5320				Ngru_XP_002683280.1	DICDI_B0G163
927	PTHR12103	5'-NUCLEOTIDASE DOMAIN-CONTAINING	M0812_10884 M0812_13482 M0812_02031 M0812_23485 M0812_23914 M0812_02687 M0812_29423 M0812_02989 M0812_03513 M0812_03843 M0812_09260	M0813_11304 M0813_12903 M0813_14173 M0813_16862 M0813_19007 M0813_21717 M0813_24545 M0813_24594 M0813_05878 M0813_06760 M0813_07081	M0811_10697 M0811_00301 M0811_03337					Kbia_g2190.t1 Kbia_g2394.t1		SS50377_16775 SS50377_17026 SS50377_17036	Ngru_XP_002674779.1 Ngru_XP_002682928.1	DICDI_Q54JY6 DICDI_Q54XC1 DICDI_Q75K12
928	PTHR12106	SORTILIN RELATED					MONOS_114			Kbia_g2553.t1			Ngru_XP_002677529.1	DICDI_Q54GL5
929	PTHR12107	VOLTAGE-DEPENDENT CALCIUM CHANNEL GAMMA SUBUNIT	M0812_01151									SS50377_15282
930	PTHR12109	RING FINGER PROTEIN 141-RELATED	M0812_00653	M0813_22110 M0813_07809	M0811_11510	TVAG_100710 TVAG_204930 TVAG_247980 TVAG_250640 TVAG_267390 TVAG_308010 TVAG_351610 TVAG_404720				Kbia_g11077.t1	GL50803_13737	SS50377_14231 SS50377_14257 SS50377_17295 SS50377_18302 SS50377_19029	Ngru_XP_002677889.1 Ngru_XP_002681715.1	DICDI_Q54DA6 DICDI_Q94491
931	PTHR12111	SPLICING FACTOR YJU2	M0812_15057 M0812_00161 M0812_21376	M0813_12490 M0813_21322 M0813_29384	M0811_13229 M0811_03625	TVAG_056680 TVAG_447590	MONOS_1204 MONOS_13592	Cfrisia_5025	Cmem_J8273_4893	Kbia_g12301.t1 Kbia_g8522.t1 Kbia_g9518.t1	GL50803_26379		Ngru_XP_002675189.1 Ngru_XP_002675596.1 Ngru_XP_002683539.1	DICDI_Q54TR4 DICDI_Q54WR5
932	PTHR12112	BNIP - RELATED	M0812_28815 M0812_30333	M0813_14726 M0813_09161	M0811_07529 M0811_07530 M0811_07532					Kbia_g3663.t1	GL50803_8074 GL50803_8163	SS50377_11751 SS50377_12506	Ngru_XP_002673388.1
933	PTHR12113	DICKKOPF3-LIKE 3												DICDI_Q54KK1 DICDI_Q559I8 DICDI_Q559W3 DICDI_Q7KWT9
934	PTHR12117	HISTONE ACETYLTRANSFERASE COMPLEX											Ngru_XP_002678528.1
935	PTHR12119	UBIQUINOL-CYTOCHROME C REDUCTASE COMPLEX UBIQUINONE-BINDING PROTEIN QP-C												DICDI_Q54V76
936	PTHR12121	CARBON CATABOLITE REPRESSOR PROTEIN 4	M0812_11898 M0812_12317 M0812_13237 M0812_01653 M0812_16956 M0812_18073 M0812_19141 M0812_02070 M0812_25508 M0812_25957 M0812_27918 M0812_04191 M0812_04357 M0812_05129 M0812_07394 M0812_09293	M0813_10495 M0813_11196 M0813_01695 M0813_16773 M0813_17442 M0813_17443 M0813_20549 M0813_21748 M0813_23532 M0813_24964 M0813_26125 M0813_27233 M0813_27427 M0813_00336 M0813_05847 M0813_06794 M0813_10037	M0811_10082 M0811_10445 M0811_10646 M0811_10649 M0811_02728 M0811_04139 M0811_05583	TVAG_064670 TVAG_404050 TVAG_437120	MONOS_1228 MONOS_6713		Cmem_J8273_3841 Cmem_J8273_5684 Cmem_J8273_8411	Kbia_g3856.t1 Kbia_g4515.t1 Kbia_g8114.t1		SS50377_12654	Ngru_XP_002670771.1 Ngru_XP_002673166.1 Ngru_XP_002674374.1 Ngru_XP_002677183.1 Ngru_XP_002677668.1 Ngru_XP_002677760.1 Ngru_XP_002678073.1 Ngru_XP_002678352.1 Ngru_XP_002680132.1 Ngru_XP_002682001.1	DICDI_Q54HH3 DICDI_Q54MF6 DICDI_Q54SN7
937	PTHR12124	POLYMYOSITIS/SCLERODERMA AUTOANTIGEN-RELATED	M0812_14241 M0812_15654 M0812_18656 M0812_28801 M0812_30348 M0812_06240 M0812_06614 M0812_00733 M0812_08385	M0813_11493 M0813_12365 M0813_14709 M0813_15728 M0813_20100 M0813_22188 M0813_03588 M0813_09148 M0813_00985	M0811_08045	TVAG_053630 TVAG_197890 TVAG_283650	MONOS_1226 MONOS_16813	Cfrisia_4384	Cmem_J8273_0675	Kbia_g33.t1 Kbia_g4094.t1 Kbia_g4362.t1		SS50377_11131	Ngru_XP_002673877.1 Ngru_XP_002676352.1	DICDI_Q54YU5 DICDI_Q55AW0
938	PTHR12125	F-BOX ONLY PROTEIN 6-LIKE PROTEIN			M0811_11136 M0811_11137 M0811_11138 M0811_11139								Ngru_XP_002675118.1 Ngru_XP_002678115.1 Ngru_XP_002681033.1
939	PTHR12126	NADH-UBIQUINONE OXIDOREDUCTASE 39 KDA SUBUNIT-RELATED											Ngru_XP_002672831.1 Ngru_XP_002679790.1	DICDI_Q559Z0
940	PTHR12127	MUCOLIPIN	M0812_14366 M0812_14414 M0812_20357 M0812_28734 M0812_00604 M0812_08228	M0813_17934 M0813_19945 M0813_22062 M0813_28377 M0813_28428 M0813_09078	M0811_12227 M0811_02649 M0811_06494 M0811_09594	TVAG_003980 TVAG_041360 TVAG_110340 TVAG_152880 TVAG_186510 TVAG_206260 TVAG_334440 TVAG_384670 TVAG_402300 TVAG_455130 TVAG_513730 TVAG_593060	MONOS_2400 MONOS_4014 MONOS_4466 MONOS_9128	Cfrisia_1282 Cfrisia_1408 Cfrisia_2179 Cfrisia_309 Cfrisia_3795 Cfrisia_3801 Cfrisia_4063 Cfrisia_4616 Cfrisia_5089 Cfrisia_5624	Cmem_J8273_0068 Cmem_J8273_8293				Ngru_XP_002671177.1 Ngru_XP_002678839.1 Ngru_XP_002682763.1	DICDI_Q54EY0
941	PTHR12131	ATP-DEPENDENT RNA AND DNA HELICASE	M0812_10878 M0812_16729 M0812_17872 M0812_03536 M0812_05551 M0812_09989	M0813_15203 M0813_16839 M0813_19686 M0813_26322 M0813_29868 M0813_29869 M0813_07086	M0811_11802 M0811_13073 M0811_13828	TVAG_042000 TVAG_140830 TVAG_177450 TVAG_309850 TVAG_411940 TVAG_430770 TVAG_432490	MONOS_2199 MONOS_2200 MONOS_334 MONOS_4989 MONOS_6208	Cfrisia_1715 Cfrisia_1899 Cfrisia_3566	Cmem_J8273_1668 Cmem_J8273_2414 Cmem_J8273_4361 Cmem_J8273_5523	Kbia_g14546.t1 Kbia_g3265.t1 Kbia_g7860.t1	GL50803_11384 GL50803_17146	SS50377_17057	Ngru_XP_002671363.1 Ngru_XP_002672948.1 Ngru_XP_002675204.1 Ngru_XP_002680965.1	DICDI_Q54XQ3 DICDI_Q86IE2 DICDI_Q86K90
942	PTHR12132	DNA REPAIR AND RECOMBINATION PROTEIN RAD52, RAD59	M0812_15471 M0812_21801 M0812_21896 M0812_02425 M0812_24862 M0812_27212 M0812_03029 M0812_04403 M0812_05975	M0813_13269 M0813_13378 M0813_02156 M0813_17198 M0813_17315 M0813_05312 M0813_08296	M0811_00279 M0811_05181				Cmem_J8273_8011	Kbia_g2656.t1 Kbia_g2969.t1 Kbia_g4464.t1 Kbia_g4694.t1 Kbia_g6275.t1	GL50803_103935	SS50377_10571 SS50377_10583 SS50377_11418 SS50377_13179	Ngru_XP_002673411.1 Ngru_XP_002677732.1 Ngru_XP_002679075.1	DICDI_Q54KW0 DICDI_Q55E38
943	PTHR12133	TRNA (ADENINE(58)-N(1))-METHYLTRANSFERASE	M0812_13753	M0813_03022	M0811_01580		MONOS_7447	Cfrisia_4046	Cmem_J8273_1250	Kbia_g12463.t1 Kbia_g13922.t1	GL50803_8691	SS50377_17884	Ngru_XP_002671337.1	DICDI_Q86JJ0
944	PTHR12135	DNA REPAIR PROTEIN XP-C / RAD4	M0812_26815	M0813_02578									Ngru_XP_002681718.1	DICDI_Q1ZXA6
945	PTHR12138	PRIMATE-EXPANDED PROTEIN FAMILY							Cmem_J8273_6301
946	PTHR12141	ARFAPTIN-RELATED					MONOS_5325 MONOS_7292
947	PTHR12143	PEPTIDE N-GLYCANASE PNGASE -RELATED	M0812_17601 M0812_28981 M0812_29275 M0812_05849	M0813_13145 M0813_13865 M0813_17804 M0813_18795 M0813_24405	M0811_10129	TVAG_110250 TVAG_163410 TVAG_165460 TVAG_239900 TVAG_447480	MONOS_10430 MONOS_4750 MONOS_5154 MONOS_526	Cfrisia_290	Cmem_J8273_0357				Ngru_XP_002673105.1 Ngru_XP_002679728.1	DICDI_Q55FC8
948	PTHR12144	NEGATIVE ELONGATION FACTOR D	M0812_18446 M0812_23173	M0813_01201 M0813_28838	M0811_01316 M0811_07833	TVAG_206820 TVAG_225160							Ngru_XP_002673439.1	DICDI_Q55F13
949	PTHR12146	40S RIBOSOMAL PROTEIN S10	M0812_10895 M0812_16375 M0812_16900 M0812_17052 M0812_17895 M0812_18202 M0812_01985 M0812_01995 M0812_20088 M0812_22736 M0812_24693 M0812_25323 M0812_26846 M0812_04224 M0812_06135 M0812_07252 M0812_08567 M0812_09201 M0812_09211 M0812_09971	M0813_10189 M0813_13682 M0813_15834 M0813_16049 M0813_17410 M0813_17648 M0813_17703 M0813_02415 M0813_20707 M0813_02610 M0813_21661 M0813_21671 M0813_24729 M0813_25482 M0813_26299 M0813_29697 M0813_05923 M0813_00834 M0813_08464	M0811_13747	TVAG_120180 TVAG_329340 TVAG_371330 TVAG_454860	MONOS_13171 MONOS_180	Cfrisia_3891	Cmem_J8273_8330	Kbia_g1997.t1 Kbia_g4774.t1	GL50803_10919	SS50377_13347	Ngru_XP_002677507.1	DICDI_O77082
950	PTHR12147	METALLOPEPTIDASE M28 FAMILY MEMBER	M0812_13678 M0812_14995 M0812_14898 M0812_17851 M0812_21359 M0812_04028 M0812_00708	M0813_10635 M0813_12475 M0813_21384 M0813_21480 M0813_22165 M0813_26344 M0813_07595	M0811_09522	TVAG_020120 TVAG_082020 TVAG_470700	MONOS_3329	Cfrisia_3132 Cfrisia_4997	Cmem_J8273_2358 Cmem_J8273_2400 Cmem_J8273_2699 Cmem_J8273_4122	Kbia_g8141.t1 Kbia_g8284.t1			Ngru_XP_002677710.1 Ngru_XP_002680353.1 Ngru_XP_002681471.1	DICDI_Q550Q3
951	PTHR12149	FRUCTOSAMINE 3 KINASE-RELATED PROTEIN									GL50803_2969
952	PTHR12150	CLASS IV SAM-BINDING METHYLTRANSFERASE-RELATED												DICDI_Q54LQ0
953	PTHR12151	ELECTRON TRANSPORT PROTIN SCO1/SENC FAMILY MEMBER											Ngru_XP_002673616.1	DICDI_Q54TT7
954	PTHR12153	SELENOPROTEIN O											Ngru_XP_002672716.1
955	PTHR12154	GLYCOSYL TRANSFERASE-RELATED	M0812_19948 M0812_26542	M0813_17860 M0813_04638	M0811_11713	TVAG_038800	MONOS_10085		Cmem_J8273_8146	Kbia_g8057.t1		SS50377_13972	Ngru_XP_002676064.1	DICDI_Q54G73
956	PTHR12155	SCHLAFEN					MONOS_2961 MONOS_6594		Cmem_J8273_4926	Kbia_g1157.t1 Kbia_g7396.t1	GL50803_1470	SS50377_13924 SS50377_15047	Ngru_XP_002670686.1	DICDI_Q54KR0
957	PTHR12157	REGULATING SYNAPTIC MEMBRANE EXOCYTOSIS PROTEIN	M0812_12838 M0812_01591 M0812_23804 M0812_26026 M0812_06961	M0813_11056 M0813_20493 M0813_00274 M0813_23418 M0813_10103	M0811_10330 M0811_11085 M0811_06397									DICDI_Q54ZB5
958	PTHR12159	G/T AND G/U MISMATCH-SPECIFIC DNA GLYCOSYLASE	M0812_01266 M0812_02787 M0812_06644	M0813_12397 M0813_27871
959	PTHR12161	IST1 FAMILY MEMBER	M0812_10758 M0812_28379 M0812_10112	M0813_13482 M0813_14442 M0813_07862	M0811_03508 M0811_09569	TVAG_307990	MONOS_1079 MONOS_13160	Cfrisia_3378 Cfrisia_635	Cmem_J8273_6416	Kbia_g12150.t1 Kbia_g13365.t1 Kbia_g16906.t1 Kbia_g6836.t1	GL50803_11129		Ngru_XP_002680472.1	DICDI_Q54I39
960	PTHR12162	NIBRIN-RELATED	M0812_10885 M0812_01198 M0812_15555 M0812_14695 M0812_17054 M0812_19349 M0812_24686 M0812_25502 M0812_05473 M0812_06143 M0812_06357 M0812_08769	M0813_15304 M0813_15352 M0813_15616 M0813_15826 M0813_17660 M0813_19765 M0813_20614 M0813_20709 M0813_27936 M0813_07067 M0813_08128 M0813_08472			MONOS_1786	Cfrisia_5050	Cmem_J8273_3776				Ngru_XP_002673160.1
961	PTHR12169	ATPASE N2B											Ngru_XP_002678833.1	DICDI_Q54CQ1
962	PTHR12170	MACROPHAGE ERYTHROBLAST ATTACHER-RELATED	M0812_14075 M0812_14851 M0812_14830 M0812_14829 M0812_16839 M0812_03814 M0812_03840 M0812_04271 M0812_07302 M0812_00904	M0813_11275 M0813_11300 M0813_15076 M0813_17364 M0813_21525 M0813_21547 M0813_25042 M0813_29759 M0813_03746	M0811_14270 M0811_02318			Cfrisia_2515 Cfrisia_5316	Cmem_J8273_3303 Cmem_J8273_4315	Kbia_g5022.t1			Ngru_XP_002675791.1 Ngru_XP_002676279.1	DICDI_Q54PM0 DICDI_Q555R9
963	PTHR12172	CELL CYCLE CHECKPOINT PROTEIN RAD17	M0812_11247 M0812_15170	M0813_13591 M0813_02986	M0811_02424	TVAG_075570	MONOS_8798		Cmem_J8273_1744				Ngru_XP_002679099.1	DICDI_Q54D34
964	PTHR12174	SIGNAL PEPTIDE PEPTIDASE	M0812_10184 M0812_11516 M0812_13530 M0812_18830 M0812_29632 M0812_29802 M0812_06302	M0813_10706 M0813_15666 M0813_01599 M0813_02720 M0813_03536 M0813_05562 M0813_07936	M0811_07716	TVAG_074490 TVAG_316910		Cfrisia_5543	Cmem_J8273_4299	Kbia_g11831.t1	GL50803_8429		Ngru_XP_002682756.1	DICDI_Q54CN9 DICDI_Q54K90
965	PTHR12175	AD039 HT014 THIOREDOXIN FAMILY TRP26	M0812_24838 M0812_07701	M0813_26935 M0813_08321	M0811_04336		MONOS_15939			Kbia_g9563.t1		SS50377_13578		DICDI_Q54Z24
966	PTHR12176	SAM-DEPENDENT METHYLTRANSFERASE SUPERFAMILY PROTEIN			M0811_11156 M0811_13001 M0811_01606 M0811_00705	TVAG_040100 TVAG_079460 TVAG_081710 TVAG_093950 TVAG_253700 TVAG_255110 TVAG_277450 TVAG_309010 TVAG_365940 TVAG_376050 TVAG_427110 TVAG_TEG_DS113583_1_26	MONOS_10111 MONOS_12393 MONOS_12518 MONOS_14267 MONOS_308 MONOS_4277 MONOS_4642 MONOS_6259 MONOS_656 MONOS_7134	Cfrisia_1112 Cfrisia_1353 Cfrisia_89	Cmem_J8273_0451 Cmem_J8273_1741 Cmem_J8273_2401 Cmem_J8273_3814	Kbia_g2279.t1 Kbia_g2694.t1 Kbia_g907.t1	GL50803_3948 GL50803_4349 GL50803_5013	SS50377_13556 SS50377_15506 SS50377_17298	Ngru_XP_002668272.1 Ngru_XP_002669777.1 Ngru_XP_002675136.1 Ngru_XP_002677735.1 Ngru_XP_002683057.1	DICDI_Q54SL7 DICDI_Q54VU9
967	PTHR12178	FAMILY NOT NAMED	M0812_01034 M0812_13379 M0812_14143 M0812_14223 M0812_29793 M0812_05311 M0812_00757	M0813_19415 M0813_22210 M0813_03548 M0813_03607 M0813_03682 M0813_05024 M0813_06628	M0811_01283
968	PTHR12181	LIPIN	M0812_11772 M0812_24269 M0812_02704 M0812_08021 M0812_08541	M0813_12887 M0813_15099 M0813_19102 M0813_24756 M0813_00037	M0811_10268 M0811_13009 M0811_13010 M0811_02991	TVAG_157880 TVAG_423200	MONOS_5477		Cmem_J8273_8230				Ngru_XP_002677175.1 Ngru_XP_002677637.1 Ngru_XP_002678313.1	DICDI_Q75JA1
969	PTHR12183	MITOCHONDRIAL UBIQUITIN LIGASE ACTIVATOR OF NFKB 1	M0812_22419 M0812_06782	M0813_25825 M0813_00653		TVAG_049170					GL50803_21792		Ngru_XP_002681516.1
970	PTHR12184	UBIQUINOL-CYTOCHROME C REDUCTASE COMPLEX ASSEMBLY FACTOR 1 FAMILY MEMBER											Ngru_XP_002679925.1	DICDI_Q55EC5
971	PTHR12185	SID1 TRANSMEMBRANE FAMILY MEMEBER												DICDI_B0G177
972	PTHR12186	SIKE FAMILY MEMBER	M0812_11580 M0812_14804 M0812_18889 M0812_23573 M0812_03612	M0813_01543 M0813_01846 M0813_19289 M0813_21575 M0813_06365	M0811_04450
973	PTHR12189	MRNA GUANINE-7- METHYLTRANSFERASE	M0812_04534 M0812_04548 M0812_07529 M0812_07606	M0813_23368 M0813_27031 M0813_27107	M0811_04970	TVAG_127190 TVAG_258890	MONOS_5680	Cfrisia_1130	Cmem_J8273_1930 Cmem_J8273_6095	Kbia_g2473.t1 Kbia_g7623.t1	GL50803_22338	SS50377_10770	Ngru_XP_002673081.1 Ngru_XP_002683266.1	DICDI_Q54IL6 DICDI_Q54Y13
974	PTHR12191	SOLUTE CARRIER FAMILY 39		M0813_15788
975	PTHR12192	CATION TRANSPORT PROTEIN CHAC-RELATED											Ngru_XP_002673670.1 Ngru_XP_002681473.1	DICDI_Q54LB6
976	PTHR12195	CYTOPLASMIC FMR1-INTERACTING PROTEIN-RELATED	M0812_13624 M0812_16385 M0812_21049 M0812_22741 M0812_24854 M0812_29544 M0812_05982	M0813_10178 M0813_13281 M0813_17707 M0813_23074 M0813_05467 M0813_08305 M0813_09725	M0811_12544 M0811_05103 M0811_05173	TVAG_063450 TVAG_244910 TVAG_283380 TVAG_394240 TVAG_466460	MONOS_1341 MONOS_2278 MONOS_4635 MONOS_4636	Cfrisia_4125 Cfrisia_4126	Cmem_J8273_7533	Kbia_g110.t1			Ngru_XP_002673672.1 Ngru_XP_002677390.1	DICDI_Q6UK63
977	PTHR12196	DOMAIN OF UNKNOWN FUNCTION 71 DUF71 -CONTAINING PROTEIN	M0812_15476 M0812_21804	M0813_02153 M0813_17310	M0811_12881		MONOS_10648	Cfrisia_92	Cmem_J8273_7887	Kbia_g1664.t1			Ngru_XP_002679592.1	DICDI_Q54Y82
978	PTHR12197	HISTONE-LYSINE N-METHYLTRANSFERASE SMYD			M0811_04462 M0811_07609		MONOS_2424 MONOS_2470 MONOS_3913 MONOS_4033 MONOS_4629 MONOS_5041 MONOS_5143 MONOS_560 MONOS_837			Kbia_g3842.t1 Kbia_g4205.t1 Kbia_g5189.t1 Kbia_g5534.t1 Kbia_g7088.t1	GL50803_17036 GL50803_17492 GL50803_6407	SS50377_12655 SS50377_13616	Ngru_XP_002670329.1 Ngru_XP_002681615.1 Ngru_XP_002683033.1	DICDI_B0G196 DICDI_C7G064 DICDI_Q54D67 DICDI_Q54DL6 DICDI_Q54GG3 DICDI_Q54IV4 DICDI_Q54R14 DICDI_Q54XN6 DICDI_Q54ZX8 DICDI_Q557F6 DICDI_Q557F7 DICDI_Q55DC8 DICDI_Q55FX4
979	PTHR12202	UNCHARACTERIZED	M0812_27112 M0812_28057	M0813_27575 M0813_08668	M0811_09332	TVAG_462330	MONOS_8856	Cfrisia_1524	Cmem_J8273_4553	Kbia_g13801.t1 Kbia_g2666.t1 Kbia_g4173.t1	GL50803_8782	SS50377_15916	Ngru_XP_002683021.1	DICDI_Q55EB8
980	PTHR12203	KDEL LYS-ASP-GLU-LEU CONTAINING - RELATED						Cfrisia_1083 Cfrisia_1948 Cfrisia_2588 Cfrisia_4633 Cfrisia_568	Cmem_J8273_1259 Cmem_J8273_2479 Cmem_J8273_2623 Cmem_J8273_3251 Cmem_J8273_7530 Cmem_J8273_8829	Kbia_g2167.t1			Ngru_XP_002669895.1 Ngru_XP_002672943.1 Ngru_XP_002675902.1 Ngru_XP_002675903.1 Ngru_XP_002681887.1
981	PTHR12205	CENTROMERE/KINETOCHORE PROTEIN ZW10	M0812_24669 M0812_27761 M0812_04471 M0812_06158 M0812_06205 M0812_07515	M0813_15762 M0813_15810 M0813_23429 M0813_27118 M0813_03821 M0813_08489	M0811_01835			Cfrisia_4118	Cmem_J8273_5948				Ngru_XP_002678118.1	DICDI_Q55CA1
982	PTHR12209	O-SIALOGLYCOPROTEIN ENDOPEPTIDASE	M0812_11309 M0812_18599	M0813_01047 M0813_02922	M0811_06170	TVAG_344730 TVAG_443660	MONOS_9817	Cfrisia_1988	Cmem_J8273_3423	Kbia_g10987.t1 Kbia_g3062.t1	GL50803_16796	SS50377_16434	Ngru_XP_002677929.1	DICDI_Q54W07
983	PTHR12210	NUCLEAR LIM INTERACTOR-INTERACTING FACTOR-RELATED	M0812_01009 M0812_11388 M0812_12163 M0812_12264 M0812_12516 M0812_13528 M0812_13857 M0812_00142 M0812_15947 M0812_15909 M0812_15209 M0812_16867 M0812_17456 M0812_17489 M0812_18014 M0812_18916 M0812_19277 M0812_19856 M0812_20453 M0812_20475 M0812_21546 M0812_21723 M0812_22257 M0812_22314 M0812_23576 M0812_23978 M0812_02488 M0812_26121 M0812_27158 M0812_28521 M0812_28585 M0812_29630 M0812_29771 M08…	M0813_11610 M0813_13104 M0813_13224 M0813_13552 M0813_14518 M0813_01517 M0813_15209 M0813_01843 M0813_16376 M0813_02235 M0813_02291 M0813_18940 M0813_19388 M0813_20158 M0813_22594 M0813_22858 M0813_23731 M0813_02848 M0813_25846 M0813_25847 M0813_25863 M0813_26182 M0813_26527 M0813_03110 M0813_27294 M0813_28731 M0813_29221 M0813_29586 M0813_29620 M0813_29732 M0813_03448 M0813_03510 M0813_04525 M08…	M0811_11941 M0811_13751 M0811_01987 M0811_02008 M0811_03627 M0811_03910 M0811_04389 M0811_06224 M0811_00650	TVAG_019210 TVAG_045290 TVAG_048770 TVAG_053750 TVAG_084510 TVAG_106740 TVAG_157570 TVAG_162430 TVAG_211770 TVAG_219280 TVAG_225200 TVAG_246680 TVAG_274690 TVAG_280530 TVAG_366640 TVAG_390460 TVAG_460790 TVAG_466070	MONOS_11294 MONOS_4164 MONOS_7104 MONOS_8505 MONOS_9585	Cfrisia_1602 Cfrisia_164 Cfrisia_2253 Cfrisia_4071 Cfrisia_4639 Cfrisia_5095 Cfrisia_5434 Cfrisia_5489 Cfrisia_844	Cmem_J8273_0747 Cmem_J8273_1595 Cmem_J8273_2333 Cmem_J8273_2620 Cmem_J8273_5078 Cmem_J8273_5222 Cmem_J8273_5406 Cmem_J8273_5593 Cmem_J8273_7847 Cmem_J8273_8378	Kbia_g10128.t1 Kbia_g1660.t1	GL50803_14905 GL50803_4063 GL50803_4235 GL50803_9162	SS50377_10531 SS50377_10577 SS50377_12711 SS50377_18868	Ngru_XP_002675745.1 Ngru_XP_002677802.1 Ngru_XP_002678132.1 Ngru_XP_002678599.1 Ngru_XP_002678729.1 Ngru_XP_002681254.1 Ngru_XP_002683148.1 Ngru_XP_002683376.1	DICDI_Q54GB2 DICDI_Q54M72 DICDI_Q54M73 DICDI_Q558Z1 DICDI_Q55C70 DICDI_Q86I83 DICDI_Q9XYL0
984	PTHR12211	ENDOPLASMIC RETICULUM PROTEIN ERP29			M0811_05095	TVAG_054190 TVAG_121370	MONOS_7655			Kbia_g2340.t1
985	PTHR12213	CORRINOID ADENOSYLTRANSFERASE	M0812_19144 M0812_03207	M0813_03190 M0813_06797	M0811_00439 M0811_00441	TVAG_237810							Ngru_XP_002680800.1	DICDI_Q54TB6 DICDI_Q54W51
986	PTHR12214	GC-RICH SEQUENCE DNA-BINDING FACTOR	M0812_16379	M0813_10185	M0811_00325	TVAG_131060	MONOS_675							DICDI_Q54JF1
987	PTHR12215	PHOSPHOPANTETHEINE TRANSFERASE	M0812_25799	M0813_13444	M0811_12138		MONOS_16424			Kbia_g1999.t1				DICDI_Q54MI2
988	PTHR12216	UROCANATE HYDRATASE	M0812_12462 M0812_30164	M0813_22534 M0813_29288	M0811_03099			Cfrisia_439	Cmem_J8273_2085	Kbia_g13001.t1 Kbia_g16414.t1 Kbia_g7824.t1			Ngru_XP_002668387.1 Ngru_XP_002682481.1	DICDI_Q86AX3
989	PTHR12217	EUKARYOTIC TRANSLATION INITIATION FACTOR 2D									GL50803_2010		Ngru_XP_002668203.1 Ngru_XP_002674307.1	DICDI_Q54K18
990	PTHR12219	NADH-UBIQUINONE OXIDOREDUCTASE					MONOS_3589						Ngru_XP_002676448.1	DICDI_Q8T1V6
991	PTHR12220	50S/60S RIBOSOMAL PROTEIN L16												DICDI_O21032
992	PTHR12221	PESCADILLO - RELATED	M0812_14626 M0812_08170	M0813_11981 M0813_30242	M0811_11060 M0811_13921	TVAG_122840	MONOS_15552 MONOS_4148	Cfrisia_1692	Cmem_J8273_1315 Cmem_J8273_4531	Kbia_g2838.t1	GL50803_16313	SS50377_15199	Ngru_XP_002672682.1	DICDI_Q54HJ2
[truncated: 6,089 more rows]

## Sheet: Suppl. Data 4C
Supplementary Data 4C Homologous proteins counts by PANTHER (PTHR) family and taxon. Note: Counts correspond to those reported in Supplementary Data 4B
Entry	Family	Family name	A. flamelloides BUSSELTON2	A. flamelloides SCHOONER1	A. ignava BMAN	T. vaginalis	M. exilis	C. frisia	C. membranifera	K. bialata	G. intestinalis WB	S. salmonicida	N. gruberi	D. discoideum	Total Proteins
1	PTHR10000	PHOSPHOSERINE PHOSPHATASE	0	0	0	0	3	0	0	0	0	0	0	1	4
2	PTHR10003	SUPEROXIDE DISMUTASE CU-ZN -RELATED	0	0	0	0	0	0	0	0	0	0	1	7	8
[truncated: 7,074 more rows]

## Sheet: Suppl. Data 4D
Supplementary Data 4D Taxon-specific homologous proteins by PANTHER (PTHR) family. Note: accessions for some taxa have been prefixed as follows: Cmem, Kbia, Ngru and DICDI
[truncated: 1,809 more rows]

[truncated: 8 more sheets: Suppl. Data 4E, Suppl. Data 4F, Suppl. Data 4G, Suppl. Data 4H, Suppl. Data 4I, Suppl. Data 4J, Suppl. Data 4K, Suppl. Data 4L]
