# Supplementary material for: A unique symbiosome in an anaerobic single-celled eukaryote
Source: Nat Commun. 2024 Nov 9;15:9726. doi: 10.1038/s41467-024-54102-7 (PMC11550330; doi:10.1038/s41467-024-54102-7)
Supplement: Supplementary file 10 — Supplementary Data 6 [file 41467_2024_54102_MOESM10_ESM.xlsx]

## Sheet: Suppl. Data 6 contents
	Supplementary Data contents
	6A	Coulson-plots
	6B	HOPS-CORVET complex components
	6C	Rab-Orthofinder
	6D	TBC-Orthofinder

## Sheet: Suppl. Data 6A Coulson
	Complex	Protein	LECA	BMAN	BUSSELTON	SCHOONER
	Rabs
		1	1	7	5	5
		2	1	4	19	19
		4	1	0	0	0
		5	1	2	10	8
		6	1	3	3	4
		7	1	3	3	4
		8	1	3	7	7
		11	1	4	9	8
		14	1	5	14	15
		18	1	1	3	3
		20	1	6	6	6
		21	1	2	7	7
		22	1	0	0	0
		23	1	0	0	0
		24	1	2	9	8
		28	1	0	0	0
		32	2	0	7	7
		34	1	0	0	0
		50	1	2	0	0
		RTW	1	0	0	0
		Titan	1	0	0	0
		IFT27	1	0	0	0
		Unassigned	0	187	276	273
		%Unassigned		80.9524	64.7059	64.9306
Rab GAPs	TBC
		B	1	2	3	4
		E	1	5	9	8
		N	1	2	0	0
		F	1	3	10	10
		I	1	2	0	0
		D	1	1	4	4
		G	1	0	5	5
		K	1	4	7	7
		M	1	2	1	0
		Q	1	5	10	9
		RootA	1	0	0	0
		L	1	0	0	0
		H	1	0	0	0
		Unassigned		9	11	13
		%rogue		25.7143	18.3333	21.6667
MTCs	VpsC-Core
		Vps11	1	3	7	8
		Vps16	1	3	13	14
		Vps18	1	3	12	11
		Vps33	1	4	12	12
	CORVET
		Vps3	1	0	1	2
		Vps8	1	1	4	4
	HOPS
		Vps39	1	2	11	11
		Vps41	1	5	14	15
		Vps3/39	0	1	2	3

## Sheet: Suppl. Data 6B HOPS-CORVET
Complex	Protein	BMAN		BUSSELTON		SCHOONER
		Acc	Note	Acc	Note	Acc	Note
VpsC core	Vps11	M0811_07504:cds.g7596.t1		M0812_00044:g43.t1.cds		M0813_04913:g4838.t1.cds	N-terminal Ribosomal protein S12/S23 domain
		M0811_08931:cds.g9049.t1		M0812_13065:g12874.t1.cds		M0813_07437:g7324.t1.cds
		M0811_10681:cds.g10815.t1		M0812_16889:g16616.t1.cds		M0813_07854:g7733.t1.cds
				M0812_18039:g17736.t1.cds		M0813_09416:g9274.t1.cds
				M0812_22669:g22256.t1.cds		M0813_10442:g10293.t1.cds
				M0812_28371:g27854.t1.cds		M0813_17562:g21686.t1.cds
				M0812_29203:g28665.t1.cds		M0813_26159:g30169.t1.cds
						M0813_29711:g33673.t1.cds
	Vps16	M0811_00493:cds.g498.t1		M0812_03578:g3530.t1.cds		M0813_00957:g936.t1.cds
		M0811_04789:cds.g4856.t1		M0812_04645:g4580.t1.cds		M0813_01873:g1838.t1.cds
		M0811_07614:cds.g7704.t1		M0812_06001:g5922.t1.cds		M0813_02852:g2801.t1.cds
				M0812_07559:g7452.t1.cds		M0813_05281:g5200.t1.cds
				M0812_07698:g7591.t1.cds		M0813_05430:g5342.t1.cds
				M0812_08242:g8132.t1.cds		M0813_06326:g6225.t1.cds
				M0812_10804:g10669.t1.cds		M0813_13300:g13104.t1.cds
				M0812_11378:g11227.t1.cds		M0813_14394:g14186.t1.cds
				M0812_14010:g13805.t1.cds		M0813_14579:g14369.t1.cds
				M0812_16263:g14493.t1.cds		M0813_17129:g21262.t1.cds
				M0812_18683:g18363.t1.cds		M0813_19960:g24057.t1.cds
				M0812_23544:g23121.t1.cds		M0813_26714:g30716.t1.cds
				M0812_25261:g24788.t1.cds		M0813_26938:g30935.t1.cds
						M0813_27077:g31071.t1.cds
	Vps18	M0811_01063:cds.g1073.t1		M0812_00797:g791.t1.cds		M0813_01274:g1245.t1.cds
		M0811_04746:cds.g4813.t1		M0812_02299:g2270.t1.cds		M0813_03125:g3070.t1.cds
		M0811_06501:cds.g6586.t1		M0812_04511:g4449.t1.cds		M0813_03564:g3503.t1.cds
				M0812_05362:g5295.t1.cds		M0813_07520:g7404.t1.cds
				M0812_05886:g5808.t1.cds		M0813_12672:g12483.t1.cds
				M0812_13394:g13198.t1.cds		M0813_19877:g23973.t1.cds
				M0812_16983:g16707.t1.cds		M0813_20568:g24661.t1.cds
				M0812_18122:g17817.t1.cds		M0813_20911:g24994.t1.cds
				M0812_20760:g20389.t1.cds		M0813_23391:g27426.t1.cds
				M0812_24423:g23976.t1.cds		M0813_24677:g28705.t1.cds
				M0812_29776:g29236.t1.cds		M0813_29349:g33314.t1.cds
				M0812_30226:g29684.t1.cds
	Vps33	M0811_03863:cds.g3903.t1		M0812_02565:g2536.t1.cds		M0813_01231:g1204.t1.cds
		M0811_07362:cds.g7454.t1		M0812_03537:g3489.t1.cds		M0813_02681:g2637.t1.cds
		M0811_08494:cds.g8600.t1		M0812_04880:g4815.t1.cds		M0813_04963:g4886.t1.cds
		M0811_13575:cds.g13747.t1		M0812_13114:g12922.t1.cds		M0813_09167:g9027.t1.cds
				M0812_16606:g16336.t1.cds		M0813_14158:g13953.t1.cds
				M0812_17633:g17340.t1.cds		M0813_16838:g20975.t1.cds
				M0812_20033:g19688.t1.cds		M0813_17801:g21921.t1.cds
				M0812_23502:g23081.t1.cds		M0813_22349:g26407.t1.cds
				M0812_26475:g25991.t1.cds		M0813_23656:g27689.t1.cds
				M0812_26924:g26427.t1.cds		M0813_24437:g28470.t1.cds
				M0812_28984:g28450.t1.cds		M0813_29136:g33104.t1.cds
				M0812_30008:g29471.t1.cds		M0813_30000:g33958.t1.cds
CORVET	Vps3	-		M0812_29494:g28955.t1.cds		M0813_09773:g9632.t1.cds
						M0813_10639:g10490.t1.cds
	Vps8	M0811_00500:cds.g505.t1		M0812_02264:g2234.t1.cds		M0813_00693:g680.t1.cds
				M0812_02913:g2882.t1.cds		M0813_05333:g5250.t1.cds
				M0812_03049:g3013.t1.cds		M0813_06691:g6586.t1.cds
				M0812_06821:g6719.t1.cds		M0813_20874:g24957.t1.cds
HOPS	Vps39	M0811_01405:cds.g1421.t1		M0812_00114:g114.t1.cds		M0813_07364:g7250.t1.cds
		M0811_11913:cds.g12063.t1		M0812_01390:g1379.t1.cds		M0813_27760:g31743.t1.cds
				M0812_07378:g7265.t1.cds		M0813_27248:g31239.t1.cds
				M0812_09928:g9798.t1.cds		M0813_25526:g29547.t1.cds
				M0812_12659:g12478.t1.cds		M0813_04252:g4186.t1.cds
				M0812_15631:g15102.t1.cds		M0813_23006:g27048.t1.cds
				M0812_21354:g20973.t1.cds		M0813_12470:g12291.t1.cds
				M0812_21940:g21546.t1.cds	C-terminus long without predicted domains	M0813_02027:g1988.t1.cds	C-terminus long without predicted domains
				M0812_25165:g24696.t1.cds		M0813_13976:g13775.t1.cds
				M0812_25813:g25336.t1.cds		M0813_06093:g5998.t1.cds
				M0812_28498:g27980.t1.cds		M0813_03423:g3365.t1.cds
	Vps41	M0811_00067:cds.g68.t1		M0812_00721:g718.t1.cds		M0813_22179:g26242.t1.cds
		M0811_02133:cds.g2171.t1		M0812_06086:g6007.t1.cds		M0813_15882:g15653.t1.cds
		M0811_03159:cds.g3192.t1		M0812_09934:g9804.t1.cds		M0813_25521:g29542.t1.cds
		M0811_04033:cds.g4087.t1		M0812_14252:g14041.t1.cds		M0813_03579:g3518.t1.cds
		M0811_11257:cds.g11399.t1		M0812_15840:g14902.t1.cds		M0813_27997:g31978.t1.cds
				M0812_20772:g20401.t1.cds		M0813_01287:g1258.t1.cds
				M0812_21829:g21437.t1.cds	C-terminal ankyrin repeat domain	M0813_02130:g2090.t1.cds	C-terminal ankyrin repeat domain
				M0812_22171:g21771.t1.cds		M0813_08824:g8691.t1.cds
				M0812_24387:g23940.t1.cds		M0813_12704:g12515.t1.cds
				M0812_24742:g24289.t1.cds		M0813_08411:g8280.t1.cds
				M0812_24873:g24412.t1.cds		M0813_08286:g8160.t1.cds
				M0812_26615:g26125.t1.cds		M0813_05112:g5033.t1.cds
				M0812_30216:g29674.t1.cds	C-terminal ribosomal protein L18e/L15P domain	M0813_29339:g33304.t1.cds	C-terminal ribosomal protein L18e/L15P domain
				M0812_22080:g21681.t1.cds		M0813_01888:g1853.t1.cds
						M0813_04993:g4916.t1.cds
UNCLEAR	Vps3/Vps39B?	M0811_09116:cds.g9237.t1		M0812_03753:g3700.t1.cds		M0813_13910:g13710.t1.cds
				M0812_04270:g4209.t1.cds		M0813_17365:g21491.t1.cds
						M0813_15074:g14855.t1.cds	C-terminal half Sec23

## Sheet: Suppl. Data 6C Rab-Orthofinder
Orthogroup	BUSSELTON	SCHOONER	BMAN	Homo sapiens	Nematostella vectensis	Naegleria gruberi
OG0000000	M0812_10403:g10268.t1.cds	M0813_13820:g13620.t1.cds	M0811_09986:cds.g10116.t1	HsaRab14	NveRab14	NgrRab14
	M0812_11038:g10900.t1.cds	M0813_13848:g13649.t1.cds	M0811_11712:cds.g11860.t1	HsaRab2a	NveRab2	NgrRab2a
	M0812_00129:g129.t1.cds	M0813_13970:g13769.t1.cds	M0811_12111:cds.g12262.t1	HsaRab2b	NveRab4	NgrRab2b
	M0812_14485:g14269.t1.cds	M0813_15849:g15620.t1.cds	M0811_13184:cds.g13354.t1	HsaRab4a
	M0812_16814:g16542.t1.cds	M0813_15862:g15633.t1.cds	M0811_00155:cds.g157.t1
	M0812_16898:g16625.t1.cds	M0813_16625:g20765.t1.cds	M0811_02331:cds.g2364.t1
	M0812_17560:g17267.t1.cds	M0813_17915:g22029.t1.cds	M0811_03574:cds.g3609.t1
	M0812_17827:g17528.t1.cds	M0813_18210:g22314.t1.cds	M0811_04945:cds.g5013.t1
	M0812_17832:g17533.t1.cds	M0813_18335:g22440.t1.cds	M0811_05833:cds.g5916.t1
	M0812_17948:g17646.t1.cds	M0813_18839:g22943.t1.cds
	M0812_18045:g17742.t1.cds	M0813_19820:g23916.t1.cds
	M0812_19626:g19291.t1.cds	M0813_21829:g25898.t1.cds
	M0812_20005:g19660.t1.cds	M0813_21940:g26009.t1.cds
	M0812_02119:g2091.t1.cds	M0813_23184:g27224.t1.cds
	M0812_24078:g23635.t1.cds	M0813_23347:g27382.t1.cds
	M0812_24711:g24258.t1.cds	M0813_24554:g28584.t1.cds
	M0812_02573:g2544.t1.cds	M0813_25213:g29240.t1.cds
	M0812_26154:g25675.t1.cds	M0813_25628:g29649.t1.cds
	M0812_28639:g28118.t1.cds	M0813_26153:g30163.t1.cds
	M0812_02880:g2850.t1.cds	M0813_26251:g30260.t1.cds
	M0812_29293:g28753.t1.cds	M0813_26365:g30372.t1.cds
	M0812_29325:g28785.t1.cds	M0813_26370:g30377.t1.cds
	M0812_29413:g28874.t1.cds	M0813_26864:g30863.t1.cds
	M0812_02959:g2927.t1.cds	M0813_27019:g31014.t1.cds
	M0812_04557:g4495.t1.cds	M0813_28515:g32486.t1.cds
	M0812_04806:g4739.t1.cds	M0813_29699:g33661.t1.cds
	M0812_00479:g481.t1.cds	M0813_29784:g33745.t1.cds
	M0812_05421:g5354.t1.cds	M0813_05803:g5715.t1.cds
	M0812_06105:g6026.t1.cds	M0813_06107:g6012.t1.cds
	M0812_06118:g6039.t1.cds	M0813_06733:g6627.t1.cds
	M0812_07618:g7509.t1.cds	M0813_07157:g7046.t1.cds
	M0812_07787:g7685.t1.cds	M0813_08445:g8314.t1.cds
	M0812_07816:g7713.t1.cds	M0813_08972:g8837.t1.cds
	M0812_09820:g9691.t1.cds
OG0000001	M0812_10767:g10632.t1.cds	M0813_11429:g11270.t1.cds	M0811_10252:cds.g10382.t1	HsaRab10	NveRab1	NgrRab1a
	M0812_10797:g10662.t1.cds	M0813_12877:g12688.t1.cds	M0811_01048:cds.g1059.t1	HsaRab19a	NveRab10a	NgrRab8
	M0812_14934:g15783.t1.cds	M0813_13472:g13273.t1.cds	M0811_13019:cds.g13181.t1	HsaRab1a	NveRab10b
	M0812_21184:g20809.t1.cds	M0813_14403:g14195.t1.cds	M0811_01384:cds.g1400.t1	HsaRab1b	NveRab19
	M0812_21237:g20860.t1.cds	M0813_14428:g14220.t1.cds	M0811_01508:cds.g1528.t1	HsaRab35	NveRab30B
	M0812_23101:g22687.t1.cds	M0813_14917:g14697.t1.cds	M0811_02343:cds.g2376.t1	HsaRab8a	NveRab35
	M0812_26351:g25870.t1.cds	M0813_15959:g15730.t1.cds	M0811_03772:cds.g3809.t1	HsaRab8b	NveRab8
	M0812_02715:g2685.t1.cds	M0813_21445:g25521.t1.cds	M0811_09046:cds.g9167.t1
	M0812_03958:g3901.t1.cds	M0813_24799:g28827.t1.cds	M0811_09367:cds.g9489.t1
	M0812_08499:g8384.t1.cds	M0813_29077:g33046.t1.cds	M0811_09425:cds.g9547.t1
	M0812_10071:g9941.t1.cds	M0813_04135:g4070.t1.cds
	M0812_10098:g9968.t1.cds	M0813_04557:g4488.t1.cds
OG0000002			M0811_10041:cds.g10171.t1	HsaRab22a	NveRab15
			M0811_01863:cds.g1893.t1	HsaRab22b	NveRab22
			M0811_00041:cds.g41.t1
			M0811_05450:cds.g5524.t1
			M0811_05452:cds.g5526.t1
			M0811_05464:cds.g5539.t1
			M0811_06524:cds.g6609.t1
			M0811_07319:cds.g7411.t1
			M0811_07817:cds.g7909.t1
OG0000003	M0812_12157:g11992.t1.cds	M0813_11024:g10867.t1.cds	M0811_12915:cds.g13077.t1	HsaRab5a	NveRab5	NgrRab5
	M0812_12326:g12160.t1.cds	M0813_12682:g12493.t1.cds	M0811_13505:cds.g13675.t1	HsaRab5b
	M0812_15232:g15494.t1.cds	M0813_13528:g13328.t1.cds	M0811_05562:cds.g5638.t1	HsaRab5c
	M0812_14712:g16001.t1.cds	M0813_00154:g150.t1.cds	M0811_07832:cds.g7925.t1
	M0812_16511:g16244.t1.cds	M0813_15323:g15103.t1.cds	M0811_08413:cds.g8519.t1
	M0812_17595:g17301.t1.cds	M0813_15855:g15626.t1.cds
	M0812_19538:g19203.t1.cds	M0813_16382:g20529.t1.cds
	M0812_20942:g20567.t1.cds	M0813_00215:g211.t1.cds
	M0812_21555:g21167.t1.cds	M0813_18245:g22350.t1.cds
	M0812_24414:g23967.t1.cds	M0813_22728:g26774.t1.cds
	M0812_24720:g24267.t1.cds	M0813_22867:g26910.t1.cds
	M0812_27423:g26924.t1.cds	M0813_24400:g28433.t1.cds
	M0812_06112:g6033.t1.cds	M0813_28657:g32628.t1.cds
	M0812_06993:g6889.t1.cds	M0813_08433:g8302.t1.cds
OG0000004	M0812_15388:g15339.t1.cds	M0813_14645:g14433.t1.cds	M0811_10394:cds.g10524.t1	HsaRab29	NveRab29C	NgrRab32a
	M0812_20117:g19769.t1.cds	M0813_02239:g2197.t1.cds	M0811_01570:cds.g1592.t1	HsaRab32	NveRab29a	NgrRab32b
	M0812_21719:g21330.t1.cds	M0813_02590:g2546.t1.cds	M0811_09528:cds.g9650.t1	HsaRab38	NveRab29b	NgrRab32c
	M0812_26827:g26333.t1.cds	M0813_27494:g31479.t1.cds	M0811_09529:cds.g9651.t1		NveRab32a
	M0812_27062:g26563.t1.cds	M0813_27547:g31531.t1.cds			NveRab32b
	M0812_27978:g27461.t1.cds	M0813_08612:g8482.t1.cds
	M0812_28030:g27514.t1.cds	M0813_09610:g9469.t1.cds
OG0000005	M0812_12702:g12521.t1.cds	M0813_12875:g12686.t1.cds	M0811_05830:cds.g5913.t1	HsaRab41	NveRab6	NgrRab6
	M0812_19964:g19620.t1.cds	M0813_15760:g15531.t1.cds	M0811_07438:cds.g7530.t1	HsaRab6a
	M0812_23356:g22938.t1.cds	M0813_17878:g21993.t1.cds		HsaRab6a'
	M0812_24620:g24168.t1.cds	M0813_20199:g24294.t1.cds		HsaRab6b
	M0812_25140:g24671.t1.cds	M0813_29020:g32989.t1.cds
	M0812_25244:g24772.t1.cds	M0813_04293:g4226.t1.cds
	M0812_26563:g26075.t1.cds	M0813_05737:g5649.t1.cds
	M0812_02716:g2686.t1.cds	M0813_08539:g8409.t1.cds
	M0812_05017:g4953.t1.cds
	M0812_06207:g6126.t1.cds
OG0000006	M0812_12608:g12427.t1.cds	M0813_15951:g15722.t1.cds	M0811_02077:cds.g2115.t1
	M0812_00160:g160.t1.cds	M0813_22682:g26727.t1.cds
	M0812_23094:g22680.t1.cds	M0813_23211:g27250.t1.cds
	M0812_23383:g22964.t1.cds	M0813_25444:g29465.t1.cds
	M0812_27609:g27103.t1.cds	M0813_29045:g33014.t1.cds
	M0812_28267:g27750.t1.cds	M0813_29383:g33349.t1.cds
	M0812_04491:g4429.t1.cds	M0813_08161:g8037.t1.cds
	M0812_05087:g5023.t1.cds
	M0812_08738:g8624.t1.cds
OG0000007	M0812_11549:g11388.t1.cds	M0813_01575:g1545.t1.cds	M0811_14746:cds.g14930.t1	HsaRab11a	NveRab11	NgrRab11c
	M0812_12722:g12540.t1.cds	M0813_19781:g23877.t1.cds	M0811_04233:cds.g4289.t1	HsaRab11b	NveRab11C
	M0812_13769:g13571.t1.cds	M0813_02693:g2649.t1.cds	M0811_05448:cds.g5522.t1
	M0812_13933:g13729.t1.cds	M0813_28094:g32073.t1.cds	M0811_06038:cds.g6123.t1
	M0812_18855:g18531.t1.cds	M0813_28775:g32747.t1.cds
	M0812_21131:g20756.t1.cds	M0813_04313:g4245.t1.cds
	M0812_25557:g25081.t1.cds	M0813_05202:g5122.t1.cds
	M0812_29871:g29334.t1.cds	M0813_07749:g7629.t1.cds
	M0812_05458:g5390.t1.cds
OG0000008	M0812_11343:g11194.t1.cds	M0813_19523:g23622.t1.cds	M0811_10670:cds.g10802.t1			NgrRab24
	M0812_01142:g1134.t1.cds	M0813_02887:g2834.t1.cds	M0811_06594:cds.g6681.t1
	M0812_01335:g1324.t1.cds	M0813_26176:g30186.t1.cds	M0811_06877:cds.g6967.t1
	M0812_14678:g16037.t1.cds	M0813_27814:g31797.t1.cds	M0811_00923:cds.g932.t1
	M0812_18021:g17718.t1.cds	M0813_30185:g34141.t1.cds	M0811_09402:cds.g9524.t1
	M0812_18639:g18321.t1.cds	M0813_01002:g977.t1.cds	M0811_00975:cds.g985.t1
OG0000009	M0812_10383:g10248.t1.cds	M0813_10933:g10780.t1.cds
	M0812_16204:g14550.t1.cds	M0813_00146:g141.t1.cds
	M0812_15524:g15207.t1.cds	M0813_01455:g1423.t1.cds
	M0812_16503:g16236.t1.cds	M0813_17264:g21396.t1.cds
	M0812_20935:g20560.t1.cds	M0813_18168:g22273.t1.cds
	M0812_26122:g25642.t1.cds	M0813_22093:g26157.t1.cds
	M0812_27341:g26842.t1.cds	M0813_25233:g29260.t1.cds
	M0812_29932:g29394.t1.cds	M0813_04456:g4386.t1.cds
	M0812_00634:g633.t1.cds	M0813_07188:g7078.t1.cds
	M0812_07093:g6986.t1.cds	M0813_07691:g7573.t1.cds
OG0000010	M0812_14521:g14305.t1.cds	M0813_12997:g12807.t1.cds	M0811_13131:cds.g13300.t1	HsaRab24	NveRab24a
	M0812_14980:g15737.t1.cds	M0813_14436:g14228.t1.cds	M0811_00535:cds.g542.t1		NveRab24b
	M0812_20834:g20463.t1.cds	M0813_15995:g15766.t1.cds			NveRab24c
	M0812_24297:g23850.t1.cds	M0813_20370:g24463.t1.cds
	M0812_26983:g26485.t1.cds	M0813_21399:g25475.t1.cds
	M0812_27560:g27056.t1.cds	M0813_21860:g25929.t1.cds
	M0812_00440:g442.t1.cds	M0813_21898:g25967.t1.cds
	M0812_05704:g5632.t1.cds	M0813_00005:g5.t1.cds
	M0812_10106:g9976.t1.cds
OG0000011	M0812_10731:g10597.t1.cds	M0813_12896:g12707.t1.cds	M0811_14574:cds.g14754.t1	HsaRab21	NveRab21	NgrRab21
	M0812_02209:g2181.t1.cds	M0813_16145:g15913.t1.cds	M0811_03983:cds.g4038.t1
	M0812_23410:g22990.t1.cds	M0813_20820:g24904.t1.cds
	M0812_02695:g2665.t1.cds	M0813_03248:g3191.t1.cds
	M0812_00402:g404.t1.cds	M0813_28158:g32137.t1.cds
	M0812_05004:g4939.t1.cds	M0813_05751:g5663.t1.cds
	M0812_09438:g9312.t1.cds	M0813_08682:g8551.t1.cds
OG0000012	M0812_01230:g1222.t1.cds	M0813_24012:g28040.t1.cds	M0811_00524:cds.g531.t1	HsaRab18	NveRab18	NgrRab18
	M0812_15771:g14969.t1.cds	M0813_24013:g28041.t1.cds		HsaRab30	NveRab30
	M0812_15770:g14970.t1.cds	M0813_27906:g31887.t1.cds
OG0000013	M0812_11714:g11552.t1.cds	M0813_12946:g12756.t1.cds	M0811_00019:cds.g19.t1	HsaRAN	NveRAN	NgrRan1A
	M0812_25758:g25281.t1.cds	M0813_14789:g14571.t1.cds	M0811_00208:cds.g209.t1			NgrRan1B
	M0812_27650:g27144.t1.cds	M0813_19163:g23264.t1.cds
	M0812_05651:g5580.t1.cds	M0813_25404:g29425.t1.cds
		M0813_26636:g30639.t1.cds
		M0813_00469:g456.t1.cds
OG0000014	M0812_13924:g13720.t1.cds	M0813_22296:g26356.t1.cds	M0811_13621:cds.g13794.t1	HsaRab7	NveRab7	NgrRab7a
	M0812_20477:g20119.t1.cds	M0813_05193:g5113.t1.cds	M0811_02017:cds.g2050.t1			NgrRab7b
	M0812_21141:g20766.t1.cds	M0813_00600:g588.t1.cds	M0811_00027:cds.g27.t1
	M0812_03667:g3616.t1.cds
OG0000015	M0812_11159:g11014.t1.cds	M0813_11533:g11370.t1.cds
	M0812_01483:g1471.t1.cds	M0813_13022:g12831.t1.cds
	M0812_15697:g15040.t1.cds	M0813_16509:g20654.t1.cds
	M0812_14682:g16033.t1.cds	M0813_18216:g22320.t1.cds
	M0812_16594:g16325.t1.cds	M0813_19887:g23984.t1.cds
	M0812_19513:g19177.t1.cds	M0813_28303:g32280.t1.cds
	M0812_05728:g5656.t1.cds	M0813_30013:g33970.t1.cds
OG0000016	M0812_24560:g24110.t1.cds	M0813_10866:g10715.t1.cds	M0811_01468:cds.g1487.t1
	M0812_30237:g29695.t1.cds	M0813_10923:g10770.t1.cds	M0811_01600:cds.g1624.t1
	M0812_04074:g4016.t1.cds	M0813_22468:g26525.t1.cds
	M0812_07103:g6996.t1.cds	M0813_29361:g33326.t1.cds
		M0813_07636:g7517.t1.cds
OG0000017	M0812_10341:g10208.t1.cds	M0813_15780:g15551.t1.cds	M0811_10099:cds.g10229.t1
	M0812_18788:g18465.t1.cds	M0813_16048:g15817.t1.cds
	M0812_02252:g2223.t1.cds	M0813_01639:g1609.t1.cds
	M0812_24639:g24187.t1.cds	M0813_20864:g24947.t1.cds
	M0812_06187:g6106.t1.cds	M0813_25272:g29296.t1.cds
	M0812_07251:g7141.t1.cds	M0813_08522:g8392.t1.cds
OG0000018	M0812_16280:g14476.t1.cds	M0813_17529:g21655.t1.cds	M0811_05463:cds.g5538.t1
	M0812_22638:g22227.t1.cds	M0813_04052:g3987.t1.cds
	M0812_26275:g25794.t1.cds	M0813_05448:g5361.t1.cds
OG0000019	M0812_12043:g11878.t1.cds	M0813_10361:g10214.t1.cds	M0811_10676:cds.g10808.t1
	M0812_23789:g23356.t1.cds	M0813_15461:g15239.t1.cds	M0811_12579:cds.g12734.t1
	M0812_06503:g6412.t1.cds	M0813_25778:g29796.t1.cds	M0811_02525:cds.g2553.t1
	M0812_06803:g6701.t1.cds	M0813_00674:g661.t1.cds	M0811_07611:cds.g7701.t1
OG0000020	M0812_20485:g20127.t1.cds	M0813_12455:g12277.t1.cds	M0811_13600:cds.g13772.t1
	M0812_06702:g6601.t1.cds	M0813_25874:g29892.t1.cds	M0811_03176:cds.g3209.t1
		M0813_25895:g29913.t1.cds	M0811_04552:cds.g4616.t1
			M0811_05902:cds.g5984.t1
			M0811_05905:cds.g5987.t1
			M0811_09467:cds.g9589.t1
OG0000021	M0812_12933:g12748.t1.cds	M0813_12063:g11894.t1.cds
	M0812_16044:g14704.t1.cds	M0813_18019:g22130.t1.cds
	M0812_17369:g17084.t1.cds	M0813_29503:g33468.t1.cds
	M0812_23886:g23450.t1.cds
OG0000022	M0812_11255:g11108.t1.cds	M0813_01113:g1087.t1.cds
	M0812_14481:g14265.t1.cds	M0813_21825:g25894.t1.cds
	M0812_18532:g18215.t1.cds	M0813_21948:g26017.t1.cds
	M0812_30225:g29683.t1.cds	M0813_02977:g2923.t1.cds
	M0812_00487:g489.t1.cds	M0813_29348:g33313.t1.cds
OG0000023	M0812_14839:g15878.t1.cds	M0813_11283:g11124.t1.cds
	M0812_16821:g16549.t1.cds	M0813_21538:g25614.t1.cds
	M0812_17960:g17658.t1.cds	M0813_25258:g29282.t1.cds
	M0812_03822:g3768.t1.cds	M0813_26238:g30247.t1.cds
		M0813_29778:g33739.t1.cds
OG0000024	M0812_13852:g13650.t1.cds	M0813_02231:g2189.t1.cds
	M0812_15393:g15334.t1.cds	M0813_04504:g4436.t1.cds
	M0812_21205:g20829.t1.cds	M0813_04530:g4462.t1.cds
	M0812_21727:g21338.t1.cds	M0813_04608:g4538.t1.cds
		M0813_09615:g9474.t1.cds
OG0000025			M0811_10486:cds.g10618.t1
			M0811_13441:cds.g13610.t1
			M0811_04090:cds.g4144.t1
			M0811_07052:cds.g7142.t1
OG0000026	M0812_15568:g15164.t1.cds	M0813_02083:g2044.t1.cds	M0811_13423:cds.g13592.t1
	M0812_21879:g21486.t1.cds	M0813_20606:g24698.t1.cds	M0811_08401:cds.g8507.t1
OG0000027				HsaIFT27	NveIFT27	NgrIFT27
OG0000028	M0812_00159:g159.t1.cds	M0813_23210:g27249.t1.cds	M0811_04806:cds.g4873.t1
	M0812_28268:g27751.t1.cds	M0813_29382:g33348.t1.cds	M0811_06472:cds.g6556.t1
OG0000029
OG0000030				HsaRTW1	NveRTW	NgrRTW
				HsaRTW2
OG0000031				HsaRab34	NveRab34	NgrRab34
				HsaRab36
OG0000032	M0812_10355:g10222.t1.cds	M0813_13294:g13097.t1.cds
	M0812_05995:g5916.t1.cds	M0813_26942:g30939.t1.cds
	M0812_07695:g7587.t1.cds
OG0000033	M0812_23375:g22957.t1.cds	M0813_16977:g21113.t1.cds
	M0812_28749:g28224.t1.cds	M0813_29038:g33007.t1.cds
		M0813_09095:g8956.t1.cds
OG0000034			M0811_03826:cds.g3864.t1
			M0811_05818:cds.g5900.t1
OG0000035			M0811_14188:cds.g14364.t1
			M0811_03886:cds.g3928.t1
			M0811_07260:cds.g7351.t1
			M0811_08638:cds.g8746.t1
OG0000036	M0812_23543:g23120.t1.cds	M0813_01875:g1840.t1.cds
	M0812_03577:g3529.t1.cds	M0813_06325:g6224.t1.cds
OG0000037	M0812_04725:g4659.t1.cds	M0813_26786:g30787.t1.cds
	M0812_04800:g4733.t1.cds	M0813_26857:g30856.t1.cds
OG0000038	M0812_13312:g13120.t1.cds	M0813_11471:g11310.t1.cds
	M0812_05179:g5117.t1.cds	M0813_24909:g28934.t1.cds
OG0000039	M0812_11636:g11474.t1.cds	M0813_01478:g1447.t1.cds
	M0812_18955:g18630.t1.cds	M0813_19234:g23335.t1.cds
OG0000040	M0812_15128:g15595.t1.cds	M0813_11619:g11455.t1.cds
	M0812_21474:g21087.t1.cds	M0813_21249:g25331.t1.cds
OG0000041	M0812_20655:g20289.t1.cds	M0813_26039:g30052.t1.cds
	M0812_29229:g28690.t1.cds	M0813_09442:g9300.t1.cds
OG0000042				HsaRab28	NveRab28	NgrRab28
				HsaRab28'
OG0000043	M0812_08492:g8377.t1.cds	M0813_14590:g14380.t1.cds
		M0813_24804:g28832.t1.cds
OG0000044	M0812_10840:g10704.t1.cds	M0813_17160:g21293.t1.cds		HsaRab4b
OG0000045	M0812_13204:g13012.t1.cds	M0813_11241:g11083.t1.cds
		M0813_19301:g23400.t1.cds
OG0000046	M0812_17705:g17410.t1.cds	M0813_18685:g22788.t1.cds
	M0812_24229:g23785.t1.cds
OG0000047				HsaRap1A		NgrRas1
OG0000048				HsaRab23	NveRab23	NgrRab23
OG0000049				HsaRab26	NveRab26
				HsaRab37a
OG0000050				HsaRab39a	NveRab39
				HsaRab39b
OG0000051				HsaRab9a	NveRab9
				HsaRab9b
OG0000052				HsaRbj	NveRbj	NgrRJL
OG0000053	M0812_00175:g175.t1.cds	M0813_29397:g33363.t1.cds
OG0000054	M0812_00255:g257.t1.cds	M0813_29479:g33445.t1.cds
OG0000055	M0812_00389:g391.t1.cds	M0813_08695:g8564.t1.cds
OG0000056	M0812_00467:g469.t1.cds	M0813_21928:g25997.t1.cds
OG0000057	M0812_00509:g510.t1.cds	M0813_21968:g26036.t1.cds
OG0000058	M0812_00517:g518.t1.cds	M0813_21976:g26044.t1.cds
OG0000059	M0812_00778:g772.t1.cds	M0813_22233:g26294.t1.cds
OG0000060	M0812_00845:g839.t1.cdsbc	M0813_30145:g34103.t1.cds
OG0000061	M0812_01071:g1064.t1.cds	M0813_19452:g23552.t1.cds
OG0000062	M0812_01459:g1447.t1.cds	M0813_28324:g32301.t1.cds
OG0000063	M0812_01561:g1549.t1.cds	M0813_00242:g238.t1.cds
OG0000064	M0812_01730:g1712.t1.cds	M0813_00411:g401.t1.cds
OG0000065	M0812_02166:g2138.t1.cds	M0813_24053:g28081.t1.cds
OG0000066	M0812_02494:g2467.t1.cds	M0813_23725:g27756.t1.cds
OG0000067	M0812_02498:g2471.t1.cds	M0813_23723:g27754.t1.cds
OG0000068	M0812_02605:g2576.t1.cds	M0813_23617:g27650.t1.cds
OG0000069	M0812_02703:g2673.t1.cds	M0813_12888:g12699.t1.cds
OG0000070	M0812_02710:g2680.t1.cds	M0813_12882:g12693.t1.cds
OG0000071	M0812_02751:g2721.t1.cds	M0813_12839:g12650.t1.cds
OG0000072	M0812_03076:g3040.t1.cds	M0813_05363:g5279.t1.cds
OG0000073	M0812_03435:g3389.t1.cds	M0813_16943:g21079.t1.cds
OG0000074	M0812_03560:g3512.t1.cds	M0813_16815:g20952.t1.cds
OG0000075	M0812_03593:g3544.t1.cds	M0813_06341:g6240.t1.cds
OG0000076	M0812_03821:g3767.t1.cds	M0813_11282:g11123.t1.cds
OG0000077	M0812_03854:g3799.t1.cds	M0813_11315:g11156.t1.cds
OG0000078	M0812_04414:g4353.t1.cds	M0813_23486:g27520.t1.cds
OG0000079	M0812_04601:g4537.t1.cds	M0813_26664:g30667.t1.cds
OG0000080	M0812_04876:g4811.t1.cds	M0813_09171:g9031.t1.cds
OG0000081	M0812_05010:g4946.t1.cds	M0813_05744:g5656.t1.cds
OG0000082	M0812_05698:g5626.t1.cds	M0813_12991:g12801.t1.cds
OG0000083	M0812_05769:g5695.t1.cds	M0813_13063:g12871.t1.cds
OG0000084	M0812_05919:g5841.t1.cds	M0813_13215:g13020.t1.cds
OG0000085	M0812_06061:g5982.t1.cds	M0813_15905:g15676.t1.cds
OG0000086	M0812_06728:g6627.t1.cds	M0813_00592:g580.t1.cds
OG0000087	M0812_07049:g6945.t1.cds	M0813_10976:g10819.t1.cds
OG0000088	M0812_07059:g6955.t1.cds	M0813_10966:g10809.t1.cds
OG0000089	M0812_07156:g7047.t1.cds	M0813_20277:g24371.t1.cds
OG0000090	M0812_07393:g7279.t1.cds	M0813_27234:g31226.t1.cds
OG0000091	M0812_07503:g7396.t1.cds	M0813_27128:g31122.t1.cds
OG0000092	M0812_07720:g7612.t1.cds	M0813_26912:g30910.t1.cds
OG0000093	M0812_07765:g7656.t1.cds	M0813_26870:g30869.t1.cds
OG0000094	M0812_08019:g7908.t1.cds	M0813_15101:g14882.t1.cds
OG0000095	M0812_08043:g7932.t1.cds	M0813_30076:g34033.t1.cds
OG0000096	M0812_08157:g8046.t1.cds	M0813_11968:g11800.t1.cds
OG0000097	M0812_08342:g8230.t1.cds	M0813_20055:g24151.t1.cds
OG0000098	M0812_08453:g8339.t1.cds	M0813_24842:g28869.t1.cds
OG0000099	M0812_08701:g8587.t1.cds	M0813_04727:g4655.t1.cds
OG0000100	M0812_08904:g8789.t1.cds	M0813_07997:g7873.t1.cds
OG0000101	M0812_09897:g9767.t1.cds	M0813_25559:g29580.t1.cds
OG0000102	M0812_10029:g9900.t1.cds	M0813_14359:g14152.t1.cds
OG0000103	M0812_10118:g9987.t1.cds	M0813_14447:g14239.t1.cds
OG0000104	M0812_10297:g10166.t1.cds	M0813_14067:g13866.t1.cds
OG0000105	M0812_10503:g10373.t1.cds	M0813_04682:g4610.t1.cds
OG0000106	M0812_10751:g10617.t1.cds	M0813_13489:g13289.t1.cds
OG0000107	M0812_10764:g10629.t1.cds	M0813_13476:g13277.t1.cds
OG0000108	M0812_10903:g10767.t1.cds	M0813_17641:g21765.t1.cds
OG0000109	M0812_11008:g10870.t1.cds	M0813_16655:g20795.t1.cds
OG0000110	M0812_11022:g10884.t1.cds	M0813_16641:g20781.t1.cds
OG0000111	M0812_11489:g11329.t1.cds	M0813_02743:g2699.t1.cds
OG0000112	M0812_11848:g11686.t1.cds	M0813_10542:g10393.t1.cds
OG0000113	M0812_11956:g11793.t1.cds	M0813_10440:g10291.t1.cds
OG0000114	M0812_12105:g11940.t1.cds	M0813_10299:g10152.t1.cds
OG0000115	M0812_12597:g12416.t1.cds	M0813_22672:g26717.t1.cds
OG0000116	M0812_13145:g12953.t1.cds	M0813_04996:g4919.t1.cds
OG0000117	M0812_13290:g13099.t1.cds	M0813_24930:g28955.t1.cds
OG0000118	M0812_13293:g13102.t1.cds	M0813_24927:g28952.t1.cds
OG0000119	M0812_13665:g13467.t1.cds	M0813_10648:g10499.t1.cds
OG0000120	M0812_13968:g13764.t1.cds	M0813_05237:g5157.t1.cds
OG0000121	M0812_14323:g14111.t1.cds	M0813_08924:g8789.t1.cds
OG0000122	M0812_14460:g14244.t1.cds	M0813_21801:g25870.t1.cds
OG0000123	M0812_14463:g14247.t1.cds	M0813_21804:g25873.t1.cds
OG0000124	M0812_14489:g14273.t1.cds	M0813_21833:g25902.t1.cds
OG0000125	M0812_16391:g14368.t1.cds	M0813_10173:g10028.t1.cds
OG0000126	M0812_16211:g14543.t1.cds	M0813_18174:g22279.t1.cds
OG0000127	M0812_16210:g14544.t1.cds	M0813_18173:g22278.t1.cds
OG0000128	M0812_16090:g14659.t1.cds	M0813_18065:g22174.t1.cds
OG0000129	M0812_16088:g14661.t1.cds	M0813_18064:g22173.t1.cds
OG0000130	M0812_15834:g14908.t1.cds	M0813_28001:g31982.t1.cds
OG0000131	M0812_15387:g15340.t1.cds	M0813_09609:g9468.t1.cds
OG0000132	M0812_15284:g15441.t1.cds	M0813_09510:g9370.t1.cds
OG0000133	M0812_15252:g15474.t1.cds	M0813_13506:g13306.t1.cds
OG0000134	M0812_15082:g15640.t1.cds	M0813_21297:g25378.t1.cds
OG0000135	M0812_15039:g15678.t1.cds	M0813_21339:g25415.t1.cds
OG0000136	M0812_14976:g15741.t1.cds	M0813_21403:g25479.t1.cds
OG0000137	M0812_14874:g15843.t1.cds	M0813_21505:g25581.t1.cds
OG0000138	M0812_14613:g16101.t1.cds	M0813_30256:g34212.t1.cds
OG0000139	M0812_14597:g16117.t1.cds	M0813_30271:g34227.t1.cds
OG0000140	M0812_17284:g16999.t1.cds	M0813_23918:g27948.t1.cds
OG0000141	M0812_17322:g17036.t1.cds	M0813_23953:g27982.t1.cds
OG0000142	M0812_17411:g17125.t1.cds	M0813_29542:g33506.t1.cds
OG0000143	M0812_17848:g17549.t1.cds	M0813_26347:g30354.t1.cds
OG0000144	M0812_18302:g17985.t1.cds	M0813_21207:g25289.t1.cds
OG0000145	M0812_18347:g18030.t1.cds	M0813_21157:g25239.t1.cds
OG0000146	M0812_18850:g18526.t1.cds	M0813_01580:g1550.t1.cds
OG0000147	M0812_18953:g18628.t1.cds	M0813_01480:g1449.t1.cds
OG0000148	M0812_19258:g18927.t1.cds	M0813_06903:g6796.t1.cds
OG0000149	M0812_19570:g19235.t1.cds	M0813_18279:g22384.t1.cds
OG0000150	M0812_19981:g19637.t1.cds	M0813_17895:g22010.t1.cds
OG0000151	M0812_20263:g19907.t1.cds	M0813_24194:g28221.t1.cds
OG0000152	M0812_20291:g19935.t1.cds	M0813_24219:g28246.t1.cds
OG0000153	M0812_20368:g20009.t1.cds	M0813_17923:g22036.t1.cds
OG0000154	M0812_20486:g20128.t1.cds	M0813_25875:g29893.t1.cds
OG0000155	M0812_20669:g20302.t1.cds	M0813_26053:g30065.t1.cds
OG0000156	M0812_20697:g20329.t1.cds	M0813_26083:g30095.t1.cds
OG0000157	M0812_20838:g20467.t1.cds	M0813_01357:g1328.t1.cds
OG0000158	M0812_21029:g20652.t1.cds	M0813_23061:g27103.t1.cds
OG0000159	M0812_21084:g20709.t1.cds	M0813_23114:g27155.t1.cds
OG0000160	M0812_21583:g21194.t1.cds	M0813_22896:g26938.t1.cds
OG0000161	M0812_21619:g21231.t1.cds	M0813_22931:g26973.t1.cds
OG0000162	M0812_21717:g21328.t1.cds	M0813_02241:g2199.t1.cds
OG0000163	M0812_22011:g21614.t1.cds	M0813_01957:g1921.t1.cds
OG0000164	M0812_22248:g21845.t1.cds	M0813_09811:g9671.t1.cds
OG0000165	M0812_22312:g21908.t1.cds	M0813_29617:g33580.t1.cds
OG0000166	M0812_22584:g22174.t1.cds	M0813_17475:g21602.t1.cds
OG0000167	M0812_22747:g22331.t1.cds	M0813_17715:g21838.t1.cds
OG0000168	M0812_23392:g22973.t1.cds	M0813_29054:g33023.t1.cds
OG0000169	M0812_23882:g23446.t1.cds	M0813_25685:g29705.t1.cds
OG0000170	M0812_24096:g23652.t1.cds	M0813_18822:g22927.t1.cds
OG0000171	M0812_24347:g23900.t1.cds	M0813_12759:g12570.t1.cds
OG0000172	M0812_24466:g24018.t1.cds	M0813_12628:g12440.t1.cds
OG0000173	M0812_24517:g24069.t1.cds	M0813_13799:g13599.t1.cds
OG0000174	M0812_24518:g24070.t1.cds	M0813_13800:g13600.t1.cds
OG0000175	M0812_24786:g24331.t1.cds	M0813_08369:g8239.t1.cds
OG0000176	M0812_25076:g24607.t1.cds	M0813_28247:g32225.t1.cds
OG0000177	M0812_25092:g24623.t1.cds	M0813_28264:g32242.t1.cds
OG0000178	M0812_25155:g24686.t1.cds	M0813_20184:g24279.t1.cds
OG0000179	M0812_25299:g24825.t1.cds	M0813_02438:g2395.t1.cds
OG0000180	M0812_25461:g24985.t1.cds	M0813_06300:g6199.t1.cds
OG0000181	M0812_25893:g25415.t1.cds	M0813_06017:g5923.t1.cds
OG0000182	M0812_25927:g25451.t1.cds	M0813_05980:g5886.t1.cds
OG0000183	M0812_25952:g25475.t1.cds	M0813_10032:g9889.t1.cds
OG0000184	M0812_26221:g25741.t1.cds	M0813_03999:g3935.t1.cds
OG0000185	M0812_26463:g25979.t1.cds	M0813_22363:g26421.t1.cds
OG0000186	M0812_26597:g26108.t1.cds	M0813_05130:g5050.t1.cds
OG0000187	M0812_26674:g26183.t1.cds	M0813_02441:g2398.t1.cds
OG0000188	M0812_27106:g26606.t1.cds	M0813_08662:g8531.t1.cds
OG0000189	M0812_27281:g26783.t1.cds	M0813_04398:g4328.t1.cds
OG0000190	M0812_27386:g26887.t1.cds	M0813_10908:g10755.t1.cds
OG0000191	M0812_27690:g27184.t1.cds	M0813_03889:g3826.t1.cds
OG0000192	M0812_27735:g27227.t1.cds	M0813_03846:g3783.t1.cds
OG0000193	M0812_28143:g27627.t1.cds	M0813_27670:g31653.t1.cds
OG0000194	M0812_28201:g27684.t1.cds	M0813_23277:g27316.t1.cds
OG0000195	M0812_28258:g27741.t1.cds	M0813_23221:g27260.t1.cds
OG0000196	M0812_28443:g27925.t1.cds	M0813_11761:g11597.t1.cds
OG0000197	M0812_28494:g27976.t1.cds	M0813_03419:g3361.t1.cds
OG0000198	M0812_28620:g28099.t1.cds	M0813_08957:g8822.t1.cds
OG0000199	M0812_29087:g28550.t1.cds	M0813_09302:g9161.t1.cds
OG0000200	M0812_29230:g28691.t1.cds	M0813_13391:g13193.t1.cds
OG0000201	M0812_29238:g28699.t1.cds	M0813_13399:g13201.t1.cds
OG0000202	M0812_30130:g29589.t1.cds	M0813_29257:g33222.t1.cds
OG0000203	M0812_30213:g29671.t1.cds	M0813_29335:g33300.t1.cds
OG0000204				HsaRab20	NveRab20
OG0000205				HsaRab27a	NveRab27
OG0000206				HsaRab33b	NveRab33
OG0000207				HsaRab3c	NveRab3
OG0000208				HsaRabEF1	NveRabEF1
OG0000209				HsaRac1		NgrRac1
UNCLASSIFIED	M0812_01657:g1640.t1.cds	M0813_00340:g331.t1.cds	M0811_00028:cds.g28.t1	HsaRab12	NveRab10L1	NgrRab11a
	M0812_02071:g2046.t1.cds	M0813_00709:g696.t1.cds	M0811_00145:cds.g147.t1	HsaRab13	NveRab10L2	NgrRab11b
	M0812_03398:g3353.t1.cds	M0813_01352:g1323.t1.cds	M0811_00162:cds.g164.t1	HsaRab15	NveRab11B	NgrRab11d
	M0812_06667:g6568.t1.cds	M0813_02701:g2657.t1.cds	M0811_00315:cds.g317.t1	HsaRab17	NveRab1B	NgrRab1b
	M0812_07179:g7070.t1.cds	M0813_04161:g4095.t1.cds	M0811_00654:cds.g662.t1	HsaRab19b	NveRab1C	NgrRab1c1
	M0812_10588:g10455.t1.cds	M0813_05289:g5208.t1.cds	M0811_00678:cds.g686.t1	HsaRab25	NveRab24d	NgrRab1c2
	M0812_11004:g10866.t1.cds	M0813_06428:g6326.t1.cds	M0811_00731:cds.g739.t1	HsaRab27b	NveRab32M	NgrRab1M
	M0812_12380:g12211.t1.cds	M0813_06431:g6329.t1.cds	M0811_00732:cds.g740.t1	HsaRab33a	NveRab3B	NgrRab1X
	M0812_14016:g13811.t1.cds	M0813_07146:g7035.t1.cds	M0811_00733:cds.g741.t1	HsaRab3a	NveRab6B	NgrRab1Y
	M0812_14454:g14238.t1.cds	M0813_07186:g7076.t1.cds	M0811_00734:cds.g742.t1	HsaRab3b	NveRab8B	NgrRab22
	M0812_16500:g16233.t1.cds	M0813_08956:g8821.t1.cds	M0811_00735:cds.g743.t1	HsaRab3d	NveRabEF2	NgrRab4
	M0812_16820:g16548.t1.cds	M0813_12478:g12299.t1.cds	M0811_00809:cds.g816.t1	HsaRab40a	NveRabX4	NgrRab5B
	M0812_18098:g17794.t1.cds	M0813_20280:g24374.t1.cds	M0811_00983:cds.g993.t1	HsaRab40b	NveRabX6	NgrRab8b
	M0812_20644:g20279.t1.cds	M0813_21795:g25864.t1.cds	M0811_01565:cds.g1587.t1	HsaRab40c	NveRabZ1	NgrRabX10
	M0812_21363:g20982.t1.cds	M0813_24510:g28542-1.t1.cds	M0811_01738:cds.g1763.t1	HsaRab42	NveRabZ2	NgrRabX11
	M0812_25808:g25331.t1.cds	M0813_26028:g30042.t1.cds	M0811_01739:cds.g1764.t1	HsaRab7B	NveRabZ3	NgrRabX13
	M0812_26167:g25688.t1.cds	M0813_26708:g30710.t1.cds	M0811_01740:cds.g1765.t1	HsaRabEF2	NveRabZ4	NgrRabX2
	M0812_26378:g25897.t1.cds	M0813_28699:g32670.t1.cds	M0811_01741:cds.g1766.t1	HsaRabEF3	NveRabZ5	NgrRabX20
	M0812_28292:g27775.t1.cds		M0811_01742:cds.g1767.t1	HsaRad	NveRabZ6	NgrRabX24
	M0812_28619:g28098.t1.cds		M0811_01743:cds.g1768.t1	HsaRalA	NveRabZ7	NgrRabX3
			M0811_01744:cds.g1769.t1	HsaRheb1	NveRabZ9	NgrRabX5
			M0811_01745:cds.g1770.t1	HsaRhoA	NveRJL	NgrRabX6
			M0811_01746:cds.g1771.t1	HsaRnd1		NgrRabX7
			M0811_01747:cds.g1772.t1			NgrRabX8
			M0811_01748:cds.g1773.t1			NgrRan2A
			M0811_01749:cds.g1774.t1			NgrRan2B
			M0811_01750:cds.g1775.t1			NgrRan3
			M0811_01751:cds.g1776.t1			NgrRanL1
			M0811_01752:cds.g1777.t1			NgrRanL2
			M0811_01753:cds.g1778.t1			NgrRaxX1
			M0811_01754:cds.g1779.t1			NgrRaxX2
			M0811_01860:cds.g1890.t1			NgrRaxX3
			M0811_01872:cds.g1902.t1			NgrSpg1
			M0811_01878:cds.g1908.t1
			M0811_01901:cds.g1931.t1
			M0811_01954:cds.g1986.t1
			M0811_02344:cds.g2377.t1
			M0811_02771:cds.g2803.t1
			M0811_02827:cds.g2859.t1
			M0811_02853:cds.g2885.t1
			M0811_02943:cds.g2974.t1
			M0811_03175:cds.g3208.t1
			M0811_03268:cds.g3302.t1
			M0811_03399:cds.g3434.t1
			M0811_03694:cds.g3732.t1
			M0811_03819:cds.g3857.t1
			M0811_04012:cds.g4066.t1
			M0811_04013:cds.g4067.t1
			M0811_04202:cds.g4257.t1
			M0811_05108:cds.g5178.t1
			M0811_05126:cds.g5196.t1
			M0811_05300:cds.g5374.t1
			M0811_05449:cds.g5523.t1
			M0811_05451:cds.g5525.t1
			M0811_05453:cds.g5527.t1
			M0811_05454:cds.g5528.t1
			M0811_05455:cds.g5529.t1
			M0811_05456:cds.g5530.t1
			M0811_05459:cds.g5534.t1
			M0811_05462:cds.g5537.t1
			M0811_05465:cds.g5540.t1
			M0811_05466:cds.g5541.t1
			M0811_05467:cds.g5542.t1
			M0811_05468:cds.g5543.t1
			M0811_05469:cds.g5544.t1
			M0811_05670:cds.g5749.t1
			M0811_05685:cds.g5764.t1
			M0811_05903:cds.g5985.t1
			M0811_05904:cds.g5986.t1
			M0811_05907:cds.g5989.t1
			M0811_05908:cds.g5990.t1
			M0811_06117:cds.g6202.t1
			M0811_06118:cds.g6203.t1
			M0811_06119:cds.g6204.t1
			M0811_06120:cds.g6205.t1
			M0811_06121:cds.g6206.t1
			M0811_06122:cds.g6207.t1
			M0811_06123:cds.g6208.t1
			M0811_06124:cds.g6209.t1
			M0811_06125:cds.g6210.t1
			M0811_06126:cds.g6211.t1
			M0811_06127:cds.g6212.t1
			M0811_06128:cds.g6213.t1
			M0811_06129:cds.g6214.t1
			M0811_06130:cds.g6215.t1
			M0811_06131:cds.g6216.t1
			M0811_06132:cds.g6217.t1
			M0811_06133:cds.g6218.t1
			M0811_06134:cds.g6219.t1
			M0811_06135:cds.g6220.t1
			M0811_06136:cds.g6221.t1
			M0811_06138:cds.g6223.t1
			M0811_06139:cds.g6224.t1
			M0811_06212:cds.g6297.t1
			M0811_06587:cds.g6674.t1
			M0811_06739:cds.g6827.t1
			M0811_06755:cds.g6843.t1
			M0811_06829:cds.g6919.t1
			M0811_07041:cds.g7131.t1
			M0811_07214:cds.g7306.t1
			M0811_07317:cds.g7409.t1
			M0811_07448:cds.g7540.t1
			M0811_07449:cds.g7541.t1
			M0811_07641:cds.g7731.t1
			M0811_07714:cds.g7805.t1
			M0811_07850:cds.g7943.t1
			M0811_07851:cds.g7944.t1
			M0811_07852:cds.g7945.t1
			M0811_07875:cds.g7968.t1
			M0811_08071:cds.g8171.t1
			M0811_08637:cds.g8745.t1
			M0811_08817:cds.g8930.t1
			M0811_08956:cds.g9075.t1
			M0811_09025:cds.g9146.t1
			M0811_09302:cds.g9424-1.t1
			M0811_09303:cds.g9424-2.t1
			M0811_09336:cds.g9457.t1
			M0811_09468:cds.g9590.t1
			M0811_10499:cds.g10631.t1
			M0811_10590:cds.g10722-2.t1
			M0811_11068:cds.g11209.t1
			M0811_11132:cds.g11274.t1
			M0811_11142:cds.g11284.t1
			M0811_11198:cds.g11340.t1
			M0811_11210:cds.g11352.t1
			M0811_11385:cds.g11526.t1
			M0811_11671:cds.g11815.t1
			M0811_11915:cds.g12065.t1
			M0811_12903:cds.g13064.t1
			M0811_13067:cds.g13232.t1
			M0811_13126:cds.g13295.t1
			M0811_13134:cds.g13303.t1
			M0811_13222:cds.g13392.t1
			M0811_13408:cds.g13577.t1
			M0811_13545:cds.g13715.t1
			M0811_13546:cds.g13716.t1
			M0811_13599:cds.g13771.t1
			M0811_13785:cds.g13956.t1
			M0811_13999:cds.g14172.t1
			M0811_14448:cds.g14627.t1
			M0811_14720:cds.g14904.t1
			M0811_14729:cds.g14913.t1
			M0811_14832:cds.g15022.t1

## Sheet: Suppl. Data 7D TBC-Orthofinder
Orthogroup	BUSSELTON	SCHOONER	BMAN	Homo sapiens	Nematostella vectensis	Naegleria gruberi
OG0000000	M0812_20129:g19781.t1.cds	M0813_14657:g14445.t1.cds	M0811_14294:cds.g14472.t1	HsTBC-A1__Q5JRB7_HUMAN_544_754		XP_002673268.1_Naegleria_gruberi_exA
	M0812_21150:g20775.t1.cds	M0813_01788:g1755.t1.cds	M0811_04856:cds.g4923.t1	HsTBC-A2__TBCD8_HUMAN_262_471
	M0812_23628:g23202.t1.cds	M0813_02576:g2532.t1.cds	M0811_06706:cds.g6793.t1	HsTBC-A3__TBC9B_HUMAN_507_717
	M0812_26814:g26320.t1.cds	M0813_22287:g26348-1.t1.cds	M0811_07003:cds.g7094.t1	HsTBC-A4__TBCD9_HUMAN_514_724
	M0812_03657:g3606.t1.cds		M0811_09349:cds.g9471.t1	HsTBC-O1__US6NL_HUMAN_97_313
				HsTBC-O2__Q86UD7_HUMAN_98_224
				HsTBC-O3__USP6_HUMAN_98_317
				HsTBC-O5__TBC3A_HUMAN_99_318
				HsTBC-O6__TBC3G_HUMAN_99_318
				HsTBC-O7__A6NI40_HUMAN_99_318
				HsTBC-O8__TBC3B_HUMAN_99_318
				HsTBC-P1__Q9H8Z2_HUMAN_82_287
				HsTBC-P2__TB10A_HUMAN_108_313
				HsTBC-P3__TB10C_HUMAN_89_294
				HsTBC-Q1__A7E2X8_HUMAN_916_1135
				HsTBC-Q2__TBCD1_HUMAN_799_1016
				HsTBC-Q3__Q5VTT7_HUMAN_535_746
				HsTBC-Q4__RBGP1_HUMAN_563_772
				HsTBC-Q5__EVI5L_HUMAN_112_321
				HsTBC-Q6__EVI5_HUMAN_160_369
				HsTBC-S__SGSM3_HUMAN_114_327
				HsTBC-V
OG0000001	M0812_13916:g13712.t1.cds	M0813_05185:g5105.t1.cds	M0811_04773:cds.g4840.t1	HsTBC-G__TBCK_HUMAN_463_672	Nvectensis_TBC-G_408..710	Ngruberi_TBC-G_629..941
	M0812_18159:g17853.t1.cds	M0813_07806:g7685.t1.cds	M0811_09717:cds.g9841.t1	HsTBC-H__TBC19_HUMAN_248_476	Nvectensis_TBC-H_320..547	Ngruberi_TBC-N_183..554
	M0812_28324:g27807.t1.cds	M0813_00796:g783.t1.cds		HsTBC-N1__TBC12_HUMAN_481_714	Nvectensis_TBC-N_96..432
				HsTBC-N2__TBC14_HUMAN_383_618
OG0000002	M0812_12539:g12364.t1.cds	M0813_12054:g11886.t1.cds	M0811_10908:cds.g11048.t1	HsTBC-E__Q5T270_HUMAN_32_369	Nvectensis_TBC-E_146..428
	M0812_12941:g12755.t1.cds	M0813_13624:g13423.t1.cds	M0811_10953:cds.g11094.t1
	M0812_15137:g15586.t1.cds	M0813_22615:g26666.t1.cds	M0811_11701:cds.g11849.t1
	M0812_01669:g1651.t1.cds	M0813_29200:g33166.t1.cds	M0811_04305:cds.g4363.t1
	M0812_30072:g29532.t1.cds		M0811_05286:cds.g5359.t1
OG0000003	M0812_15833:g14909.t1.cds	M0813_01264:g1235.t1.cds	M0811_13180:cds.g13350.t1	HsTBC-F__TBCD5_HUMAN_122_383	Nvectensis_TBC-F_110..506	Ngruberi_TBC-F_0..362
	M0812_20750:g20379.t1.cds	M0813_28002:g31983.t1.cds	M0811_05280:cds.g5353.t1
	M0812_22165:g21765.t1.cds	M0813_08820:g8687.t1.cds	M0811_00541:cds.g548.t1
	M0812_22166:g21766.t1.cds
OG0000004	M0812_15812:g14930.t1.cds	M0813_28022:g32003.t1.cds	M0811_05438:cds.g5512.t1	HsTBC-B1__TBC16_HUMAN_424_659
	M0812_22141:g21741.t1.cds	M0813_08797:g8664.t1.cds	M0811_05789:cds.g5871.t1	HsTBC-B2__TBC15_HUMAN_343_580
				HsTBC-B3__TBC17_HUMAN_307_542
				HsTBC-B6__TBC25_HUMAN_225_434
OG0000005	M0812_14423:g14209.t1.cds	M0813_20442:g24534.t1.cds	M0811_01680:cds.g1704.t1	HsTBC-I__TBC23_HUMAN_39_246	Nvectensis_TBC-I_0..269
	M0812_27504:g27002.t1.cds	M0813_28369:g32344.t1.cds
	M0812_06892:g6788.t1.cds	M0813_00761:g748.t1.cds
OG0000006	M0812_01899:g1879.t1.cds	M0813_11928:g11762.t1.cds	M0811_11405:cds.g11546.t1	HsTBC-R__GRTP1_HUMAN_66_279
	M0812_08115:g8005.t1.cds	M0813_00564:g552.t1.cds	M0811_13382:cds.g13551.t1	HsTBC-X1__A7MD42_HUMAN_533_751
				HsTBC-X2__Q9BYX2.3_HUMAN_629_837
OG0000007	M0812_15623:g15110.t1.cds	M0813_14452:g14244.t1.cds	M0811_13786:cds.g13957.t1	HsTBC-D1__TB22A_HUMAN_219_471
	M0812_21930:g21536.t1.cds	M0813_02036:g1997.t1.cds		HsTBC-D2__TB22B_HUMAN_207_459
	M0812_10124:g9993.t1.cds
OG0000008	M0812_03505:g3457.t1.cds	M0813_16874:g21011.t1.cds	M0811_01754:cds.g1779.t1	HsTBC-K__TBC24_HUMAN_39_251		Ngruberi_TBC-K_353..645
	M0812_09297:g9173.t1.cds	M0813_21752:g25823.t1.cds
OG0000009	M0812_14857:g15860.t1.cds	M0813_11305:g11146.t1.cds	M0811_02388:cds.g2421.t1
	M0812_03844:g3789.t1.cds	M0813_21522:g25598.t1.cds	M0811_03048:cds.g3079.t1
OG0000010	M0812_05846:g5770.t1.cds	M0813_13141:g12948.t1.cds	M0811_01194:cds.g1205.t1	HsTBC-M__TBC20_HUMAN_55_268
			M0811_08048:cds.g8146.t1
OG0000011	M0812_00210:g210.t1.cds	M0813_27653:g31637.t1.cds
	M0812_28127:g27611.t1.cds	M0813_29434:g33400.t1.cds
OG0000012	M0812_23244:g22828.t1.cds	M0813_17108:g21241.t1.cds
	M0812_03271:g3228.t1.cds	M0813_28910:g32882.t1.cds
OG0000013	M0812_16136:g14613.t1.cds	M0813_18105:g22214.t1.cds
	M0812_22511:g22102.t1.cds	M0813_09888:g9748.t1.cds
OG0000014	M0812_17068:g16786.t1.cds	M0813_20726:g24812.t1.cds
	M0812_18218:g17905.t1.cds	M0813_00847:g829.t1.cds
OG0000015	M0812_03883:g3826.t1.cds	M0813_11345:g11186.t1.cds	M0811_03031:cds.g3062.t1
OG0000016	M0812_00372:g374.t1.cds	M0813_08714:g8583.t1.cds
OG0000017	M0812_03058:g3022.t1.cds	M0813_05344:g5260.t1.cds
OG0000018	M0812_09564:g9437.t1.cds	M0813_03371:g3313.t1.cds
OG0000019	M0812_13462:g13264.t1.cds	M0813_24612:g28642.t1.cds
OG0000020	M0812_16777:g16506.t1.cds	M0813_29820:g33780.t1.cds
OG0000021	M0812_17682:g17387.t1.cds	M0813_24487:g28519.t1.cds
OG0000022	M0812_21048:g20673.t1.cds	M0813_23075:g27117.t1.cds
OG0000023	M0812_22032:g21635.t1.cds	M0813_01938:g1902.t1.cds
OG0000024	M0812_23545:g23122.t1.cds	M0813_01872:g1837.t1.cds
OG0000025	M0812_24184:g23740.t1.cds	M0813_18727:g22830.t1.cds
OG0000026	M0812_25048:g24581.t1.cds	M0813_28222:g32201.t1.cds
OG0000027	M0812_25551:g25075.t1.cds	M0813_28100:g32079.t1.cds
OG0000028	M0812_26236:g25755.t1.cds	M0813_04015:g3950.t1.cds
OG0000029	M0812_27513:g27011.t1.cds	M0813_16037:g15807.t1.cds
OG0000030	M0812_28040:g27524.t1.cds	M0813_27557:g31541.t1.cds
OG0000031	M0812_28066:g27550.t1.cds	M0813_27588:g31572.t1.cds
OG0000032	M0812_29161:g28623.t1.cds	M0813_09378:g9236.t1.cds
OG0000033	M0812_29174:g28636.t1.cds	M0813_09393:g9251.t1.cds
OG0000034				HsTBC-L__WDR67_HUMAN_422_621	Nvectensis_TBC-L_308..600
UNCLASSIFIED	M0812_11382:g11231.t1.cds	M0813_00352:g342.t1.cds	M0811_03457:cds.g3492.t1	HsTBC-B4__SGMS2_HUMAN_785_965
		M0813_11711:g11547.t1.cds	M0811_04307:cds.g4365.t1	HsTBC-B5__SGSM1_HUMAN_927_1107
		M0813_22505:g26558.t1.cds	M0811_04857:cds.g4924.t1	HsTBC-C__TBC21_HUMAN_56_289
		M0813_22506:g26559.t1.cds	M0811_05145:cds.g5215.t1	HsTBC-J__TBCD7_HUMAN_48_252
		M0813_25130:g29155.t1.cds	M0811_09863:cds.g9992.t1
		M0813_10640:g10491.t1.cds	M0811_12763:cds.g12921.t1
			M0811_13296:cds.g13466.t1
			M0811_14084:cds.g14260.t1
