# Supplementary material for: A unique symbiosome in an anaerobic single-celled eukaryote
Source: Nat Commun. 2024 Nov 9;15:9726. doi: 10.1038/s41467-024-54102-7 (PMC11550330; doi:10.1038/s41467-024-54102-7)
Supplement: Supplementary file 13 — Supplementary Data 9 [file 41467_2024_54102_MOESM13_ESM.xlsx]

## Sheet: Suppl. Data 9
Supplementary Data 9: FISH probes
Name	Probe specificity	Sequence (5’-3’) of probe	%FA in hybridization	NaCl in wash buffer (mM)	Fluor	Channel
DSBA355	Most Desulfobacteraceae	CCATTGCGCAAAATTCCTCAC	35	70	BMN-488(c)	Green
ARC94	Arcobacter spp.	TGCGCCACTTAGCTGACA	20	215	BMN-488(c)	Green
ARC1430	Arcobacter spp.	TTAGCATCCCCGCTTCGA	20	215	BMN-488(c)	Green
BUSS/SCH	A. flamelloides BUSSELTON2 / SCHOONER1	CTTATGCTGATCAACTTTATCCGGT	35	70	BMN-488(c)	Green
BUSS/SCH_RV	A. flamelloides BUSSELTON2 / SCHOONER1 reverse complement probe	ACCGGATAAAGTTGATCAGCATAAG	35	70	BMN-488(c)	Green
BUSS/SCH_SCR	A. flamelloides BUSSELTON2 / SCHOONER1 scrambled sequence probe	AGATTATCTCATGTGCCGTCTATTC	35	70	BMN-488(c)	Green
BMAN	A. ignava BMAN	GACTTATGCCAACCGACTTTATCC	30	102	BMN-488(c)	Green
DELTA495a	Most Deltaproteobacteria	AGTTAGCCGGTGCTTCCT	35	70	Atto 550	Red/Orange
ARC1430	Arcobacter spp.	TTAGCATCCCCGCTTCGA	20	215	Atto 550	Red/Orange
EUB338	Most Bacteria	GCTGCCTCCCGTAGGAGT	35	70	Atto 633	Far red
