# Supplementary material for: A unique symbiosome in an anaerobic single-celled eukaryote
Source: Nat Commun. 2024 Nov 9;15:9726. doi: 10.1038/s41467-024-54102-7 (PMC11550330; doi:10.1038/s41467-024-54102-7)
Supplement: Supplementary file 14 — Supplementary Data 10 [file 41467_2024_54102_MOESM14_ESM.xlsx]

## Sheet: Suppl. Data 10 PADLOC predicti
Supplementary Data 10: Defense systems in Desulfobacteraceae. PADLOC was used to search the genomes of diverse free-living Desulfobacteraceae and symbionts of Anaeramoeba. MAG genomes are marked in gold.
Strain	Number of systems	Restriction system(s)	Cas
Desulfonema ishimotonii Tokyo_01	23	11	cas_type_I-B1, cas_type_I-C, cas_type_I-E, cas_type_III-E, cas_type_other
Desulfatitalea tepidiphila S28bF	8	3	cas_type_III-A
Desulfatirhabdium butyrativorans DSM_18	20	4	cas_type_III-C, cas_type_I-G, cas_type_other, cas_type_III-A, cas_type_I-C, cas_type_I-E
Desulfatitalea tepidiphila S28bF	8	3	cas_type_III-A
Desulfobacteraceae bacterium UBA2174	16	3	cas_type_I-G
Desulfobacteraceae bacterium UBA2245	12	7	cas_type_I-D
Desulfobacteraceae bacterium UBA2771	2	0
Desulfosarcina ovata subsp ovata oXyS1	24	4	cas_type_I-B1, cas_type_I-C, cas_type_III-D, cas_type_other
Desulfococcus multivorans DSM_2059	13	3	cas_type_I-B1, cas_type_III-B
Desulforegula conservatrix Mb1Pa	11	7	cas_type_I-C
Desulfoluna spongiiphila AA1	4	2
Desulfobotulus alkaliphilus ASO4_4	20	4	cas_type_I-G, cas_type_III-A, cas_type_III-B
Desulfamplus magnetovallimortis PRJEB14	35	8	cas_type_I-F1, cas_type_III-A,
Desulfobacterium autotrophicum HRM2	11	4	cas_type_I-B1
Desulfotignum balticum DSM_7044	29	7	cas_type_I-E, cas_type_I-G
Desulfospira joergensenii DSM_10085	5	0
Desulfobacula toluolica Tol2	16	3	cas_type_I-B1, cas_type_I-B1
Desulfobacterales bacterium RIFOXYA12_F	15	0	cas_type_III-B, cas_type_other, cas_type_I-C
Desulfobacteraceae bacterium 4572_89	2	1
Desulfobacula sp S2_67	9	3
Desulfobacteraceae bacterium Glo_9	11	2
Desulfobacteraceae bacterium Glo_11	14	0	cas_type_I-B1, cas_type_III-A, cas_type_other
Desulfobacter sp UBA2225	28	7	cas_type_I-F1, cas_type_I-B1, cas_type_III-A
Desulfobacter sp UBA12168	22	4	cas_type_I-B1, cas_type_III-A
Desulfobacter postgatei DOLJORAL78_47_2	2	0	cas_type_I-C
Desulfobacter latus AcRS2	23	2	cas_type_I-C, cas_type_I-B1, cas_type_III-B
Desulfobacter hydrogenophilus DSM_3380	23	3	cas_type_I-C, cas_type_I-B1, cas_type_III-B
Desulfobacter curvatus DSM_3379	13	2	cas_type_I-C, cas_type_I-B1, cas_type_other
Desulfobacter vibrioformis DSM_8776	16	7	cas_type_I-D, cas_type_I-C
Sym_SCH1	1	0	cas_type_I-C, cas_type_other (2 from one pseudogenized system)
Sym_BMAN	9	1	cas_type_I-F1
Sym_BUSS2	0	0	cas_type_I-C, cas_type_other (2 from one pseudogenized system)
	Average all genomes	Average all genomes
	13.9062	3.28125
	Average non-MAGs	Average non-MAGs
	14.2727	3.54545
	Average MAGS	Average MAGS
	13.1	2.7
